# Supplementary material for: SLC38A1 and STX11 are mitochondria-related biomarkers associated with immune infiltration in osteoarthritis
Source: Front Genet. 2025 Jul 30;16:1585775. doi: 10.3389/fgene.2025.1585775 (PMC12343263; doi:10.3389/fgene.2025.1585775)
Supplement: Supplementary file 4 [file DataSheet1.zip › R code.R]

rm(list=ls())
setwd(('/data////20YQJN-30108-2/'))
if (!dir.exists("00_rawdata")) {dir.create("00_rawdata")}
setwd("./00_rawdata")
library(dplyr)
library(tidyverse)
library(lance)
library(GEOquery)


rm(list=ls())
library(dplyr)
library(tidyverse)
library(lance)
library(GEOquery)
setwd("/data////20YQJN-30108-2/00_rawdata/")
num <- '01'
geo_num <- "GSE48556"  
names1 <- paste0(num,'_',geo_num)
if (!dir.exists(names1)) {dir.create(names1)}
setwd(names1)

query <- getGEO(geo_num, getGPL = F, destdir = "./")
saveRDS(query, paste0(geo_num,'.rds'))
gpl_num <- query[[1]]@annotation
expr_raw <- as.data.frame(exprs(query[[1]]))
phenotype_raw <- pData(query[[1]])
gpl <- getGEO(gpl_num)
anno_raw <- Table(gpl)

probe2symobl<- anno_raw %>%
  dplyr::select('ID','Symbol')%>%
  filter('Symbol'!='')%>%
  separate('Symbol',c('symbol','drop'),sep = ' /// ')%>%
  dplyr::select(-drop)
probe2symobl <- probe2symobl[probe2symobl$symbol!='',]

expr_raw$ID <- rownames(expr_raw)

expr_use <- expr_raw %>%
  inner_join(probe2symobl,by='ID')%>%
  dplyr::select(-ID)%>%       dplyr::select(symbol,everything())%>%       mutate(rowMean=rowMeans(.[grep('GSM',names(.))]))%>%      arrange(desc(rowMean))%>%         distinct(symbol,.keep_all = T)%>%        dplyr::select(-rowMean)%>%       tibble::column_to_rownames(colnames(.)[1])   mrna_gene <- readRDS( '/data//data1/mrna_gene.rds')
expr_use <- expr_use[rownames(expr_use) %in% mrna_gene, ]

ex <- expr_use qx <- as.numeric(quantile(ex, c(0., 0.25, 0.5, 0.75, 0.99, 1.0), na.rm=T))
LogC <- (qx[5] > 100) ||
  (qx[6]-qx[1] > 50 && qx[2] > 0) ||
  (qx[2] > 0 && qx[2] < 1 && qx[4] > 1 && qx[4] < 2)
if (LogC) { ex[which(ex <= 0)] <- NaN
exprSet <- log2(ex)
print("log2 transform finished")
expr_use_log <- exprSet %>% as.data.frame()
expr_use <- expr_use_log
saveRDS(expr_use, paste0(geo_num, "_log_all.rds"))
}else{print("log2 transform not needed")
  saveRDS(expr_use, paste0(geo_num, "_log_all.rds"))}

table(phenotype_raw$`disease state:ch1`)
group_list <- data.frame(row.names=phenotype_raw$geo_accession,
                         sample=phenotype_raw$geo_accession,
                         group=phenotype_raw$`disease state:ch1`)
table(group_list$group)
group_list$group <- ifelse(group_list$group == 'case','OA','Control')
group_list <- group_list[order(group_list$group),]
group_list$group <- factor(group_list$group,levels = c('OA','Control'))
saveRDS(group_list, file="group_list.rds")
write.csv(group_list, file = "group_list.csv")
expr_filter <- expr_use[,rownames(group_list)]
saveRDS(expr_filter, paste0(geo_num, "_expr_filter.rds"))
write.csv(expr_filter, file = paste0(geo_num, "_expr_filter.csv"))

rm(list=ls())
library(dplyr)
library(tidyverse)
library(lance)
library(GEOquery)
setwd("/data////20YQJN-30108-2/00_rawdata/")
num <- '02'
geo_num <- "GSE57218"  
names1 <- paste0(num,'_',geo_num)
if (!dir.exists(names1)) {dir.create(names1)}
setwd(names1)

query <- getGEO(geo_num, getGPL = F, destdir = "./")
saveRDS(query, paste0(geo_num,'.rds'))
gpl_num <- query[[1]]@annotation
expr_raw <- as.data.frame(exprs(query[[1]]))
phenotype_raw <- pData(query[[1]])
gpl <- getGEO(gpl_num)
anno_raw <- Table(gpl)

probe2symobl<- anno_raw %>%
  dplyr::select('ID','Symbol')%>%
  filter('Symbol'!='')%>%
  separate('Symbol',c('symbol','drop'),sep = ' /// ')%>%
  dplyr::select(-drop)
probe2symobl <- probe2symobl[probe2symobl$symbol!='',]

expr_raw$ID <- rownames(expr_raw)

expr_use <- expr_raw %>%
  inner_join(probe2symobl,by='ID')%>%
  dplyr::select(-ID)%>%       dplyr::select(symbol,everything())%>%       mutate(rowMean=rowMeans(.[grep('GSM',names(.))]))%>%      arrange(desc(rowMean))%>%         distinct(symbol,.keep_all = T)%>%        dplyr::select(-rowMean)%>%       tibble::column_to_rownames(colnames(.)[1])   mrna_gene <- readRDS( '/data//data1/mrna_gene.rds')
expr_use <- expr_use[rownames(expr_use) %in% mrna_gene, ]

ex <- expr_use qx <- as.numeric(quantile(ex, c(0., 0.25, 0.5, 0.75, 0.99, 1.0), na.rm=T))
LogC <- (qx[5] > 100) ||
  (qx[6]-qx[1] > 50 && qx[2] > 0) ||
  (qx[2] > 0 && qx[2] < 1 && qx[4] > 1 && qx[4] < 2)
if (LogC) { ex[which(ex <= 0)] <- NaN
exprSet <- log2(ex)
print("log2 transform finished")
expr_use_log <- exprSet %>% as.data.frame()
expr_use <- expr_use_log
saveRDS(expr_use, paste0(geo_num, "_log_all.rds"))
}else{print("log2 transform not needed")
  saveRDS(expr_use, paste0(geo_num, "_log_all.rds"))}

table(phenotype_raw$`disease state:ch1`)
phenotype_raw <- phenotype_raw[phenotype_raw$`disease state:ch1` != 'Preserved',]
group_list <- data.frame(row.names=phenotype_raw$geo_accession,
                         sample=phenotype_raw$geo_accession,
                         group=phenotype_raw$`disease state:ch1`)
table(group_list$group)
group_list$group <- ifelse(group_list$group == 'OA','OA','Control')
group_list <- group_list[order(group_list$group),]
group_list$group <- factor(group_list$group,levels = c('OA','Control'))
saveRDS(group_list, file="group_list.rds")
write.csv(group_list, file = "group_list.csv")
expr_filter <- expr_use[,rownames(group_list)]
saveRDS(expr_filter, paste0(geo_num, "_expr_filter.rds"))
write.csv(expr_filter, file = paste0(geo_num, "_expr_filter.csv"))

rm(list=ls())
library(dplyr)
library(tidyverse)
library(lance)
library(GEOquery)
setwd("/data////20YQJN-30108-2/00_rawdata/")
num <- '03'
geo_num <- "GSE63359"  
names1 <- paste0(num,'_',geo_num)
if (!dir.exists(names1)) {dir.create(names1)}
setwd(names1)

query <- getGEO(geo_num, getGPL = F, destdir = "./")
saveRDS(query, paste0(geo_num,'.rds'))
gpl_num <- query[[1]]@annotation
expr_raw <- as.data.frame(exprs(query[[1]]))
phenotype_raw <- pData(query[[1]])
gpl <- getGEO(gpl_num)
anno_raw <- Table(gpl)

probe2symobl<- anno_raw %>%
  dplyr::select('ID','Gene Symbol')%>%
  filter('Gene Symbol'!='')%>%
  separate('Gene Symbol',c('symbol','drop'),sep = ' /// ')%>%
  dplyr::select(-drop)
probe2symobl <- probe2symobl[probe2symobl$symbol!='',]

expr_raw$ID <- rownames(expr_raw)

expr_use <- expr_raw %>%
  inner_join(probe2symobl,by='ID')%>%
  dplyr::select(-ID)%>%       dplyr::select(symbol,everything())%>%       mutate(rowMean=rowMeans(.[grep('GSM',names(.))]))%>%      arrange(desc(rowMean))%>%         distinct(symbol,.keep_all = T)%>%        dplyr::select(-rowMean)%>%       tibble::column_to_rownames(colnames(.)[1])   mrna_gene <- readRDS( '/data//data1/mrna_gene.rds')
expr_use <- expr_use[rownames(expr_use) %in% mrna_gene, ]

ex <- expr_use qx <- as.numeric(quantile(ex, c(0., 0.25, 0.5, 0.75, 0.99, 1.0), na.rm=T))
LogC <- (qx[5] > 100) ||
  (qx[6]-qx[1] > 50 && qx[2] > 0) ||
  (qx[2] > 0 && qx[2] < 1 && qx[4] > 1 && qx[4] < 2)
if (LogC) { ex[which(ex <= 0)] <- NaN
exprSet <- log2(ex)
print("log2 transform finished")
expr_use_log <- exprSet %>% as.data.frame()
expr_use <- expr_use_log
saveRDS(expr_use, paste0(geo_num, "_log_all.rds"))
}else{print("log2 transform not needed")
  saveRDS(expr_use, paste0(geo_num, "_log_all.rds"))}

table(phenotype_raw$title)
group_list <- data.frame(row.names=phenotype_raw$geo_accession,
                         sample=phenotype_raw$geo_accession,
                         group=phenotype_raw$title)
table(group_list$group)
group_list$group <- ifelse(startsWith(group_list$group,'OA'),'OA','Control')
group_list <- group_list[order(group_list$group),]
group_list$group <- factor(group_list$group,levels = c('OA','Control'))
saveRDS(group_list, file="group_list.rds")
write.csv(group_list, file = "group_list.csv")
expr_filter <- expr_use[,rownames(group_list)]
saveRDS(expr_filter, paste0(geo_num, "_expr_filter.rds"))
write.csv(expr_filter, file = paste0(geo_num, "_expr_filter.csv"))

rm(list=ls())
library(dplyr)
library(tidyverse)
library(lance)
library(GEOquery)
setwd("/data////20YQJN-30108-2/00_rawdata/")
num <- '04'
geo_num <- "GSE117999"  
names1 <- paste0(num,'_',geo_num)
if (!dir.exists(names1)) {dir.create(names1)}
setwd(names1)

query <- getGEO(geo_num, getGPL = F, destdir = "./")
saveRDS(query, paste0(geo_num,'.rds'))
gpl_num <- query[[1]]@annotation
expr_raw <- as.data.frame(exprs(query[[1]]))
phenotype_raw <- pData(query[[1]])
gpl <- getGEO(gpl_num)
anno_raw <- Table(gpl)

probe2symobl<- anno_raw %>%
  dplyr::select('ID','GENE_SYMBOL')%>%
  filter('GENE_SYMBOL'!='')%>%
  separate('GENE_SYMBOL',c('symbol','drop'),sep = ' /// ')%>%
  dplyr::select(-drop)
probe2symobl <- probe2symobl[probe2symobl$symbol!='',]

expr_raw$ID <- rownames(expr_raw)
probe2symobl$ID <- as.character(probe2symobl$ID)
expr_raw$ID <- as.character(expr_raw$ID)
expr_use <- expr_raw %>%
  inner_join(probe2symobl,by='ID')%>%
  dplyr::select(-ID)%>%       dplyr::select(symbol,everything())%>%       mutate(rowMean=rowMeans(.[grep('GSM',names(.))]))%>%      arrange(desc(rowMean))%>%         distinct(symbol,.keep_all = T)%>%        dplyr::select(-rowMean)%>%       tibble::column_to_rownames(colnames(.)[1])   mrna_gene <- readRDS( '/data//data1/mrna_gene.rds')
expr_use <- expr_use[rownames(expr_use) %in% mrna_gene, ]

ex <- expr_use qx <- as.numeric(quantile(ex, c(0., 0.25, 0.5, 0.75, 0.99, 1.0), na.rm=T))
LogC <- (qx[5] > 100) ||
  (qx[6]-qx[1] > 50 && qx[2] > 0) ||
  (qx[2] > 0 && qx[2] < 1 && qx[4] > 1 && qx[4] < 2)
if (LogC) { ex[which(ex <= 0)] <- NaN
exprSet <- log2(ex+1)
print("log2 transform finished")
expr_use_log <- exprSet %>% as.data.frame()
expr_use <- expr_use_log
saveRDS(expr_use, paste0(geo_num, "_log_all.rds"))
}else{print("log2 transform not needed")
  saveRDS(expr_use, paste0(geo_num, "_log_all.rds"))}
table(phenotype_raw$title)
group_list <- data.frame(row.names=phenotype_raw$geo_accession,
                         sample=phenotype_raw$geo_accession,
                         group=phenotype_raw$title)
table(group_list$group)
group_list$group <- ifelse(endsWith(group_list$group,'osteoarthritis'),'OA','Control')
group_list <- group_list[order(group_list$group),]
group_list$group <- factor(group_list$group,levels = c('OA','Control'))

expr_filter <- expr_use[,rownames(group_list)]
expr_filter <- na.omit(as.data.frame(t(expr_filter))) %>% t() %>% as.data.frame()
group_list <- group_list[colnames(expr_filter),]
saveRDS(group_list, file="group_list.rds")
write.csv(group_list, file = "group_list.csv")

saveRDS(expr_filter, paste0(geo_num, "_expr_filter.rds"))
write.csv(expr_filter, file = paste0(geo_num, "_expr_filter.csv"))


setwd(('/data////20YQJN-30108-2/'))
if(!dir.exists("01_DEGs")){dir.create("01_DEGs")}
setwd("01_DEGs")
rm(list = ls())

load("/data////20YQJN-30108-2/temp/GSE57218.Rdata")
train_data <- data

group1 <- group

library(limma)
library(lance)
library(tidyverse)
library(ggplot2)
library(ggthemes)
library(ggrepel)
library(ComplexHeatmap)

threshold_p <- 0.05
threshold_logfc <- 0.5
keep <- rowSums(train_data > 0) >= 1 train_data <- train_data[keep, ]
table(group$group)

group$group <- ifelse(group$group == 'OA', 'OA','Control')
group <- group[grep(c('OA|Control'),group$group), ]


group$group <- factor(group$group, levels = c("Control", "OA")) 
design <- cbind(Control = ifelse(group$group == "Control", 0, 1), 
                OA  = ifelse(group$group == "Control", 1, 0))

contrast.matrix <- makeContrasts(contrasts = 'Control-OA ', levels = design)
fit <- lmFit(train_data, design)
fit2 <- contrasts.fit(fit, contrast.matrix)
fit2 <- eBayes(fit2 , trend = TRUE)

tempOutput <- topTable(fit2, coef = 1, n = nrow(fit2), adjust="fdr")  tempOutput <- na.omit(tempOutput) 
write.csv(tempOutput, file = "DEG_GSE57218_all.csv")


table(tempOutput$adj.P.Val < threshold_p & abs(tempOutput$logFC) >= threshold_logfc) table(tempOutput$P.Value < threshold_p & abs(tempOutput$logFC) >= threshold_logfc) 
DEG <- tempOutput
DEG$change <- as.factor(ifelse(DEG$adj.P.Val < threshold_p & abs(DEG$logFC) >= threshold_logfc, 
                               ifelse(DEG$logFC > threshold_logfc, 'UP', 'DOWN'), 'Not'))
table(DEG$change)
sig_diff <- subset(DEG, DEG$adj.P.Val < threshold_p & abs(DEG$logFC) >= threshold_logfc)
sig_diff_write <- cbind(symbol = rownames(sig_diff), sig_diff)
write.csv(sig_diff_write, file = "DEG_GSE57218_sig.csv")
saveRDS(sig_diff_write,"/data////20YQJN-30108-2/01_DEGs/DEG_GSE57218_sig.RDS")

DE_RNA <- DEG
DERNA <- DE_RNA[order(DE_RNA$adj.P.Val,DE_RNA$adj.P.Val,decreasing = c(F,T)),]
DERNA[which(DE_RNA$logFC > 0 & DE_RNA$adj.P.Val < 0.05),'sig'] <- 'up'
DERNA[which(DE_RNA$logFC < -0 & DE_RNA$adj.P.Val < 0.05),'sig'] <- 'down'
DERNA[which(DE_RNA$adj.P.Val >= 0.05 ),'sig'] <- 'none'
select_DERNA <- subset(DERNA,sig %in% c('up','down'))
write.table(select_DERNA,file = "DEGs_select(GSE57218).xls",quote = F,sep = "\t",row.names = T)
result_up <- subset(DERNA, sig == 'up')
result_down <- subset(DERNA, sig == 'down')
sig_diff_write_up <- subset(sig_diff_write, change == 'UP')
sig_diff_write_down <- subset(sig_diff_write, change == 'DOWN')

save.image(file = "/data////20YQJN-30108-2/01_DEGs/DEGs_limma(GSE57218).Rdata")
dim(result_up)dim(result_down)dim(DERNA)dim(sig_diff_write_up)dim(sig_diff_write_down)dim(sig_diff_write)paste0("",dim(sig_diff_write)[[1]],"，",dim(sig_diff_write_up)[[1]],"，",dim(sig_diff_write_down)[[1]] ,"。")


{
  logFC_cutoff=0.5
  DEG$Symbols <- rownames(DEG)
  up_DEG <- DEG[which(DEG$change == "UP"),]
  up_DEG <- up_DEG[order(-up_DEG$logFC, up_DEG$P.Value),]
  down_DEG <- DEG[which(DEG$change == "DOWN"),]
  down_DEG <- down_DEG[order(down_DEG$logFC, down_DEG$P.Value),]
  data_repel <- rbind(up_DEG[1:10,], down_DEG[1:10,])
    library(ggplot2)
  library(ggrepel)
  
  DEG$change <- factor(DEG$change, levels =  c("UP", "NOT", "DOWN"))
  max_lfc <- max(DEG$logFC)
  min_lfc <- min(DEG$logFC)
  max_adj.P.Val <- round(max(-log10(DEG$P.Value)))
  
  
  ggplot(data = DEG,
         aes(x = logFC,
             y = -log10(P.Value), 
             colour = change)) +
    scale_color_manual(values = c("#FC8D62","#66C2A5", "#7b7c7d")) +
    geom_point(size = 2, alpha = 0.6, na.rm=T) +
    scale_x_continuous(limits = c(min_lfc*1.5, max_lfc*1.5)) +
                        geom_label_repel(
      data = data_repel[which(data_repel$change=="UP"),],
      aes(label = (data_repel[which(data_repel$change=="UP"),])$Symbols),
      fontface = "italic",
      size = 3.5,
      color = "#FC8D62",
      segment.color = "grey",
      segment.size =0.5,
      segment.alpha = 0.5,
      show.legend = F,
      direction = "y",
      hjust = 0.2,
      max.overlaps = 20,
      xlim = c(max_lfc + max_lfc/6, max_lfc + max_lfc/2),
      ylim = c(1, 8)
    ) +
    geom_label_repel(
      data = data_repel[which(data_repel$change=="DOWN"),],
      aes(label = (data_repel[which(data_repel$change=="DOWN"),])$Symbols),
      fontface = "italic",
      size = 3.5,
      color = "#66C2A5",
      segment.color = "grey",
      segment.size = 0.5,
      segment.alpha = 0.5,
      show.legend = F,
      direction = "y",
      hjust = 0.2,
      max.overlaps =20,
      xlim = c(min_lfc + min_lfc/6, min_lfc + min_lfc/2),
      ylim = c(1, 8)
    ) +
    geom_hline(yintercept = -log10(0.05),lty = 4,col = "darkgray",lwd = 0.6) +
    geom_vline(xintercept = c(-logFC_cutoff, logFC_cutoff),lty = 4,col = "darkgray",lwd = 0.6) +
    theme_bw(base_size = 12) +
    theme(legend.justification = c(1,1),
          legend.position = c(1,1),
          legend.background = element_rect(fill = "white", color = "black", size = 0.2),
          panel.grid = element_blank(),
          legend.title = element_blank(),
          legend.text = element_text(face="bold",color="black",size=12),
          plot.title = element_text(hjust = 0.5, face = "bold",color = "black",size = 18),
          axis.text.x = element_text(face = "bold",color = "black",size = 12),
          axis.text.y = element_text(face = "bold",color = "black",size = 12),
          axis.title.x = element_text(face = "bold",color = "black",size = 18),
          axis.title.y = element_text(face = "bold",color = "black",size = 18),
          plot.subtitle = element_text(hjust = 0.5, size = 12, face = "italic", colour = "black")) +
    theme(text = element_text()) +
    labs(x = "log2 (fold change)",y = "-log10 (P.Val)",
         title = "Tumor vs Control",
         subtitle = paste(sprintf('adj.P.Val: %.2f;', 0.05),
                          sprintf('log2 (FoldChange): %.2f;', logFC_cutoff),
                          sprintf('Up: %1.0f; Down: %1.0f;', dim(up_DEG)[1], dim(down_DEG)[1]),
                          sprintf('Total: %1.0f', dim(DEG)[1])))
  
  {
    ggplot(data = DEG,
           aes(x = logFC,
               y = -log10(P.Value), 
               colour = change)) +
      scale_color_manual(values = c("#FC4E07","#00AFBB", "#7b7c7d")) +
      geom_point(size = 2, alpha = 0.6, na.rm=T) +
      scale_x_continuous(limits = c(min_lfc*1.5, max_lfc*1.5)) +
                                    geom_label_repel(
        data = data_repel[which(data_repel$change=="UP"),],
        aes(label = (data_repel[which(data_repel$change=="UP"),])$Symbols),
        fontface = "italic",
        size = 3.5,
        color = "#FC4E07",
        segment.color = "grey",
        segment.size =0.5,
        segment.alpha = 0.5,
        show.legend = F,
        direction = "y",
        hjust = 0.2,        max.overlaps = 20,
        xlim = c(max_lfc + max_lfc/6, max_lfc + max_lfc/2),
        ylim = c(1, 30)
      ) +
      geom_label_repel(
        data = data_repel[which(data_repel$change=="DOWN"),],
        aes(label = (data_repel[which(data_repel$change=="DOWN"),])$Symbols),
        fontface = "italic",
        size = 3.5,
        color = "#00AFBB",
        segment.color = "grey",
        segment.size = 0.5,
        segment.alpha = 0.5,
        show.legend = F,
        direction = "y",
        hjust = 0.2,        max.overlaps =20,
        xlim = c(min_lfc + min_lfc/6, min_lfc + min_lfc/2),
        ylim = c(1.5, 40)
      ) +
      geom_hline(yintercept = -log10(0.05),lty = 4,col = "darkgray",lwd = 0.6) +
      geom_vline(xintercept = c(-logFC_cutoff, logFC_cutoff),lty = 4,col = "darkgray",lwd = 0.6) +
      theme_bw(base_size = 12) +
      theme(legend.justification = c(1,1),
            legend.position = c(1,1),
            legend.background = element_rect(fill = "white", color = "black", size = 0.2),
            panel.grid = element_blank(),
            legend.title = element_blank(),
            legend.text = element_text(face="bold",color="black",size=12),
            plot.title = element_text(hjust = 0.5, face = "bold",color = "black",size = 18),
            axis.text.x = element_text(face = "bold",color = "black",size = 12),
            axis.text.y = element_text(face = "bold",color = "black",size = 12),
            axis.title.x = element_text(face = "bold",color = "black",size = 18),
            axis.title.y = element_text(face = "bold",color = "black",size = 18),
            plot.subtitle = element_text(hjust = 0.5, size = 12, face = "italic", colour = "black")) +
      theme(text = element_text()) +
      labs(x = "log2 (fold change)",y = "-log10 (P.Value)",
           title = "OA  vs Control",
           subtitle = paste(sprintf('P.Value: %.2f;', 0.05),
                            sprintf('log2 (FoldChange): %.2f;', logFC_cutoff),
                            sprintf('Up: %1.0f; Down: %1.0f;', dim(up_DEG)[1], dim(down_DEG)[1]),
                            sprintf('Total: %1.0f', dim(DEG)[1])))
    }
  ggsave('volcano.png',width=10,height=8)
  ggsave('volcano.pdf',width=10,height=8)
}


data2 <- data
sig_diff$GeneSymbol <- rownames(sig_diff)
colnames(sig_diff) <- c("log2FoldChange","AveExpr","t","P.Value","adj.P.Val","B","change","GeneSymbol")

group$group <- ifelse(group$group == 'OA', 'OA','Control')
group <- group[grep(c('OA|Control'),group$group), ]
train_group2 <- group

coldata <- train_group2
sig_diff <- sig_diff[order(sig_diff$log2FoldChange), ]   diff <- data2[sig_diff$GeneSymbol,]
library(limma)
diff1 <-normalizeBetweenArrays(t(diff))
diff1 <- t(diff1)


{
  library(ggnewscale)
  library(reshape2)
  library(ggplot2)
  sig_diff <- sig_diff[order(sig_diff$log2FoldChange), ]    
    down.genes <- head(sig_diff$GeneSymbol[which(sig_diff$change == "DOWN")], 10)
  
  sig_diff <- sig_diff[order(sig_diff$log2FoldChange,decreasing=T), ]      up.genes <- head(sig_diff$GeneSymbol[which(sig_diff$change == "UP")], 10)
    deg.top.genes <- c(as.character(up.genes), as.character(down.genes))
  
    diff=data2[deg.top.genes,]
  diff=normalizeBetweenArrays(t(diff))
  diff <- as.data.frame(t(diff))
  
  diff <- diff[deg.top.genes,]
  train_group2 <- coldata[,2]
  annotation_col=data.frame(group=train_group2)
  rownames(annotation_col)=colnames(diff) 
  topgene<- sig_diff[deg.top.genes,]
  annotation_row=data.frame(topgene$change)
  rownames(annotation_row)=rownames(topgene)
  colnames(annotation_row) <- " "
  annotation_col$group <- factor(annotation_col$group,levels = c("Control","OA"))
  
  
  
  
  diff$gene <- rownames(diff)
  diff <- melt(diff)
  colnames(train_data)
    res <- diff %>% dplyr::filter(variable  == 'GSM1380887')
  
  res$ang<-NA
  
  res$ang[1]<-30
  for (i in (2:nrow(annotation_row))){
    res$ang[i]<-  res$ang[i-1]-c(360/24)
  }
  
    res$hjust <- 0
  res$hjust[which(res$ang < -90)] <- 1
  res$ang[which(res$ang < -90)] <- (180+res$ang)[which(res$ang < -90)]
          
            diff$var <- rep(1:nrow(annotation_row),nrow(annotation_col))
  range(diff$value)
  median(diff$value)
            range <- median(diff$value)-range(diff$value)[1]
  range <- range/4
  diff$value <- ifelse(diff$value>median(diff$value)+range,median(diff$value)+range,
                       ifelse(diff$value<median(diff$value)-range/4,median(diff$value)-range/4,diff$value))
  p <-  ggplot() +   geom_bar(data = annotation_row,stat = 'identity',
                              aes(x = 1:nrow(annotation_row),y = -6,fill = ` `),
                              width = 1,
                              color = NA) + 
    scale_fill_manual(name = ' ',
                      values = c(UP="#FC4E07",DOWN="#00AFBB"))+ 
    new_scale("fill") +
    geom_bar(data = annotation_col,stat = 'identity',
             aes(x = 0.25,y = 1,fill = group),
             width = 0.5,
             color = NA) +
    scale_fill_manual(name = 'group',
                      values = c(OA ="#F59D14",Control="#56B4E9"))+
    new_scale("fill") +
    geom_tile(data = diff[which(diff$variable == coldata$sample[1]),],
              aes_string(x = 1:nrow(annotation_row),y = 0.5,fill = diff[which(diff$variable == coldata$sample[1]),]$value),
              color = 'white') 
  
  
  p
  for (i in 2:nrow(annotation_col)) {
    
    
    p <- p+geom_tile(data = diff[which(diff$variable == coldata$sample[i]),],
                     aes_string(x = 1:nrow(annotation_row),y = i-0.5,fill = diff[which(diff$variable == coldata$sample[i]),]$value),
                     color = 'white') 
  }
  p<- p+
    scale_fill_gradient2(name=" ",
                         midpoint = median(diff$value)+0.1,
                         low = '#3C8DAD',
                         mid = "white",
                         high = '#FF6767') +
    coord_polar(theta = 'x') +
    theme_void() +
    xlim(-4,nrow(annotation_row)+1) +
    geom_text(data = res,
              aes(x = as.numeric(rownames(res)),                  y = nrow(group),
                  label = gene, angle = ang, hjust = hjust),
              size = 2.5)+
    ylim(-30,nrow(annotation_col)+1)
  ggsave("heat_cir.pdf", p, width = 8, height = 8)
  ggsave("heat_cir.png", p, width = 8, height = 8)
}


if(F){
  `DEG_sig(GSE00000)` <- readRDS("/data////20YQJN-30108-2/test/wilcox_GSE41177/wilcox_GSE41177_sig.RDS")
deg_cluster <- `DEG_sig(GSE00000)`

WGCNA <- read.table("/data////20YQJN-30108-2/00_rawdata/TEX.txt")$V1
length(intersect(deg_cluster$genes, WGCNA))inner_gene1 <- Reduce(intersect, list(deg_cluster$genes, WGCNA))
length(inner_gene1) }


rm(list = ls())
setwd("/data////20YQJN-30108-2/")
if (! dir.exists("./02_GSVA")){
  dir.create("./02_GSVA")
}
setwd("./02_GSVA")
load("/data////20YQJN-30108-2/temp/GSE57218.Rdata")
library(GSVA)
library(ggpubr)
library(ggplot2)
library(gghalves)
library(devtools)
condition_region <- group
expr_region <- data
gene <- read.table("/data////20YQJN-30108-2/00_rawdata/MD-RGs.txt",sep = "\t", header = F)library(GSVA)


gene.set.list<-data.frame(gene$V1)
ssgsea_res <-
  gsva(
    as.matrix(expr_region),
    gene.set.list,
    method = "ssgsea",    kcdf = "Gaussian",
    abs.ranking = T
  )
ssgsea_score<-data.frame(ssgsea_res)%>%t(.)
write.csv(ssgsea_score,'01.ssgsea_score_MD-RGs.csv',quote=F)

group<-data.frame(sample=condition_region $sample,group=condition_region $group)  
dat <- ssgsea_score  %>% as.data.frame %>% tibble::rownames_to_column(var = "sample")
identical(dat$sample,group$sample)
dat <- merge(dat, group, by = "sample")
dat2 <- tidyr::gather(dat, Gene, Score, -c(sample, group))

library(rstatix)
stat_res <- dat2 %>%
  group_by(Gene) %>%
  wilcox_test(Score ~ group) %>%
  adjust_pvalue(method = "BH") %>%    add_significance("p.adj")
stat_res
write.table(stat_res, file = "02.ssgsea_wilcoxon_res_MD-RGs.xls", sep = "\t", row.names = F, quote = F)

condition_region$group <- as.character(condition_region$group)
boxplot_dat <-data.frame(cbind(ssgsea_score,condition_region$group))

colnames(boxplot_dat)[2]<-'group'
head(boxplot_dat)
boxplot_dat$id <- rownames(boxplot_dat)
boxplot_dat <- melt(boxplot_dat,id = c("id","group"))
boxplot_dat$value <-as.numeric(boxplot_dat$value)
boxplot_dat$group<- factor(boxplot_dat$group)
colnames(boxplot_dat)<-c('id','group','Gene','value')

library(ggsci)
library(ggplot2)

p<-ggboxplot(
  boxplot_dat,
  x = "group",
  y = "value",
  fill = "group", 
  palette = c('#D85F06','#1E9C79'),
  )+
  stat_pvalue_manual(stat_res,
                                                                                                         y.position = 3,
                     size = 5,
                     color='black',
                     family = "Times",
                     label = 'p.adj.signif',
                     face = "bold"
  )+
  theme_bw() + xlab("")+ylab("ssGSEA score")+
  theme(axis.title.x =element_text(size=20,family = "Times", face = "bold"),
        axis.text.x =element_text(size=16,family = "Times", face = "bold"),
        axis.title.y =element_text(size=20,family = "Times", face = "bold"),
        axis.text.y=element_text(size=16,family = "Times", face = "bold"),
        strip.text = element_text(size = 14,family = "Times", face = "bold"),
        legend.position = "none")+
  theme(panel.grid.major=element_blank(),panel.grid.minor=element_blank(), legend.title=element_text(size=15) , legend.text=element_text(size=14))
p
ggsave(filename = "03.ssgsea_score_boxplot_MD-RGs.pdf", width = 5.5, height = 5,p)
ggsave(filename = "03.ssgsea_score_boxplot_MD-RGs.png", width = 5.5, height = 5,p)


rm(list = ls())
setwd("/data////20YQJN-30108-2/")
if (! dir.exists("./02_GSVA")){
  dir.create("./02_GSVA")
}
setwd("./02_GSVA")
load("/data////20YQJN-30108-2/temp/GSE57218.Rdata")
library(GSVA)
library(ggpubr)
library(ggplot2)
library(gghalves)
library(devtools)
condition_region <- group
expr_region <- data
gene <- read.table("/data////20YQJN-30108-2/00_rawdata/MP-RGs.txt",sep = "\t", header = F)library(GSVA)


gene.set.list<-data.frame(gene$V1)
ssgsea_res <-
  gsva(
    as.matrix(expr_region),
    gene.set.list,
    method = "zscore",    kcdf = "Gaussian",
    abs.ranking = T
  )
ssgsea_score<-data.frame(ssgsea_res)%>%t(.)
write.csv(ssgsea_score,'01.ssgsea_score_MP-RGs.csv',quote=F)

group<-data.frame(sample=condition_region $sample,group=condition_region $group)  
dat <- ssgsea_score  %>% as.data.frame %>% tibble::rownames_to_column(var = "sample")
identical(dat$sample,group$sample)
dat <- merge(dat, group, by = "sample")
dat2 <- tidyr::gather(dat, Gene, Score, -c(sample, group))

library(rstatix)
stat_res <- dat2 %>%
  group_by(Gene) %>%
  wilcox_test(Score ~ group) %>%
  adjust_pvalue(method = "BH") %>%    add_significance("p.adj")
stat_res
write.table(stat_res, file = "02.ssgsea_wilcoxon_res_MP-RGs.xls", sep = "\t", row.names = F, quote = F)

condition_region$group <- as.character(condition_region$group)
boxplot_dat <-data.frame(cbind(ssgsea_score,condition_region$group))

colnames(boxplot_dat)[2]<-'group'
head(boxplot_dat)
boxplot_dat$id <- rownames(boxplot_dat)
boxplot_dat <- melt(boxplot_dat,id = c("id","group"))
boxplot_dat$value <-as.numeric(boxplot_dat$value)
boxplot_dat$group<- factor(boxplot_dat$group)
colnames(boxplot_dat)<-c('id','group','Gene','value')

library(ggsci)
library(ggplot2)

p<-ggboxplot(
  boxplot_dat,
  x = "group",
  y = "value",
  fill = "group", 
  palette = c('#D85F06','#1E9C79'),
  )+
  stat_pvalue_manual(stat_res,
                                                                                                         y.position = 4,
                     size = 5,
                     color='black',
                     family = "Times",
                     label = 'p.adj.signif',
                     face = "bold"
  )+
  theme_bw() + xlab("")+ylab("ssGSEA score")+
  theme(axis.title.x =element_text(size=20,family = "Times", face = "bold"),
        axis.text.x =element_text(size=16,family = "Times", face = "bold"),
        axis.title.y =element_text(size=20,family = "Times", face = "bold"),
        axis.text.y=element_text(size=16,family = "Times", face = "bold"),
        strip.text = element_text(size = 14,family = "Times", face = "bold"),
        legend.position = "none")+
  theme(panel.grid.major=element_blank(),panel.grid.minor=element_blank(), legend.title=element_text(size=15) , legend.text=element_text(size=14))
p
ggsave(filename = "03.ssgsea_score_boxplot_MP-RGs.pdf", width = 5.5, height = 5,p)
ggsave(filename = "03.ssgsea_score_boxplot_MP-RGs.png", width = 5.5, height = 5,p)


rm(list = ls())
setwd("/data////20YQJN-30108-2/")

if (!dir.exists("04_unite_gene")) {dir.create("04_unite_gene")}
setwd("04_unite_gene")

if(F){
  deg_cluster <- readRDS("../01_DEGs/DEG_sig(GSE00000).rds")
  deg_CRGs <- read.table("../03_WGCNA/12.Module_gene_hub.txt", header = F)
    deg_IRGs <- fread("../02_unite_gene2/GeneListGOAnnotation.txt")
  
  deg_CRGs <- unique(deg_CRGs$V1)
  deg_IRGs <- unique(deg_IRGs$Symbol)
  deg_cluster <- unique(rownames(deg_cluster))
  length(deg_cluster)  length(deg_CRGs)  length(deg_IRGs)    length(Reduce(intersect, list(deg_cluster, deg_CRGs, deg_IRGs)))  
}

if(T){
  deg_cluster <- readRDS("../01_DEGs/DEG_GSE57218_sig.RDS")
  WGCNA <- read.csv("../03_WGCNA/04.modlegene.csv")
  DC_DEGs <- readRDS("/data////20YQJN-30108-2/12_scRNA/03_SingleR/all.markers.RDS")
  
  deg_cluster <- unique(deg_cluster$symbol)
  WGCNA <- unique(WGCNA$symbol)
  DC_DEGs <- unique(DC_DEGs$gene)
  length(deg_cluster)  length(WGCNA)  length(DC_DEGs)  length(Reduce(intersect, list(deg_cluster, WGCNA, DC_DEGs)))}

library(ggvenn)
venn_font <- function(p, font)
{
  grep_grob <- function(gt, lab){
    which(sapply(gt, function(x) grepl(lab, x$name)))
  }
  
  p2 <- ggplot_gtable(ggplot_build(p))
  mygrobs <- p2$grobs
  panel_grob <- mygrobs[[grep_grob(mygrobs, "panel")]]
  venn_grob <- panel_grob$children[[grep_grob(panel_grob$children, "venn")]]
  text_grob <- venn_grob$children[grep_grob(venn_grob$children, "text")]
  text_grob <- do.call(grid::gList, 
                       lapply(text_grob, 
                              function(x) {x$gp$fontfamily <- font; 
                              x}))
  venn_grob$children[grep_grob(venn_grob$children, "text")] <- text_grob
  panel_grob$children[[grep_grob(panel_grob$children, "venn")]] <- venn_grob
  mygrobs[[grep_grob(mygrobs, "panel")]] <- panel_grob
  p2$grobs <- mygrobs
  grid::grid.newpage()
  grid::grid.draw(p2)
  return(p2)
}
values <- unique(c(deg_cluster, WGCNA))
dat1 <- tibble(
  values = values,
  `DEGs` = ifelse(values %in% deg_cluster, TRUE, FALSE),
  `WGCNA` = ifelse(values %in% WGCNA, TRUE, FALSE),
  `DC_DEGs` = ifelse(values %in% DC_DEGs, TRUE, FALSE),
)
p1 <- ggplot(dat1) +
  geom_venn(aes(A = `DEGs`, B = `WGCNA`,C = `DC_DEGs`),
            show_percentage = T,
            stroke_color = "white",
            stroke_size = 0.5,
            fill_color = c("#FA7F6F","#8ECFC9","#FFBE7A","#7fffd4"),
            set_name_color =c("#FA7F6F","#8ECFC9","#FFBE7A","#7fffd4"), 
            set_name_size = 10,
            text_size=6) +
  theme_void() +
  theme(text = element_text(family = "Times"),
        plot.margin = unit(c(t=-1,r=-1,b=-2,l=-1), 'in')
  ) +
  coord_fixed()
p1
p2 <- venn_font(p1, font = "Times")
ggsave("01.venn.pdf", height = 15, width = 12, p2)
ggsave("01.venn.png", height = 15, width = 12, p2)

inner_gene1 <- Reduce(intersect, list(deg_cluster, WGCNA,DC_DEGs))
length(inner_gene1) write.table(inner_gene1,"02.final_common_gene.txt", sep = "\t", col.names = T, row.names = F, quote = F)


rm(list=ls())
setwd("/data////20YQJN-30108-2/") 
if (!dir.exists("04_unite_gene")) {dir.create("04_unite_gene")}
setwd("04_unite_gene")
Candidated_genes<-read.table('02.final_common_gene.txt',header = T)

library(clusterProfiler)
library(stringr)
library(ComplexHeatmap)
library(org.Hs.eg.db)
library(ggplot2)
options(stringsAsFactors = F)

enrich_ID <- read.table('02.final_common_gene.txt',header = T)
gene_symbol <- clusterProfiler::bitr(
  geneID = enrich_ID$x,
  fromType = "SYMBOL",
  toType = "ENTREZID",
  OrgDb = "org.Hs.eg.db")

enrich_go <- enrichGO(gene = gene_symbol[,2],
                      OrgDb = org.Hs.eg.db,
                      keyType = "ENTREZID",
                      ont = "ALL",
                      pAdjustMethod = "none",
                      pvalueCutoff = 0.05,
                      qvalueCutoff = 1,
                      readable = TRUE)
enrich_go <- mutate(enrich_go, richFactor = Count / as.numeric(sub("/\\d+", "", BgRatio)))

GO_ALL <- enrich_go@result
GO_ALL <- GO_ALL[GO_ALL$pvalue <0.05,]
BP <- GO_ALL[GO_ALL$ONTOLOGY=='BP', ]
BP <- BP[order(BP$Count,decreasing = T),]
CC <- GO_ALL[GO_ALL$ONTOLOGY=='CC', ]
CC <- CC[order(CC$Count,decreasing = T),]
MF <- GO_ALL[GO_ALL$ONTOLOGY=='MF', ]
MF <- MF[order(MF$Count,decreasing = T),]
paste0("",dim(GO_ALL)[[1]],"，",dim(BP)[[1]],"，",dim(CC)[[1]],"，",dim(MF)[[1]],"")

write.table(GO_ALL,file = "00.go_ALL.txt",sep = "\t",quote = F,row.names = F)
write.table(as.data.frame(BP), '00.GO_BP.txt', sep = '\t', row.names = FALSE, quote = FALSE)
write.table(as.data.frame(CC), '00.GO_CC.txt', sep = '\t', row.names = FALSE, quote = FALSE)
write.table(as.data.frame(MF), '00.GO_MF.txt', sep = '\t', row.names = FALSE, quote = FALSE)


display_number = c(5, 5, 5)ego_result_BP <- as.data.frame(BP)[1:display_number[1], ]
ego_result_CC <- as.data.frame(CC)[1:display_number[2], ]
ego_result_MF <- as.data.frame(MF)[1:display_number[3], ]
paste0(ego_result_BP$Description,collapse = "（）；")

paste0(ego_result_CC$Description,collapse = "（）；")
paste0(ego_result_MF$Description,collapse = "（）；")

if(T){
  go_enrich_df <- data.frame(
    ID=c(ego_result_BP$ID, ego_result_CC$ID, ego_result_MF$ID),
    Description=c(ego_result_BP$Description,ego_result_CC$Description,ego_result_MF$Description),
    GeneNumber=c(ego_result_BP$Count, ego_result_CC$Count, ego_result_MF$Count),
    type=factor(c(rep("BP:biological process", display_number[1]), 
                  rep("CC:cellular component", display_number[2]),
                  rep("MF:molecular function", display_number[3])), 
                levels=c("BP:biological process", "CC:cellular component","MF:molecular function" )))
  
      go_enrich_df$type_order=factor(rev(as.integer(rownames(go_enrich_df))),labels=rev(go_enrich_df$Description))  COLS <- c("  
  p <- ggplot(data=go_enrich_df, aes(x=type_order,y=GeneNumber, fill=type)) +     geom_bar(stat="identity", width=0.8) +     scale_fill_manual(values = COLS) +     coord_flip() +     xlab("GO term") + 
    ylab("Gene Number") + 
    labs(title = "GO Terms")+
    theme_bw()+theme(
      legend.background = element_rect(fill = "white", color = "black", size = 0.2),
      legend.text = element_text(face="bold",color="black",family = "Times",size=12),
      plot.title = element_text(hjust = 0.5, face = "bold",color = "black",family = "Times",size = 18),
      axis.text.x = element_text(face = "bold",color = "black",size = 14),
      axis.text.y = element_text(face = "bold",color = "black",size = 14),
      axis.title.x = element_text(face = "bold",color = "black",family = "Times",size = 18),
      axis.title.y = element_text(face = "bold",color = "black",family = "Times",size = 18),
      plot.subtitle = element_text(hjust = 0.5,family = "Times", size = 14, face = "italic", colour = "black")
    )
  ggsave(filename = "01.go_barplot.pdf", height = 8, width = 24, p)
  ggsave(filename = "01.go_barplot.png", height = 8, width = 24, p)
  
  
} 

if(T){
  select_DERNA <- readRDS("../01_DEGs/DEG_GSE2240_sig.RDS")
  go_tem <- rbind(ego_result_BP,ego_result_CC,ego_result_MF)
  go <-  data.frame(Category = go_tem[,'ONTOLOGY'],ID = go_tem[,'ID'],Term = go_tem[,'Description'], 
                    Genes = gsub("/", ", ", go_tem[,'geneID']), adj_pval = go_tem[,'p.adjust'])
  genelist <- data.frame(ID = rownames(select_DERNA), logFC = select_DERNA$logFC)
  
  row.names(genelist)=genelist[,1]
  library(GOplot)
  circ <- circle_dat(go, genelist)
    go_tem$p.adjust <- -log10(go_tem$p.adjust)
    go_enrich_df <- data.frame(
    category=go_tem$ONTOLOGY, 
    gene_num.min = 0,
    gene_num.max = 200,
    gene_num.rich=go_tem$Count,
    "-log10.p" = go_tem$p.adjust,
    up.regulated = 0,
    down.regulated = 0,
    rich.factor = go_tem$richFactor,
    Description=go_tem$ID)
  circ$sig <- ifelse(circ$logFC > 0,"up","down")
  tem1 <- go_enrich_df$Description
  
  for(i in 1:15){
    x = tem1[i]
    circ1 <- circ[grep(x,circ$ID),]
    num1 <- nrow(circ1)
    tem2 <- as.data.frame(table(circ1$sig))
    if(nrow(tem2) == 2){
      go_enrich_df[match(x,go_enrich_df$Description),7] = table(circ1$sig)[[1]]
      go_enrich_df[match(x,go_enrich_df$Description),6] = table(circ1$sig)[[2]]
    }else if(tem2[1,1] == "up"){
      go_enrich_df[match(x,go_enrich_df$Description),7] = table(circ1$sig)[[1]]
    }else{
      go_enrich_df[match(x,go_enrich_df$Description),6] = table(circ1$sig)[[1]]}
  }
  
      go_enrich_df$Description <- factor(go_enrich_df$Description, levels = go_enrich_df$Description)
  rownames(go_enrich_df) <- go_enrich_df$Description
  pdf(file = paste0("01_GOcirclize_plot.pdf"),width = 12,height = 6)
  a <- dev.cur()   
  png(file = paste0("01_GOcirclize_plot.png"),width= 12, height= 6, units="in", res=300)
  dev.control("enable")
  par(mar = c(2,2,2,2),cex=1.5,family="Times")
  circle_size = unit(1, 'snpc')
    library(circlize)
    circos.par(gap.degree = 2, start.degree = 90)
    plot_data <- go_enrich_df[c('Description', 'gene_num.min', 'gene_num.max')]    ko_color <- c(rep('  circos.genomicInitialize(plot_data, plotType = NULL, major.by = 1)    circos.track(
    ylim = c(0, 1), track.height = 0.05, bg.border = NA, bg.col = ko_color,      panel.fun = function(x, y) {
      ylim = get.cell.meta.data('ycenter')        xlim = get.cell.meta.data('xcenter')
      sector.name = get.cell.meta.data('sector.index')        circos.axis(h = 'top', labels.cex = 0.4, major.tick.percentage = 0.4, labels.niceFacing = FALSE)        circos.text(xlim, ylim, sector.name, cex = 0.4, niceFacing = FALSE)      } )
  colnames(go_enrich_df)[5] <- c("-log10(p.adj)")
    plot_data <- go_enrich_df[c('Description', 'gene_num.min', 'gene_num.rich', '-log10(p.adj)')]    label_data <- go_enrich_df['gene_num.rich']    p_max <- round(max(go_enrich_df$`-log10(p.adj)`)) + 1    colorsChoice <- colorRampPalette(c('white','#4393C3'))    color_assign <- colorRamp2(breaks = 0:p_max, col = colorsChoice(p_max + 1))
  circos.genomicTrackPlotRegion(
    plot_data, track.height = 0.08, bg.border = NA, stack = TRUE,      panel.fun = function(region, value, ...) {
      circos.genomicRect(region, value, col = color_assign(value[[1]]), border = NA, ...)        ylim = get.cell.meta.data('ycenter')        xlim = label_data[get.cell.meta.data('sector.index'),1] / 2
      sector.name = label_data[get.cell.meta.data('sector.index'),1]
      circos.text(xlim, ylim, sector.name, cex = 0.4, niceFacing = FALSE)      } )
  
      go_enrich_df$all.regulated <- go_enrich_df$up.regulated + go_enrich_df$down.regulated
  go_enrich_df$up.proportion <- go_enrich_df$up.regulated / go_enrich_df$all.regulated
  go_enrich_df$down.proportion <- go_enrich_df$down.regulated / go_enrich_df$all.regulated
  
    go_enrich_df$up <- go_enrich_df$up.proportion * go_enrich_df$gene_num.max
  plot_data_up <- go_enrich_df[c('Description', 'gene_num.min', 'up')]
  names(plot_data_up) <- c('Description', 'start', 'end')
  plot_data_up$type <- 1    
  go_enrich_df$down <- go_enrich_df$down.proportion * go_enrich_df$gene_num.max + go_enrich_df$up
  plot_data_down <- go_enrich_df[c('Description', 'up', 'down')]
  names(plot_data_down) <- c('Description', 'start', 'end')
  plot_data_down$type <- 2    
    plot_data <- rbind(plot_data_up, plot_data_down)
  label_data <- go_enrich_df[c('up', 'down', 'up.regulated', 'down.regulated')]
  color_assign <- colorRamp2(breaks = c(1, 2), col = c('#FDDBC7', '#9ACD32'))
    circos.genomicTrackPlotRegion(
    plot_data, track.height = 0.08, bg.border = NA, stack = TRUE,      panel.fun = function(region, value, ...) {
      circos.genomicRect(region, value, col = color_assign(value[[1]]), border = NA, ...)        ylim = get.cell.meta.data('cell.bottom.radius') - 0.5        xlim = label_data[get.cell.meta.data('sector.index'),1] / 2
      sector.name = label_data[get.cell.meta.data('sector.index'),3]
      circos.text(xlim, ylim, sector.name, cex = 0.4, niceFacing = FALSE)        xlim = (label_data[get.cell.meta.data('sector.index'),2]+label_data[get.cell.meta.data('sector.index'),1]) / 2
      sector.name = label_data[get.cell.meta.data('sector.index'),4]
      circos.text(xlim, ylim, sector.name, cex = 0.4, niceFacing = FALSE)      } )
      plot_data <- go_enrich_df[c('Description', 'gene_num.min', 'gene_num.max', 'rich.factor')]    label_data <- go_enrich_df['category']    color_assign <- c('BP' = '    circos.genomicTrack(
    plot_data, ylim = c(0, 0.5), track.height = 0.3, bg.col = 'gray95', bg.border = NA,      panel.fun = function(region, value, ...) {
      sector.name = get.cell.meta.data('sector.index')        circos.genomicRect(region, value, col = color_assign[label_data[sector.name,1]], border = NA, ytop.column = 1, ybottom = 0, ...)        circos.lines(c(0, max(region)), c(0.05, 0.05), col = 'gray', lwd = 0.3)      } )
    circos.clear()
  
  category_legend <- Legend(    labels = c("BP:biological process", "CC:cellular component","MF:molecular function" ),
    type = 'points', pch = NA, background = c('    labels_gp = gpar(fontsize = 8), grid_height = unit(0.5, 'cm'), grid_width = unit(0.5, 'cm'))
  
  updown_legend <- Legend(
    labels = c('Up-regulated', 'Down-regulated'), 
    type = 'points', pch = NA, background = c('#FDDBC7', '#9ACD32'), 
    
    labels_gp = gpar(fontsize = 8), grid_height = unit(0.5, 'cm'), grid_width = unit(0.5, 'cm'))
  
  pvalue_legend <- Legend(
    col_fun = colorRamp2(round(seq(0, p_max, length.out = 6), 0), 
                         colorRampPalette(c('white','#4393C3'))(6)),
    legend_height = unit(3, 'cm'), labels_gp = gpar(fontsize = 8), 
    title_gp = gpar(fontsize = 9), title_position = 'topleft', title = '-Log10(p.adj)')
  
  lgd_list_vertical <- packLegend(updown_legend, pvalue_legend)
  pushViewport(viewport(x = 0.85, y = 0.5))
  grid.draw(lgd_list_vertical)
  upViewport()
  
  lgd_list_vertical <- packLegend(category_legend)
  pushViewport(viewport(x = 0.5, y = 0.5))
  grid.draw(lgd_list_vertical)
  upViewport()
  dev.copy(which = a) 
  dev.off()
  dev.off()
}

if(T){
    library(clusterProfiler)
  library(stringr)
  library(ComplexHeatmap)
  options(stringsAsFactors = F)
  
  setwd("/data////20YQJN-30108-2/") 
  if (!dir.exists("04_unite_gene")) {dir.create("04_unite_gene")}
  setwd("04_unite_gene")
  enrich_ID<-read.table('02.final_common_gene.txt',header = T)
  
  gene_symbol <- clusterProfiler::bitr(
    geneID = enrich_ID$x,
    fromType = "SYMBOL",
    toType = "ENTREZID",
    OrgDb = "org.Hs.eg.db")
  KEGG <- enrichKEGG( gene = gene_symbol$ENTREZID,                         organism = "hsa",                        keyType = "kegg",                        minGSSize = 1, 
                      maxGSSize = 500,
                      pvalueCutoff = 0.05,  
                      pAdjustMethod = "BH",
                      qvalueCutoff = 0.05
  )
  KEGG <- mutate(KEGG, richFactor = Count / as.numeric(sub("/\\d+", "", BgRatio)))
  
  kk <- setReadable(KEGG, OrgDb = org.Hs.eg.db, keyType="ENTREZID")
  kegg_result <- kk@result
  hh <- as.data.frame(kegg_result)
  rownames(hh) <- 1:nrow(hh)
  hh <- hh[hh$pvalue <= 0.05,]
  dim(hh)  hh <- hh[order(hh$Count,decreasing = T),]
  write.table(hh,file = "00.KEGG.txt",sep = "\t",quote = F,row.names = F)
  rownames(hh) <- 1:nrow(hh)
  hh$order=factor(rev(as.integer(rownames(hh))),labels = rev(hh$Description))
  kk <- hh[c(1:10),] 
  
  paste0(kk$Description,collapse = "（）；")
    
  str(hh)
    go <-  data.frame(Category = "KEGG",ID = kk[,'ID'],Term = kk[,'Description'], 
                    Genes = gsub("/", ", ", kk[,'geneID']), adj_pval = kk[,'p.adjust'])
  genelist <- data.frame(ID = rownames(select_DERNA), logFC = select_DERNA$logFC)
  
  row.names(genelist)=genelist[,1]
  library(GOplot)
  circ <- circle_dat(go, genelist)
    kk$p.adjust <- -log10(kk$p.adjust)
    go_enrich_df <- data.frame(
    category="KEGG", 
    gene_num.min = 0,
    gene_num.max = 100,
    gene_num.rich=kk$Count,
    "-log10.p" = kk$p.adjust,
    up.regulated = 0,
    down.regulated = 0,
    rich.factor = kk$richFactor,
    Description=kk$ID)
  circ$sig <- ifelse(circ$logFC > 0,"up","down")
  
  tem1 <- go_enrich_df$Description
  
  for(i in 1:10){
    x = tem1[i]
    circ1 <- circ[grep(x,circ$ID),]
    num1 <- nrow(circ1)
    tem2 <- as.data.frame(table(circ1$sig))
    if(nrow(tem2) == 2){
      go_enrich_df[match(x,go_enrich_df$Description),7] = table(circ1$sig)[[1]]
      go_enrich_df[match(x,go_enrich_df$Description),6] = table(circ1$sig)[[2]]
    }else if(tem2[1,1] == "up"){
      go_enrich_df[match(x,go_enrich_df$Description),7] = table(circ1$sig)[[1]]
    }else{
      go_enrich_df[match(x,go_enrich_df$Description),6] = table(circ1$sig)[[1]]}
  }
  
      go_enrich_df$Description <- factor(go_enrich_df$Description, levels = go_enrich_df$Description)
  rownames(go_enrich_df) <- go_enrich_df$Description
  library(ggplot2)
    
  pdf(file = paste0("02.KEGG_cic.pdf"),width = 13,height = 6)
  a <- dev.cur()   
  png(file = paste0("02.KEGG_cic.png"),width= 13, height= 6, units="in", res=300)
  dev.control("enable")
  par(family="Times")
  circle_size = unit(1, 'snpc')
  
    library(circlize)
  
    circos.par(gap.degree = 2, start.degree = 90)
    plot_data <- go_enrich_df[c('Description', 'gene_num.min', 'gene_num.max')]    ko_color <- c(rep('#F7CC13', 10))    circos.genomicInitialize(plot_data, plotType = NULL, major.by = 1)    circos.track(
    ylim = c(0, 1), track.height = 0.05, bg.border = NA, bg.col = ko_color,      panel.fun = function(x, y) {
      ylim = get.cell.meta.data('ycenter')        xlim = get.cell.meta.data('xcenter')
      sector.name = get.cell.meta.data('sector.index')        circos.axis(h = 'top', labels.cex = 0.4, major.tick.percentage = 0.4, labels.niceFacing = FALSE)        circos.text(xlim, ylim, sector.name, cex = 0.4, niceFacing = FALSE)      } )
  colnames(go_enrich_df)[5] <- c("-log10(padj)")
    plot_data <- go_enrich_df[c('Description', 'gene_num.min', 'gene_num.rich', '-log10(padj)')]    label_data <- go_enrich_df['gene_num.rich']    p_max <- round(max(go_enrich_df$`-log10(padj)`)) + 1    colorsChoice <- colorRampPalette(c('white','#4393C3'))    color_assign <- colorRamp2(breaks = 0:p_max, col = colorsChoice(p_max + 1))
  
  circos.genomicTrackPlotRegion(
    plot_data, track.height = 0.08, bg.border = NA, stack = TRUE,      panel.fun = function(region, value, ...) {
      circos.genomicRect(region, value, col = color_assign(value[[1]]), border = NA, ...)        ylim = get.cell.meta.data('ycenter')        xlim = label_data[get.cell.meta.data('sector.index'),1] / 2
      sector.name = label_data[get.cell.meta.data('sector.index'),1]
      circos.text(xlim, ylim, sector.name, cex = 0.4, niceFacing = FALSE)      } )
  
      go_enrich_df$all.regulated <- go_enrich_df$up.regulated + go_enrich_df$down.regulated
  go_enrich_df$up.proportion <- go_enrich_df$up.regulated / go_enrich_df$all.regulated
  go_enrich_df$down.proportion <- go_enrich_df$down.regulated / go_enrich_df$all.regulated
  
    go_enrich_df$up <- go_enrich_df$up.proportion * go_enrich_df$gene_num.max
  plot_data_up <- go_enrich_df[c('Description', 'gene_num.min', 'up')]
  names(plot_data_up) <- c('Description', 'start', 'end')
  plot_data_up$type <- 1    
  go_enrich_df$down <- go_enrich_df$down.proportion * go_enrich_df$gene_num.max + go_enrich_df$up
  plot_data_down <- go_enrich_df[c('Description', 'up', 'down')]
  names(plot_data_down) <- c('Description', 'start', 'end')
  plot_data_down$type <- 2    
    plot_data <- rbind(plot_data_up, plot_data_down)
  label_data <- go_enrich_df[c('up', 'down', 'up.regulated', 'down.regulated')]
  color_assign <- colorRamp2(breaks = c(1, 2), col = c('#FDDBC7', '#9ACD32'))
  
    circos.genomicTrackPlotRegion(
    plot_data, track.height = 0.08, bg.border = NA, stack = TRUE,      panel.fun = function(region, value, ...) {
      circos.genomicRect(region, value, col = color_assign(value[[1]]), border = NA, ...)        ylim = get.cell.meta.data('cell.bottom.radius') - 0.5        xlim = label_data[get.cell.meta.data('sector.index'),1] / 2
      sector.name = label_data[get.cell.meta.data('sector.index'),3]
      circos.text(xlim, ylim, sector.name, cex = 0.4, niceFacing = FALSE)        xlim = (label_data[get.cell.meta.data('sector.index'),2]+label_data[get.cell.meta.data('sector.index'),1]) / 2
      sector.name = label_data[get.cell.meta.data('sector.index'),4]
      circos.text(xlim, ylim, sector.name, cex = 0.4, niceFacing = FALSE)      } )
      plot_data <- go_enrich_df[c('Description', 'gene_num.min', 'gene_num.max', 'rich.factor')]    label_data <- go_enrich_df['category']    color_assign <- c('KEGG' = '#FFA500')
  
  circos.genomicTrack(
    plot_data, ylim = c(0, 0.5), track.height = 0.3, bg.col = 'gray95', bg.border = NA,      panel.fun = function(region, value, ...) {
      sector.name = get.cell.meta.data('sector.index')        circos.genomicRect(region, value, col = color_assign[label_data[sector.name,1]], border = NA, ytop.column = 1, ybottom = 0, ...)        circos.lines(c(0, max(region)), c(0.05, 0.05), col = 'gray', lwd = 0.3)      } )
  
    circos.clear()
  
  category_legend <- Legend(
    labels = c("KEGG Pathway"),
    type = 'points', pch = NA, background = c('#FFA500'), 
    labels_gp = gpar(fontsize = 8), grid_height = unit(0.5, 'cm'), grid_width = unit(0.5, 'cm'))
  
  updown_legend <- Legend(
    labels = c('Up-regulated', 'Down-regulated'), 
    type = 'points', pch = NA, background =c('#FDDBC7', '#9ACD32'), 
    labels_gp = gpar(fontsize = 8), grid_height = unit(0.5, 'cm'), grid_width = unit(0.5, 'cm'))
  
  pvalue_legend <- Legend(
    col_fun = colorRamp2(round(seq(0, p_max, length.out = 6), 0), 
                         colorRampPalette(c('white','#4393C3'))(6)),
    legend_height = unit(3, 'cm'), labels_gp = gpar(fontsize = 8), 
    title_gp = gpar(fontsize = 9), title_position = 'topleft', title = '-Log10(padj)')
  
  lgd_list_vertical <- packLegend(updown_legend, pvalue_legend)
  pushViewport(viewport(x = 0.85, y = 0.5))
  grid.draw(lgd_list_vertical)
  upViewport()
  
  lgd_list_vertical <- packLegend(category_legend)
  pushViewport(viewport(x = 0.5, y = 0.5))
  grid.draw(lgd_list_vertical)
  upViewport()
  dev.copy(which = a) 
  dev.off()
  dev.off()
}
if(T){
    paste0(kk$Description,collapse = "（）；")  kk <- hh[c(1:10),] 
  
    p2 <-  ggplot(kk,aes(y=order,x=Count))+
    geom_point(aes(size=Count,color= p.adjust))+    scale_color_gradient(high="    labs(color=expression(p.adjust,size="Count"), 
         x="Gene Number",y="Pathways",title="KEGG Enrichment")+
    theme_bw()+
    theme(
      legend.background = element_rect(fill = "white", color = "black", size = 0.2),
      legend.text = element_text(face="bold",color="black",family = "Times",size=14),
      plot.title = element_text(hjust = 0.5, face = "bold",color = "black",family = "Times",size = 18),
      axis.text.x = element_text(face = "bold",color = "black",size = 14),
      axis.text.y = element_text(face = "bold",color = "black",size = 14),
      axis.title.x = element_text(face = "bold",color = "black",family = "Times",size = 18),
      axis.title.y = element_text(face = "bold",color = "black",family = "Times",size = 18),
      plot.subtitle = element_text(hjust = 0.5,family = "Times", size = 14, face = "bold", colour = "black")
    )+scale_y_discrete(labels=function(x) str_wrap(x, width=40))
  ggsave(filename = "02.KEGG_dot.pdf", height = 8, width = 9, p2)
  ggsave(filename = "02.KEGG_dot.png", height = 8, width = 9, p2)
}
save.image('enrich.Rdata')


setwd('/data////20YQJN-30108-2/')
paste0("",dim(hh)[[1]],"")
paste0("",dim(GO_ALL)[[1]],"，",dim(BP)[[1]],"，",dim(CC)[[1]],"，",dim(MF)[[1]],"")
paste0(ego_result_BP$Description,collapse = "（）；")


paste0(ego_result_CC$Description,collapse = "（）；")

paste0(ego_result_MF$Description,collapse = "（）；")

dim(kk)
paste0(kk$Description[1:10],collapse = "（）,")


rm(list = ls())
setwd(('/data////20YQJN-30108-2/'))
if(!dir.exists("06_exp")){dir.create("06_exp")}
setwd("06_exp")


rm(list=ls())
load("/data////20YQJN-30108-2/temp/GSE57218.Rdata")
hubgene <-  read.table("../05_model/10.modelgene.txt")
expr <- data
train_group <-group
library(dplyr)
train_group <- train_group %>%dplyr::select(sample, group)
condition <- train_group
hubgene_expr<-expr[hubgene$V1,]%>%t(.)%>%data.frame(.)
hubgene_expr<-hubgene_expr[,order(colnames(hubgene_expr),decreasing = F)]

train_Group<-data.frame(sample=condition$sample,Group=condition$group) 

dat <-hubgene_expr %>% as.data.frame %>% tibble::rownames_to_column(var = "sample")
identical(dat$sample,train_Group$sample)
dat <- merge(dat, train_Group, by = "sample")
dat2 <- tidyr::gather(dat, Gene, expression, -c(sample, Group))
library(rstatix)
stat_res <- dat2 %>% 
  group_by(Gene) %>% 
  wilcox_test(expression ~ Group) %>% 
  adjust_pvalue(method = "BH") %>%    add_significance("p")
stat_res  

boxplot_dat <-data.frame(cbind(hubgene_expr,condition$group))
colnames(boxplot_dat)[ncol(boxplot_dat)]<-'Group'
head(boxplot_dat)
boxplot_dat$id <- rownames(boxplot_dat)
library(reshape2)
boxplot_dat <- melt(boxplot_dat,id = c("id","Group"))
boxplot_dat$value <-as.numeric(boxplot_dat$value)
boxplot_dat$Group<- factor(boxplot_dat$Group)
colnames(boxplot_dat)<-c('id','Group','Gene','value')

boxplot_dat<-boxplot_dat[order(boxplot_dat$Gene,decreasing = T),]

library(ggsci)
library(ggplot2)
library(ggpubr)
ggviolin(
  boxplot_dat,
  x = "Group",
  y = "value",
  fill = "Group", 
  add = "boxplot",
  palette = c( "#B72230","#104680"),
  add.params = list(fill = "white"),
      )+stat_pvalue_manual(stat_res,
                     y.position = c(12,10,10,14,10),                     size = 6,
                     color='red',
                     family = "Times",
                     label = "p.signif",
                                          face = "bold")+
  ggtitle("GSE2240")+
  theme_bw() + xlab("")+ylab("Expression")+
  theme(axis.title.x =element_text(size=20,family = "Times", face = "bold"),
        axis.text.x =element_text(size=18,family = "Times", face = "bold",color='black'),
        axis.title.y =element_text(size=20,family = "Times", face = "bold"),
        axis.text.y=element_text(size=18,family = "Times", face = "bold"),
        strip.text = element_text(size = 20,family = "Times", face = "bold"),
        plot.title=element_text(size=22,family = "Times", face = "bold",hjust=0.5),
        legend.position = "none")+
  facet_wrap(.~Gene,nrow=3
             ,scales = "free_y"
  )+
  theme(panel.grid.major=element_blank(),panel.grid.minor=element_blank(), legend.title=element_text(size=15) , legend.text=element_text(size=14))
ggsave(width=10,height=8,'01.hubgene_expression(GSE57218).pdf')
ggsave(width=10,height=8,'01.hubgene_expression(GSE57218).png')


rm(list=ls())
load("/data////20YQJN-30108-2/temp/GSE48556.Rdata")hubgene <-  read.table("../05_model/10.modelgene.txt")

expr <- data
train_group <-group
library(dplyr)
train_group <- train_group %>%dplyr::select(sample, group)
condition <- train_group
hubgene_expr<-expr[hubgene$V1 ,]%>%t(.)%>%data.frame(.)
hubgene_expr<-hubgene_expr[,order(colnames(hubgene_expr),decreasing = F)]

na_cols <- colSums(is.na(hubgene_expr)) == nrow(hubgene_expr)  

hubgene_expr_clean <- hubgene_expr[, !na_cols, drop = FALSE]  

hubgene_expr <- hubgene_expr_clean


train_Group<-data.frame(sample=condition$sample,Group=condition$group) 

dat <-hubgene_expr %>% as.data.frame %>% tibble::rownames_to_column(var = "sample")
identical(dat$sample,train_Group$sample)
dat <- merge(dat, train_Group, by = "sample")
dat2 <- tidyr::gather(dat, Gene, expression, -c(sample, Group))
library(rstatix)
stat_res <- dat2 %>% 
  group_by(Gene) %>% 
  wilcox_test(expression ~ Group) %>% 
  adjust_pvalue(method = "BH") %>%    add_significance("p")
stat_res  

boxplot_dat <-data.frame(cbind(hubgene_expr,condition$group))
colnames(boxplot_dat)[ncol(boxplot_dat)]<-'Group'
head(boxplot_dat)
boxplot_dat$id <- rownames(boxplot_dat)
library(reshape2)
boxplot_dat <- melt(boxplot_dat,id = c("id","Group"))
boxplot_dat$value <-as.numeric(boxplot_dat$value)
boxplot_dat$Group<- factor(boxplot_dat$Group)
colnames(boxplot_dat)<-c('id','Group','Gene','value')

boxplot_dat<-boxplot_dat[order(boxplot_dat$Gene,decreasing = T),]


library(ggsci)
library(ggplot2)
library(ggpubr)
ggviolin(
  boxplot_dat,
  x = "Group",
  y = "value",
  fill = "Group", 
  add = "boxplot",
  palette = c( "#B72230","#104680"),
  add.params = list(fill = "white"),
      )+stat_pvalue_manual(stat_res,
                     y.position = c(5,5,7,8,12),                     size = 6,
                     color='red',
                     family = "Times",
                     label = "p.signif",
                                          face = "bold")+
  ggtitle("GSE48556")+
  theme_bw() + xlab("")+ylab("Expression")+
  theme(axis.title.x =element_text(size=20,family = "Times", face = "bold"),
        axis.text.x =element_text(size=18,family = "Times", face = "bold",color='black'),
        axis.title.y =element_text(size=20,family = "Times", face = "bold"),
        axis.text.y=element_text(size=18,family = "Times", face = "bold"),
        strip.text = element_text(size = 20,family = "Times", face = "bold"),
        plot.title=element_text(size=22,family = "Times", face = "bold",hjust=0.5),
        legend.position = "none")+
  facet_wrap(.~Gene,nrow=3
             ,scales = "free_y"
  )+
  theme(panel.grid.major=element_blank(),panel.grid.minor=element_blank(), legend.title=element_text(size=15) , legend.text=element_text(size=14))
ggsave(width=10,height=8,'02.hubgene_expression(GSE48556).pdf')
ggsave(width=10,height=8,'02.hubgene_expression(GSE48556).png')


rm(list=ls())
setwd('/data////20YQJN-30108-2/')
if (! dir.exists("./06_ROC")){
  dir.create("./06_ROC")
}
setwd("./06_ROC")
load("/data////20YQJN-30108-2/temp/GSE57218.Rdata")


hub_gene <- read.table('../05_model/10.modelgene.txt',header = F)


group$group <- factor(group$group, levels = c("OA", "Control"))


data_candi <- data[rownames(data)%in%hub_gene$V1,group$sample]


exp<-data_candi

library(pROC)
library(ggplot2)
exp2<-t(exp)
exp2<-cbind(exp2,group)
library(pROC)
corlor <- c("#FF2E63","#FF4500","firebrick","blue","#3CB371","gray50","#E7B800","#87CEFA","#CD5C5C","#F0E68C","#3CB371")

png(file = 'GSE57218-ROC.all.png',width = 400,height = 400)
for (i in c(1:5)) {
  roc<-roc(exp2$group,exp2[,i],levels=c("OA", "Control"))
  if (i ==1) {
    plot(roc,
         print.auc=T,
         print.auc.x=0.5,print.auc.y=0.5,
         print.auc.pattern=paste(colnames(exp2)[i],"=",'%.3f'),
                  #fff7f7",
                  grid.col=c("black","black"),
                  main="ROC curve",
         col=corlor[i],
         legacy.axes=T)
  }else{
    plot(roc,
         print.auc=T,
         add=T,
         print.auc.x=0.5,print.auc.y=(0.5-i*0.05+0.05),
         print.auc.pattern=paste(colnames(exp2)[i],"=",'%.3f'),
                  #fff7f7",
                  grid.col=c("black","black"),
                  main="ROC curve",
         col=corlor[i],
         legacy.axes=T)
  }
  i<-i+1
}
dev.off()


pdf(file = 'GSE57218-ROC.all.pdf',w=5,h=5)
for (i in c(1:5)) {
  roc<-roc(exp2$group,exp2[,i],levels=c("OA", "Control"))
  if (i ==1) {
    plot(roc,
         print.auc=T,
         print.auc.x=0.5,print.auc.y=0.5,
         print.auc.pattern=paste(colnames(exp2)[i],"=",'%.3f'),
                  #fff7f7",
                  grid.col=c("black","black"),
                  main="ROC curve",
         col=corlor[i],
         legacy.axes=T)
  }else{
    plot(roc,
         print.auc=T,
         add=T,
         print.auc.x=0.5,print.auc.y=(0.5-i*0.05+0.05),
         print.auc.pattern=paste(colnames(exp2)[i],"=",'%.3f'),
                  #fff7f7",
                  grid.col=c("black","black"),
                  main="ROC curve",
         col=corlor[i],
         legacy.axes=T)
  }
  i<-i+1
}
dev.off()


rm(list=ls())
setwd('/data////20YQJN-30108-2/')
if (! dir.exists("./06_ROC")){
  dir.create("./06_ROC")
}
setwd("./06_ROC")
load("/data////20YQJN-30108-2/temp/GSE48556.Rdata")


hub_gene <- read.table('../05_model/10.modelgene.txt',header = F)


group$group <- factor(group$group, levels = c("OA", "Control"))


data_candi <- data[rownames(data)%in%hub_gene$V1,group$sample]


exp<-data_candi

library(pROC)
library(ggplot2)
exp2<-t(exp)
exp2<-cbind(exp2,group)
library(pROC)
corlor <- c("#FF2E63","#FF4500","firebrick","blue","#3CB371","gray50","#E7B800","#87CEFA","#CD5C5C","#F0E68C","#3CB371")

png(file = 'GSE48556-ROC.all.png',width = 400,height = 400)
for (i in c(1:5)) {
  roc<-roc(exp2$group,exp2[,i],levels=c("OA", "Control"))
  if (i ==1) {
    plot(roc,
         print.auc=T,
         print.auc.x=0.5,print.auc.y=0.5,
         print.auc.pattern=paste(colnames(exp2)[i],"=",'%.3f'),
                  grid.col=c("black","black"),
                  main="ROC curve",
         col=corlor[i],
         legacy.axes=T)
  }else{
    plot(roc,
         print.auc=T,
         add=T,
         print.auc.x=0.5,print.auc.y=(0.5-i*0.05+0.05),
         print.auc.pattern=paste(colnames(exp2)[i],"=",'%.3f'),
                  grid.col=c("black","black"),
                  main="ROC curve",
         col=corlor[i],
         legacy.axes=T)
  }
  i<-i+1
}
dev.off()


pdf(file = 'GSE48556-ROC.all.pdf',w=5,h=5)
for (i in c(1:5)) {
  roc<-roc(exp2$group,exp2[,i],levels=c("OA", "Control"))
  if (i ==1) {
    plot(roc,
         print.auc=T,
         print.auc.x=0.5,print.auc.y=0.5,
         print.auc.pattern=paste(colnames(exp2)[i],"=",'%.3f'),
                  grid.col=c("black","black"),
                  main="ROC curve",
         col=corlor[i],
         legacy.axes=T)
  }else{
    plot(roc,
         print.auc=T,
         add=T,
         print.auc.x=0.5,print.auc.y=(0.5-i*0.05+0.05),
         print.auc.pattern=paste(colnames(exp2)[i],"=",'%.3f'),
                  grid.col=c("black","black"),
                  main="ROC curve",
         col=corlor[i],
         legacy.axes=T)
  }
  i<-i+1
}
dev.off()


rm(list = ls())
setwd(('/data////20YQJN-30108-2/'))
if (! dir.exists("./07_Logistic")){
  dir.create("./07_Logistic")
}
setwd("./07_Logistic")

load("/data////20YQJN-30108-2/temp/GSE57218.Rdata")


library(randomForest)

expr = data
train_group = group
hub_gene<-read.table("/data////20YQJN-30108-2/12_scRNA/04_Gene/gene.txt")$V1
hub_gene
train_group$sample<-rownames(train_group)
train_group$y<-ifelse(train_group$group=='OA',1,0)


dat <- expr[hub_gene,] %>% t %>% as.data.frame()
library(rms)
d <- merge(dat, train_group, by.x = "row.names", by.y = "sample")
ddist <- datadist(d)
options(datadist='ddist')

f <- lrm(y~ STX11+SLC38A1,
         data = d, x = TRUE, y = TRUE)
f
write.csv(f$coefficients, file = "01.lrm_coefficients.csv")

nom.cox <- nomogram(f,                      fun=plogis,                     funlabel="Risk of OA",
                    lp=F ,                     fun.at=c(0.1,seq(0.2,0.8,by=0.2),0.9)  )
plot(nom.cox, cex.axis  = 1.2, cex.var = 1.7)


png(filename = "02.nomogram_line_points.png", height = 650, width = 1500)
par(family = "Times")
plot(nom.cox, cex.axis  = 1.5, cex.var = 1.5)
dev.off()
pdf(file = "02.nomogram_line_points.pdf", height = 9, width = 16)
par(family = "Times")
plot(nom.cox, cex.axis  =1.5, cex.var = 1.5)
dev.off()


hl1 <- ResourceSelection::hoslem.test(d$group,predict(f,d),g=10)
hl1

hl2 <- stats::resid(f,"gof")
hl2
pval <- signif(hl2[5], 3)
pval

set.seed(3)
cal1 <- calibrate(f, cmethod='KM', method='boot', B=10)

pdf("03.calibrate.pdf",width=8,height=8, family = "Times")
par(mar = c(6,5,2,2))
plot(cal1, lwd=2, lty=1, 
     cex.lab=1.5, cex.axis=1.2, cex.main=1.5, cex.sub=1.2, 
     xlim=c(0, 1), ylim= c(0, 1), 
     xlab="Nomogram-Predicted Probability of OA risk", 
     ylab="Actual OA (proportion)", 
     col=c("     legend=FALSE)
lines(cal1[, c(1:3)], type ="l", lwd=2, pch=16, col=c("abline(0, 1, lty=3, lwd=2) 
legend(x=.4, y=.3, legend=c("Apparent", "Bias-corrected", "Ideal"),
       lty=c(1, 1, 2), lwd = 2, col=c("text(x = 0.3, y = 0.6, paste0("Hosmer-Lemeshow "), cex = 2)
text(x = 0.3, y = 0.5, as.expression(bquote(italic('p')==.(pval))), cex = 2)
dev.off()
png("03.calibrate.png", width=8,height=8, units = "in", res = 600, family = "Times")
par(mar = c(6,5,2,2))
plot(cal1, lwd=2, lty=1, 
     cex.lab=1.5, cex.axis=1.2, cex.main=1.5, cex.sub=1.2, 
     xlim=c(0, 1), ylim= c(0, 1), 
     xlab="Nomogram-Predicted Probability of OA risk", 
     ylab="Actual OA (proportion)", 
     col=c("     legend=FALSE)
lines(cal1[, c(1:3)], type ="l", lwd=2, pch=16, col=c("abline(0, 1, lty=3, lwd=2) 
legend(x=.4, y=.3, legend=c("Apparent", "Bias-corrected", "Ideal"),
       lty=c(1, 1, 2), lwd = 2, col=c("text(x = 0.3, y = 0.6, paste0("Hosmer-Lemeshow "), cex = 2)
text(x = 0.3, y = 0.5, as.expression(bquote(italic('p')==.(pval))), cex = 2)
dev.off()

Model <- predict(f, d)
df.pred = cbind(d, Model)
df.pred$group = train_group$group[match(df.pred$Row.names, train_group$sample)]
df.pred$group <- factor(df.pred$group)
library(pROC)
model_roc <- roc(df.pred$group, df.pred$Model,
                 aur=TRUE,
                 ci=TRUE,                                   levels=c('OA','Control'),direction=">")
ggroc(model_roc,color = "red",
      linetype = 1,
      size = 1,
      alpha = 1,
      legacy.axes = T)+
  geom_abline(intercept = 0,
              slope = 1,
              color = "grey",
              size = 1,
              linetype = 1)+
  labs(x = "False Postive Rate(1 - Specificity)",
       y = "True Positive Rate(Sensivity or Recall)",
       title = paste0("ROC curve "))+
  annotate("text",x = 0.70,y = 0.30,
           label = paste("AUC =",signif(auc(model_roc),3)),
           size = 5,family = "Times")+
  theme_bw()+
  theme(panel.background = element_rect(fill = "transparent"),
        panel.grid = element_blank(),
        axis.ticks.length = unit(0.4,"lines"),
        axis.ticks = element_line(color = "black"),
        axis.line = element_line(size = 0.5,colour = "black"),
        axis.title = element_text(colour = "black",size = 15),
        axis.text = element_text(colour = "black",size = 10),
        plot.title = element_text(size = 20, face = "bold", hjust = 0.5),
        text = element_text(size = 8,color = "black",family = "Times"))
ggsave(filename = "04.model_ROC.png", width = 5, height = 5)
ggsave(filename = "04.model_ROC.pdf", width = 5, height = 5)
df.pred.train <- df.pred

library(rmda)
df.pred.train$group <- ifelse(df.pred.train$group == "Control", 0, 1)
model.dca <- decision_curve(group~Model,
                            data= df.pred.train,
                            family = binomial(link ='logit'),
                            thresholds= seq(0,1, by = 0.01),
                            confidence.intervals = 0.95)
STX11.dca <- decision_curve(group~STX11,
                            data= df.pred.train,
                            family = binomial(link ='logit'),
                            thresholds= seq(0,1, by = 0.01),
                            confidence.intervals = 0.95)
SLC38A1.dca <- decision_curve(group~SLC38A1,
                          data= df.pred.train,
                          family = binomial(link ='logit'),
                          thresholds= seq(0,1, by = 0.01),
                          confidence.intervals = 0.95)

dca.list <- list(model.dca, STX11.dca, SLC38A1.dca)
pdf(file = "05.Model_DCA.pdf", family = "Times", height = 6, width = 6)
plot_decision_curve(dca.list,
                    curve.names=c("Model","STX11",  "SLC38A1"),                    cost.benefit.axis =FALSE,
                    col= c("#00468b", "#ed0000", "#631c63","#458b00", "#0000ff", "#ee7600", "#ff1493"),
                    confidence.intervals=FALSE,
                    standardize = FALSE,
                    legend.position = "bottomleft",
                    xlab = paste0("High Risk Threshold")
)
dev.off()
png(file = "05.Model_DCA.png", family = "Times", height = 6, width = 6, units = "in", res = 600)
plot_decision_curve(dca.list,
                    curve.names=c("Model","STX11",  "SLC38A1"),                    cost.benefit.axis =FALSE,
                    col= c("#00468b", "#ed0000", "#631c63","#458b00", "#0000ff", "#ee7600", "#ff1493"),
                    confidence.intervals=FALSE,
                    standardize = FALSE,
                    legend.position = "bottomleft",
                    xlab = paste0("High Risk Threshold")
)
dev.off()


rm(list = ls())
setwd(('/data////20YQJN-30108-2/'))
if (!dir.exists("08_GSEA")) {dir.create("08_GSEA")}
setwd("08_GSEA")
library(data.table)
library(org.Hs.eg.db)
library(clusterProfiler)
library(biomaRt)
library(enrichplot)
library(limma)
library(tidyverse)
library(ggplot2)
kegggmt<-read.gmt("/data//GSEA/c2.cp.kegg.v7.5.1.symbols.gmt") load("/data////20YQJN-30108-2/temp/GSE57218.Rdata")
hubgene<-read.table("/data////20YQJN-30108-2/12_scRNA/04_Gene/gene.txt")$V1

dat<-data

hub.exp <- dat[hubgene,]

hub.exp<-hub.exp[order(rownames(hub.exp),decreasing = F),]  
library(patchwork)

if(T){
  gsea.plot = function(res.kegg, top.hall, gene){
    gsdata <- do.call(rbind, lapply(top.hall, enrichplot:::gsInfo, object = res.kegg))
    gsdata$Description = factor(gsdata$Description, levels = top.hall)
    p1 = ggplot(gsdata, aes_(x = ~x)) + xlab(NULL) + 
            theme_classic(14) +
      theme(panel.grid.major = element_line(colour = "grey92"), 
            panel.grid.minor = element_line(colour = "grey92"), 
            panel.grid.major.y = element_blank(), panel.grid.minor.y = element_blank()) + 
      scale_x_continuous(expand = c(0, 0)) +
      scale_color_brewer(palette = "Paired") +
      ggtitle(paste0("Gene Set Enrichment Analysis:",gene)) +
            geom_line(aes_(y = ~runningScore, color = ~Description), size = 1) +
      theme(legend.position = "top", 
            legend.justification = c(0,1),
            legend.title = element_blank(), 
            legend.background = element_rect(fill = "transparent")) +
      guides(
        color = guide_legend(
          ncol = 1, 
          byrow = TRUE,
          reverse = T)
      )+
      ylab("Running Enrichment Score") + 
      theme(axis.text.x = element_blank(), 
            axis.ticks.x = element_blank(),
            axis.line.x = element_blank(),
            text = element_text(face = "bold", family = "Times"))+
      theme(
        axis.title.y =element_text(size=15,family = "Times", face = "bold"),
        axis.text.y=element_text(size=15,family = "Times", face = "bold"),
        panel.grid.major=element_blank(),panel.grid.minor=element_blank()
      )
    i = 0
    for (term in unique(gsdata$Description)) {
      idx <- which(gsdata$ymin != 0 & gsdata$Description == term)
      gsdata[idx, "ymin"] <- i
      gsdata[idx, "ymax"] <- i + 1
      i <- i + 1 }
    p2 = ggplot(gsdata, aes_(x = ~x)) + 
      geom_linerange(aes_(ymin = ~ymin, ymax = ~ymax, color = ~Description)) + 
      xlab(NULL) + ylab(NULL) + 
            theme_classic(14) +
      theme(legend.position = "none", 
            axis.ticks = element_blank(),
            axis.text = element_blank(),
            axis.line.x = element_blank(),
            text = element_text(face = "bold", family = "Times")) + 
      scale_x_continuous(expand = c(0,0)) + 
      scale_y_continuous(expand = c(0,0)) + 
      scale_color_brewer(palette = "Paired")+
      theme(
        panel.grid.major=element_blank(),
        panel.grid.minor=element_blank(),
                legend.text=element_text(size=14))
    p3 <- gseaplot2(res.kegg,top.hall,subplots = 3)+
      
      theme(axis.title.x =element_text(size=15,family = "Times", face = "bold"),
            axis.text.x =element_text(angle=0,size=15,hjust = 0,family = "Times", face = "bold"),
            axis.title.y =element_text(size=15,family = "Times", face = "bold"),
            axis.text.y=element_text(size=15,family = "Times", face = "bold"))+
      theme(
        panel.grid.major=element_blank(),panel.grid.minor=element_blank(),
        legend.title=element_text(size=15) , legend.text=element_text(size=14))
        p <- p1/p2/p3+plot_layout(ncol = 1, height = c(4,1,2))
    return(p)
  }
}  


num <- nrow(hub.exp)
for (i in c(1:num)){
    train<-t(hub.exp)%>%as.data.frame()
    group=as.vector(ifelse(train[,i]>median(train[,i]),'high','low'))    group <- factor(group,levels = c("high","low")) 
  condition<-data.frame(group)
  rownames(condition)<-rownames(train)
  design<-model.matrix(~0+group)   
  contrast.matrix<-makeContrasts(contrasts = "grouphigh-grouplow", levels = design) 
  fit <- lmFit(dat,design)     
  fit1 <- contrasts.fit(fit, contrast.matrix)    
  fit2 <- eBayes(fit1)  
  tempOutput <- topTable(fit2, coef=1, n=nrow(fit2),adjust="fdr")    genelist<-data.frame(SYMBOL=rownames(tempOutput ),logFC=tempOutput $logFC)
    gene=bitr(genelist$SYMBOL,fromType="SYMBOL",toType="ENTREZID",OrgDb="org.Hs.eg.db")     gene <- dplyr::distinct(gene,SYMBOL,.keep_all=TRUE)
  gene_df <- data.frame(ENTREZID=gene$ENTREZID ,                        SYMBOL = gene$SYMBOL)   gene_df <- merge(gene_df,genelist,by="SYMBOL")
  geneList<-gene_df $logFC   names(geneList)=gene_df$SYMBOL   geneList=sort(geneList,decreasing = T)   
  KEGG<-GSEA(geneList,TERM2GENE = kegggmt,pvalueCutoff = 0.05)   sortKEGG <-data.frame(KEGG)
  sortKEGG <- subset(sortKEGG,sortKEGG$qvalue<0.25 & abs(sortKEGG$NES) >1)
  sortKEGG<-sortKEGG[order(sortKEGG$p.adjust, decreasing = F),]  write.table(sortKEGG,file=paste('0',i,'.',rownames(hub.exp)[i],'.xls',sep=''),sep="\t",quote=F,row.names=F)
  paths <- rownames(sortKEGG[c(1:5),])  
      #7B68EE','#CD3333','#20B2AA','#FF8C00','#FF6666'),rel_heights = c(1.5, 0.3, 0.5),title=rownames(hub.exp)[i])
  p <- gsea.plot(KEGG, paths,rownames(hub.exp)[i])
  fn1 = paste0("0", i, ".", rownames(hub.exp)[i], ".png")
  fn2 = paste0("0", i, ".", rownames(hub.exp)[i], ".pdf")
  png(fn1,w=9,h=8,units = "in",res = 600)
  print(p)
  dev.off()
  pdf(fn2,w=9,h=8)
  print(p)
  dev.off()
  i<-i+1
}
rm(list = ls())
setwd(('/data////20YQJN-30108-2/'))
if (!dir.exists("09_BIOGPS")) {dir.create("09_BIOGPS")}
setwd("09_BIOGPS")


a <- read.csv('SLC38A1.csv')
a$Samples<-gsub('.1','',a$Samples,fixed = T)
a$Samples<-gsub('.2','',a$Samples,fixed = T)
a2<- rstatix::filter(a,!duplicated(a$Samples))
a2$symbol <- 'SLC38A1'
a3 <-a2[order(a2$X218237_s_at),]  
a3 <- a3[1:10,]
a3 <- a3[,c("Samples",'symbol')]

b <- read.csv('STX11.csv')
b$Samples<-gsub('.1','',b$Samples,fixed = T)
b$Samples<-gsub('.2','',b$Samples,fixed = T)
b2<- rstatix::filter(b,!duplicated(b$Samples))
b2$symbol <- 'STX11'
b3 <-b2[order(b2$X210190_at),]  
b3 <- b3[1:10,]
b3 <- b3[,c("Samples",'symbol')]


cyto <- rbind(a3,b3)write.csv(cyto,'01.cyto.csv',row.names = F)
write.table(cyto,'01.cyto.txt',row.names = F,sep ="",  col.names =TRUE, quote =TRUE)


library(dplyr)  
df <- cyto %>% mutate(type1 = "a")
df$type1 <- "a"
df <- df %>% mutate(type2 = "b")
df$type2 <- "b"
type1 <- data_frame(df$Samples,df$type1)
colnames(type1) <- c("node",'type')

type2 <- data_frame(df$symbol,df$type2)
colnames(type2) <- c("node",'type')

type <- rbind(type1,type2)
type <-distinct(type)
write.csv(type,'02.cyto_type.csv',row.names = F)
write.table(type,'02.cyto_type.txt',row.names = F,sep ="\t",  col.names =TRUE, quote =TRUE)

  


rm(list = ls())
setwd(('/data////20YQJN-30108-2/'))
if (!dir.exists("10_immu")) {dir.create("10_immu")}
setwd("10_immu")

library(GSVA)
library(magrittr)
library(IOBR)
library(ggplot2)
library(ggpubr)
library(openxlsx)

ssgsea = 1xcell = 0
ciber= 0
datType = Fbar.cell = 0box.pic = 1cor.map = 1singlecor = 1cell.cor = 1group.case <- "OA"
group.ctrl <- "Control"
dat.type = 0
load("/data////20YQJN-30108-2/temp/GSE57218.Rdata")

if(T){
  hubgene <- read.table("/data////20YQJN-30108-2/12_scRNA/04_Gene/gene.txt")$V1
  
  expr <-  data
  group <- group
  rownames(group) <- group$sample
  Treat_sample<- group$sample[which(group$group == paste0(group.case))]
  Control_sample <- group$sample[which(group$group == paste0(group.ctrl))]
  if(ciber == 1){
    tryCatch({
      tiics_result <- readRDS('../00_rawdata/00_temp/ciber_score.rds')
    },error = function(e){
      cibersort<-deconvo_tme(eset = expr, method = "cibersort", arrays = datType, perm = 200 )      cibersort <- column_to_rownames(cibersort,var = "ID")
      colnames(cibersort) %<>% gsub("_CIBERSORT","",.)
      colnames(cibersort) %<>% gsub("_"," ",.)
      cibersort_result <- cibersort[1:22] %>% t
      saveRDS(cibersort_result,"../00_rawdata/00_temp/ciber_score.rds")
      tiics_result <- readRDS('../00_rawdata/00_temp/ciber_score.rds')
                })
  }
  
  if(ssgsea == 1){
    gene_set <- read.table("/data//ssGSEA/mmc3.txt", header = T, sep ="\t")
    gene_list <- split(as.matrix(gene_set)[,1], gene_set[,2])
    ssgsea_score <-  gsva(as.matrix(expr), gene_list, method = "ssgsea", kcdf='Gaussian',abs.ranking=TRUE)
    saveRDS(ssgsea_score,'../00_rawdata/00_temp/ssgsea_score.rds')
    tiics_result <- ssgsea_score  %>% as.matrix()
  }
  if(xcell == 1){
    xcell.dat<-deconvo_tme(eset = expr, method = "xcell", arrays = datType, perm = 200 )
    xcell.dat <- column_to_rownames(xcell.dat,var = "ID")
    colnames(xcell.dat) %<>% gsub("_xCell","",.)
    colnames(xcell.dat) %<>% gsub("_"," ",.)
    xcell.dat <- xcell.dat[1:22] %>% t
    saveRDS(xcell.dat,"../00_rawdata/00_temp/ciber_score.rds")
    tiics_result <- readRDS('../00_rawdata/00_temp/ciber_score.rds')}
  pvalue = padj = log2FoldChange <- matrix(0, nrow(tiics_result), 1)
  for (i in 1:nrow(tiics_result)){
    pvalue[i, 1] = p.value = wilcox.test(tiics_result[i, Treat_sample],tiics_result[i, Control_sample])$p.value
    log2FoldChange[i, 1] = mean(tiics_result[i, Treat_sample]) - mean(tiics_result[i, Control_sample])}
  padj <- p.adjust(as.vector(pvalue), "fdr", n = length(pvalue))
  rTable <- data.frame(log2FoldChange, 
                       pvalue, 
                       padj,
                       row.names = rownames(tiics_result))
  Treat <- signif(apply(tiics_result[rownames(rTable), Treat_sample], 
                        1,
                        mean), 4)
  Control <- signif(apply(tiics_result[rownames(rTable), Control_sample], 
                          1, 
                          mean), 4)
  rTable <- data.frame(Treat, 
                       Control,
                       rTable[, c("pvalue", "pvalue", "log2FoldChange")])
  rTable$immune_cell <- rownames(rTable)
  rTable$sig <- ifelse(rTable$pvalue < 0.05,
                       ifelse(rTable$pvalue < 0.01, 
                              ifelse(rTable$pvalue < 0.001,
                                     ifelse(rTable$pvalue < 0.0001,
                                            paste(rTable$immune_cell, "****",  sep = ""),
                                            paste(rTable$immune_cell, "***", sep = "")),
                                     paste(rTable$immune_cell, "**", sep = "")),
                              paste(rTable$immune_cell, "*",  sep = "")), 
                       rTable$immune_cell)
  write.table(rTable,
              file = "immucell_wilcox_test.xls",
              quote = F,
              row.names = F,
              sep = '\t')
  write.table(tiics_result,file = 'Score_result.xls',sep = '\t',row.names = T,quote = F)
  diff_cibersort_Table<-rTable[which(rTable$pvalue<0.05),]
  sigcell <- rownames(diff_cibersort_Table)
  saveRDS(sigcell,'../00_rawdata/00_temp/sigCell.rds')
  write.table(diff_cibersort_Table,
              file = 'DiffTable.xls',
              quote = F,
              sep = '\t')
}
if(bar.cell == 1){
  bar.dat<-as.data.frame(tiics_result)
  bar.dat$cell<-rownames(bar.dat)
  box.dat <- gather(bar.dat, key=sample, value='score', -c("cell"))
  box.dat$group<-ifelse(box.dat$sample %in% Control_sample,paste0(group.ctrl),paste0(group.case))
  library(RColorBrewer)
  mypalette <- colorRampPalette(brewer.pal(7,"Paired"))
  box_plot <- ggplot(box.dat, aes(x=sample,y=100*score,fill=cell)) +
    geom_bar(position = 'stack',stat = 'identity')+
    scale_y_continuous(expand = c(0,0))+
    theme_bw()+
    labs(x='',
         y='Relative Percent',
         fill='')+
    theme(axis.text.x = element_blank(),
          axis.ticks.x = element_blank(),
          legend.position = 'top') +
        scale_fill_manual(values = mypalette(38))+
    facet_grid(~box.dat$group,scales= "free",space= "free")
    pdf(file = paste0("cell.proportion.pdf"),width = 9,height = 6)
  a <- dev.cur()   
  png(file = paste0("cell.proportion.png"),width= 9, height= 6, units="in", res=300)
  dev.control("enable")
  par(mar = c(2,2,2,2),cex=1,family="Times")
  box_plot
  dev.copy(which = a) 
  dev.off()
  dev.off()
}
if(cell.cor == 1){
  keep <- rowSums(tiics_result > 0) >= floor(0.30 * ncol(tiics_result))
  cellcor.dat <- tiics_result[keep,]
  keep <- rowSums(cellcor.dat > 0) >= floor(0.30 * nrow(cellcor.dat))
  cellcor.dat <- cellcor.dat[keep,]
  cellcor.dat <- cellcor.dat %>% t
  library(ggcorrplot)
  library(ggthemes)
  corr<-round(cor(cellcor.dat),3)
  p.mat<-as.data.frame(cor_pmat(cellcor.dat))
  
  p <- ggcorrplot(corr,method="circle",hc.order=TRUE,hc.method="complete",
                  outline.col='white',
                  ggtheme = theme_bw(),type="upper",
                  lab=TRUE,lab_size=2,p.mat=p.mat,insig="blank")+
    theme(
      axis.text.x =element_text(angle = 45,size = 14,hjust = 1,family = "Times", face = "bold"),
      axis.text.y=element_text(size = 14,family = "Times", face = "bold"))
  print(p)
  nump <- 12
  ggsave(filename = "cellcorr.pdf", width = nump, height = nump, p)
  ggsave(filename = "cellcorr.png", width = nump, height = nump, p)
  corr1 <- as.data.frame(corr)
  cor_p1 <- as.data.frame(p.mat)
  
  openxlsx::write.xlsx(corr1, file = "cor.index.xlsx",rowNames = T)
  openxlsx::write.xlsx(cor_p1, file = "cor.pvalue.xlsx",rowNames = T)
}
if(box.pic == 1){
  library(ggpubr)
  dat <- tiics_result %>% t %>% as.data.frame() %>% tibble::rownames_to_column(var = "sample")
  group <- group[,"group",drop = F] %>% rownames_to_column(.,var = "sample")
  colnames(group)[2] <- "group"
  dat <- merge(group, dat, by = "sample")
  dat2 <- tidyr::gather(dat, ImmuneCell, Score, -c("sample", "group"))
  dat2$Score <- as.numeric(dat2$Score)
  dat2$group <- factor(dat2$group,levels = c(paste0(group.ctrl),paste0(group.case)))
  x1 = 1:2
  if(sample(x1,1) == 1){
    p <- ggboxplot(dat2, x = "ImmuneCell", y = "Score", 
                   color = "group",
                   palette = c("seagreen4","darkorange3"),
                   outlier.shape = NA,
                   bxp.errorbar = T
    ) +
      stat_compare_means(aes(group = group),label = "p.signif") +
      labs(x = "", y = "Score", color = "") +
      theme(axis.title = element_text(size = 20, face = "bold", family = "Times"),
            axis.text.x = element_text(size = 15, face = "bold", family = "Times", angle = 45, vjust = 1, hjust = 1),
            axis.text.y = element_text(size = 15, face = "bold", family = "Times"),
            legend.text = element_text(size = 15, family = "Times"),
            text = element_text(family = "Times"))
  }else{
    p <-  ggplot(dat2, 
                 aes(x=ImmuneCell,y=Score,
                     fill=group,
                     outlier.shape = NA,
                     bxp.errorbar = T)) + 
      geom_boxplot(width=0.8,
                   alpha=1,
                   position = position_dodge(0.9))+ 
                  stat_compare_means(aes(group = group),label = "p.signif") +
      theme_bw()+
      theme(legend.position = "top")+
      theme(axis.title.x =element_text(size=16,family = "Times", face = "bold"),
            axis.text.x =element_text(angle=45,size=16,hjust = 1,family = "Times", face = "bold"),
            axis.title.y =element_text(size=20,family = "Times", face = "bold"),
            axis.text.y=element_text(size=16,family = "Times", face = "bold"))+
      theme(
        legend.title=element_text(size=15) , legend.text=element_text(size=14))+
      labs(x="",y="Score")+
      ggsci::scale_fill_d3()
  }
  ggsave(filename = "ImmuneCell_boxplot.pdf", width = 12, height = 8, p)
  ggsave(filename = "ImmuneCell_boxplot.png", width = 12, height = 8, p)
}
if(cor.map == 1){
  ssgsea_score <- readRDS("../00_rawdata/00_temp/ssgsea_score.rds") %>% as.data.frame()
  library(tibble)
  library(magrittr)
  library(corrplot)
  library(reshape2)
  filte_dat<- expr
  filte_dat <- filte_dat[,match(group$sample,colnames(filte_dat))]
  filte_dat <- filte_dat %>% as.data.frame() %>% rownames_to_column(.,var = "Gene.name")
  tem_12 <- filte_dat[match(hubgene,filte_dat$Gene.name),] 
  keyRNA_exp <- tem_12[,-1]
  rownames(keyRNA_exp) <- tem_12$Gene.name
  keyRNA_exp <- keyRNA_exp %>% t %>% as.data.frame()
    tiics_result <- readRDS("../00_rawdata/00_temp/ssgsea_score.rds") %>% t %>% as.data.frame()
  sigcell_exp <- tiics_result  %>% as.data.frame()
  sigcell_exp <- sigcell_exp[group$sample,]
  cor<-stats::cor
    corr <- round(cor(sigcell_exp,keyRNA_exp, method = "pearson"), 3) %>% na.omit() 
  cor_p <- WGCNA::corPvalueStudent(corr, nrow(sigcell_exp)) %>% round(.,4) 
  corr2 <- as.data.frame(corr)
  cor_p2 <- as.data.frame(cor_p)
  openxlsx::write.xlsx(corr2, file = "cor_with_cell.xlsx",rowNames = T)
  openxlsx::write.xlsx(cor_p2, file = "corp_with_cell.xlsx",rowNames = T)
  
  library(reshape2)
  temcor <- melt(corr,value.name="cor")
  temcor <-  temcor[abs(temcor$cor) > 0.3,]
  temcorp <- melt(cor_p,value.name="pvalue")
  temcorp <- temcorp[temcorp$pvalue < 0.05,]
  colnames(temcorp)[1:2] <- c("Var1","Var2")
  tem <- merge(temcor,temcorp,all = T) %>% na.omit()
  tem <- tem[order(tem$Var2,decreasing = F),]
  tem$pvalue[tem$pvalue == 0] <- "<0.001"
  
  library(RColorBrewer)
  library(pheatmap)
  col1 <- colorRampPalette(c("#D1E5F0","  cor <- corr
  pvalue <- cor_p
  myfun <- function(pval) {
    stars = ""
    if(pval <= 0.001)
      stars = "***"
    if(pval > 0.001 & pval <= 0.01)
      stars = "**"
    if(pval > 0.01 & pval <= 0.05)
      stars = "*"
    if(pval > 0.05 & pval <= 0.1)
      stars = ""
    stars
  }
  heatmap <- melt(cor) %>%
    mutate(pvalue=melt(pvalue)[,3]) %>%
    mutate(signif = sapply(pvalue, function(x) myfun(x)))
  cor_char <- as.character(round(heatmap$value,2))
  heatmap$signif <- paste0(cor_char,"\n",heatmap$signif)
  colnames(heatmap) <- c("Cell","Gene","cor","pvalue","signif")  
  
  p1 <- ggplot(heatmap,aes(Gene,Cell,fill = cor))+
    geom_tile()+theme_minimal()+
    geom_text(aes(label=signif),size=5,color="black",
              hjust=0.5,vjust=0.5)+
    labs(x = NULL,y = NULL,color=NULL) + 
    scale_fill_viridis_c()+
    scale_x_discrete(expand=c(0,0)) +
    scale_y_discrete(expand=c(0,0)) +
    theme(text=element_text(family="Times"),
          axis.ticks.x = element_blank(),
          axis.ticks.y=element_blank(),
          panel.border = element_rect(fill=NA,color="grey70",
                                      size=1, linetype="solid")) +
        guides(color = guide_colorbar(direction = "vertical",
                                  reverse = F,barwidth = unit(.5, "cm"),
                                  barheight = unit(9, "cm")))+
    scale_fill_gradientn(colours=col1, limits=c(-1, 1),
                         name=paste0("*    p < 0.05","\n\n","**  p < 0.01","\n\n","*** p < 0.001","\n\n","Correlation"),
                         guide=guide_colourbar(ticks=T, 
                                               nbin=50,
                                               barheight=10, 
                                               label=T,
                                               barwidth=1))+
    theme(legend.position = "right")+
    theme(axis.title.x =element_text(size=16,family = "Times", face = "bold"),
          axis.text.x =element_text(angle=45,size=16,hjust = 1,family = "Times", face = "bold"),
          axis.title.y =element_text(size=16,family = "Times", face = "bold"),
          axis.text.y=element_text(size=16,family = "Times", face = "bold"))+
    theme(
      legend.title=element_text(size=15) , legend.text=element_text(size=14))+
    labs(x="",y="")+coord_flip()
  pdf(file = paste0("correlation.pdf"),width=18, height=8)
  a <- dev.cur()   
  png(file = paste0("correlation.png"),width=18, height=8, units="in", res=300)
  dev.control("enable")
  print(p1)
  dev.copy(which = a) 
  dev.off()
  dev.off()
}

sigcell <- readRDS('../00_rawdata/00_temp/sigCell.rds')
length(sigcell)
paste0(sigcell,collapse = '，')
save.image('./immu.Rdata')
rm(list = ls())

setwd(('/data////20YQJN-30108-2/'))
if (!dir.exists("11_ceRNA")){dir.create("11_ceRNA")}
setwd("11_ceRNA")


library(multiMiR)
hubgene <- read.table("/data////20YQJN-30108-2/12_scRNA/04_Gene/gene.txt")$V1
gene2mir <- get_multimir(org     = 'hsa',                          target  = hubgene,                         table   = 'predicted',
                         summary = TRUE,
                         predicted.cutoff.type = 'n',
                         predicted.cutoff      = 500000)
table(gene2mir@data$database)
mirdb = gene2mir@data[gene2mir@data$database=="mirdb",]
mirdb$miRNA <- paste0(mirdb$mature_mirna_id,"_",mirdb$target_symbol)
microcosm = gene2mir@data[gene2mir@data$database=="targetscan",]
microcosm$miRNA <- paste0(microcosm$mature_mirna_id,"_",microcosm$target_symbol)
gene <- data.frame(symbol=intersect(mirdb$miRNA,microcosm$miRNA))
mirna<- rbind(mirdb,microcosm)
mirna <- mirna[which(mirna$miRNA%in%gene$symbol),]
write.csv(mirna,'01.mirna.csv',row.names = FALSE,quote=F)
table(mirna$mature_mirna_id)  
if(F){
  gene <- data.frame(symbol=mirdb$miRNA)
mirdb <- mirdb[which(mirdb$miRNA%in%gene$symbol),]
write.csv(mirdb,'01.mirna.csv',row.names = FALSE,quote=F)
table(mirdb$miRNA)  }


library(dplyr)
library(tidyr)

gene <-  gene %>% separate(symbol, c("id","mRNA"), "[_]")
write.csv(gene,"03.gene.csv")


starbase <- read.table('/data/starbase/lncRNA_miRNA_interaction.txt',header=T,check.names = F,sep = "\t")

lncRNA1 <- merge(starbase,gene,by.x="miRNAname",by.y="id")
lncRNA1 <-lncRNA1[which(lncRNA1$clipExpNum>4),]
clinical1 <- lncRNA1
clinical1 <- clinical1[,c(18,1,4)]
colnames(clinical1) <- c("mRNA","miRNA","lncRNA")
write.csv(clinical1,"mir-lnc.csv")
table(clinical1$lncRNA)
if(F){
  miRNET <- read.csv("mir2lnc.csv")
miRNET$id <- gsub('mir','miR',miRNET$ID,fixed =T)
lncRNA2 <- merge(miRNET,gene,by.x="id",by.y="id")
clinical2 <- lncRNA2

clinical2 <- clinical2[,c(9,1,4)]
colnames(clinical2) <- c("mRNA","miRNA","lncRNA")

gene2 <- data.frame(symbol=intersect(clinical1$lncRNA,clinical2$lncRNA))
lncall<- rbind(clinical1,clinical2)
lncrna <- lncall[which(lncall$lncRNA%in%gene2$symbol),]

write.csv(lncrna,'02.lncrna.csv',row.names = FALSE,quote=F)

}

a <- lncRNA1[,c(1,4)]
b <- distinct(a,miRNAname,geneName, .keep_all= TRUE)

c <- lncRNA2[,c(1,4)]
colnames(c)
d <- distinct(c,id,Target, .keep_all= TRUE)


if(F){
      library(multiMiR)
  hubgene<-read.table('../06_model/10.gene.txt')
  gene2mir <- get_multimir(org     = 'hsa',
                           target  = hubgene$V1,
                           table   = 'predicted',
                           summary = TRUE,
                           predicted.cutoff.type = 'n',
                           predicted.cutoff      = 500000)
  table(gene2mir@data$database)
    mirdb = gene2mir@data[gene2mir@data$database=="mirdb",]
  mirdb$miRNA <- paste0(mirdb$mature_mirna_id,"_",mirdb$target_symbol)
  write.csv(mirdb,"mirbd.csv")
    targetscan = gene2mir@data[gene2mir@data$database=="diana_microt",]
  targetscan$miRNA <- paste0(targetscan$mature_mirna_id,"_",targetscan$target_symbol)
  write.csv(targetscan,"targetscan.csv")
    gene <- data.frame(symbol=intersect(mirdb$miRNA,targetscan$miRNA))
  mirna<- rbind(mirdb,targetscan)
  mirna <- mirna[which(mirna$miRNA%in%gene$symbol),]
  write.csv(mirna,'01.mirna.csv',row.names = FALSE,quote=F)
  
  gene <- data.frame(symbol=targetscan$miRNA)
  mirna <- mirna[which(mirna$miRNA%in%gene$symbol),]
  write.csv(mirna,'01.mirna.csv',row.names = FALSE,quote=F)
  
    gene <-  gene %>% separate(symbol, c("id","mRNA"), "[_]")
  write.csv(gene,"03.gene.csv")
  
  starbase <- read.table('/data/starbase/lncRNA_miRNA_interaction.txt',header=T,check.names = F,sep = "\t")
  lncRNA1 <- merge(starbase,gene,by.x="miRNAname",by.y="id")
  lncRNA1 <-lncRNA1[which(lncRNA1$clipExpNum>4),]
  clinical1 <- lncRNA1
  clinical1 <- clinical1[,c(18,1,4)]
  colnames(clinical1) <- c("mRNA","miRNA","lncRNA")
  
              }

lncall <- clinical1
lnc<-distinct(lncall, mRNA,miRNA,lncRNA, .keep_all= TRUE)
write.csv(lnc,'02.lncrna.csv',row.names = FALSE,quote=F)


p_dat <- list(lnc) %>% 
  purrr::reduce(dplyr::inner_join, by = "id")
dim(p_dat)
p_dat$link <- 1
p_dat <- reshape::melt(p_dat, id = 'link')
variable <- summary(p_dat$variable)
p_dat$flow <- rep(1:variable[1], length(variable))

color_use <- c("#E41A1C","#377EB8","#4DAF4A","#984EA3","#FF7F00","#FFFF33","#A65628","#F781BF","#999999","#66C2A5","#FC8D62","#8DA0CB","#E78AC3","#A6D854","#FFD92F","#E5C494","#B3B3B3","#8DD3C7",
                        "#FFFFB3","#BEBADA","#FB8072","#80B1D3","#FDB462","#FCCDE5","#D9D9D9","#BC80BD","#CCEBC5","#FFED6F","#1B9E77","#D95F02","#7570B3",
                        "#E7298A","#66A61E","#E6AB02","#A6761D","#666666","#E41A1C","#377EB8","#4DAF4A","#984EA3","#FF7F00","#FFFF33","#A65628","#F781BF","#999999","#66C2A5","#FC8D62","#8DA0CB","#E78AC3","#A6D854","#FFD92F","#E5C494","#B3B3B3","#8DD3C7",
                        "#FFFFB3","#BEBADA","#FB8072","#80B1D3","#FDB462","#FCCDE5","#D9D9D9","#BC80BD","#CCEBC5","#FFED6F","#1B9E77","#D95F02","#7570B3",
                        "#E7298A","#66A61E","#E6AB02","#A6761D","#666666","#E41A1C","#377EB8","#4DAF4A","#984EA3","#FF7F00","#FFFF33","#A65628","#F781BF","#999999","#66C2A5","#FC8D62","#8DA0CB","#E78AC3","#A6D854","#FFD92F","#E5C494","#B3B3B3","#8DD3C7",
                        "#FFFFB3","#BEBADA","#FB8072","#80B1D3","#FDB462","#FCCDE5","#D9D9D9","#BC80BD","#CCEBC5","#FFED6F","#1B9E77","#D95F02","#7570B3",
                        "#E7298A","#66A61E","#E6AB02","#A6761D","#666666","#E41A1C","#377EB8","#4DAF4A","#984EA3","#FF7F00","#FFFF33","#A65628","#F781BF","#999999","#66C2A5","#FC8D62","#8DA0CB","#E78AC3","#A6D854","#FFD92F","#E5C494","#B3B3B3","#8DD3C7",
                        "#FFFFB3","#BEBADA","#FB8072","#80B1D3","#FDB462","#FCCDE5","#D9D9D9","#BC80BD","#CCEBC5","#FFED6F","#1B9E77","#D95F02","#7570B3",
                        "#E7298A","#66A61E","#E6AB02","#A6761D","#666666")  
                        library(ggalluvial)
p <- ggplot(p_dat, aes(x = variable, y = link,stratum = value, alluvium = flow, fill = value)) +
  geom_stratum() +    geom_flow(aes.flow = 'forward') +    scale_fill_manual(values = color_use
                      ) +    geom_text(stat = 'stratum', aes(label = after_stat(stratum)),size = 3) +    scale_x_discrete(limits = c("mRNA", "miRNA", "lncRNA"))+    labs(x = '', y = '') +    theme(legend.position = 'none',legend.title = element_blank(), panel.background = element_blank(),
        line = element_blank(), axis.text.y = element_blank())  
p
ggsave(p,filename = '01.alluvial.pdf',w=15,h=8)
ggsave(p,filename = '01.alluvial.png',w=15,h=8)
dev.off()


mi<-read.csv('02.mirna.csv')
lnc<-read.csv('02.lncrna.csv')
mi<-mi[,2:1]
colnames(mi)<-c('val1','val2')
lnc<-lnc[,2:3]
colnames(lnc)<-c('val1','val2')
ce<-rbind(mi,lnc)
write.csv(ce,'03.cerna_cytoscape.csv')
ce2<- rstatix::filter(lnc,!duplicated(lnc$val2))
ce2$val2 


rm(list = ls())
setwd('/data////20YQJN-30108-2/12_scRNA/00_rawdata/00.GSE152805/GSE152805_RAW/')
library(Seurat)
library(GEOquery)
library(data.table)
library(tidyverse)
library(lance)

folders=list.files('./')
folders
library(Seurat)
sceList = lapply(folders,function(folder){ 
  CreateSeuratObject(counts = Read10X(folder), 
                      = folder , min.cells = 5, min.features = 200)  })

scRNA <- merge(sceList[[1]],
               y = c(sceList[[2]],sceList[[3]]), 
               add.cell.ids =folders,
                = "GSE152805")


scRNA

Patients_ID <- tstrsplit(rownames(scRNA@meta.data), "_", fixed = TRUE)[[1]]
scRNA$Patients_ID <- Patients_ID head(scRNA@meta.data)

table(scRNA$orig.ident)
head(scRNA@meta.data)
length(colnames(scRNA)) length(rownames(scRNA)) 

scRNA[["percent.mt"]] <- PercentageFeatureSet(scRNA, pattern = "^MT-")  
scRNA[["percent.rb"]] <- PercentageFeatureSet(scRNA, pattern = "^RP[SL]")

head(scRNA@meta.data)

setwd("/data////20YQJN-30108-2/12_scRNA/00_rawdata/")
system.time(save(scRNA, file = "01.scRNA_orig.Rdata"))  
rm(list = ls())
setwd(('/data////20YQJN-30108-2/12_scRNA/'))
if (! dir.exists("./01_QC")){
  dir.create("./01_QC")
}
setwd("./01_QC")
load('../00_rawdata/01.scRNA_orig.Rdata')
length(colnames(scRNA))  length(rownames(scRNA)) 

plot.featrures = c("nFeature_RNA", "nCount_RNA", "percent.mt")   

library(patchwork)
plots = list()
for(i in seq_along(plot.featrures)){
  plots[[i]] = VlnPlot(scRNA, 
                                              pt.size = 0,
                       features = plot.featrures[i]) + NoLegend()}
violin <- wrap_plots(plots = plots, nrow=1,ncol = 3,cols = palettes(category = "random",22,show_col=F))
violin

png("01.vlnplot_before_qc.png",w=9,h=5,units = "in",res = 600,family='Times')
print(violin)
dev.off()
pdf("01.vlnplot_before_qc.pdf",w=9,h=5,family='Times')
print(violin)
dev.off()


minGene=quantile(scRNA$nFeature_RNA,.02)maxGene=quantile(scRNA$nFeature_RNA,.98)maxUMI=quantile(scRNA$nCount_RNA,.95)minGene
maxGene
maxUMI

pctMT=10
minGene=1000
maxGene=5000
maxUMI=30000

scRNA <- subset(scRNA, subset =
                  nCount_RNA <maxUMI &
                  nFeature_RNA > minGene & 
                  nFeature_RNA < maxGene& 
                  percent.mt < pctMT)
length(colnames(scRNA))   length(rownames(scRNA))  
plot.featrures = c("nFeature_RNA", "nCount_RNA", "percent.mt")

plots = list()
for(i in seq_along(plot.featrures)){
  plots[[i]] = VlnPlot(scRNA, 
                                              pt.size = 0,
                       features = plot.featrures[i]) + NoLegend()}
violin <- wrap_plots(plots = plots, nrow=1,ncol = 3)    
violin
png("02.vlnplot_after_qc.png",w=9,h=5,units = "in",res = 600,family='Times')
print(violin)
dev.off()
pdf("02.vlnplot_after_qc.pdf",w=9,h=5,family='Times')
print(violin)
dev.off()
system.time(save(scRNA, file = "02.scRNA_qc.Rdata"))  


rm(list = ls())
setwd(('/data////20YQJN-30108-2/12_scRNA/'))
if (! dir.exists("./02_PCA")){
  dir.create("./02_PCA")
}
setwd("./02_PCA")
load('../01_QC/02.scRNA_qc.Rdata')
scRNA.norm<-NormalizeData(scRNA,normalization.method = "LogNormalize",scale.factor = 10000) all.genes<-rownames(scRNA.norm)
scRNA.norm<-FindVariableFeatures(scRNA.norm,selection.method = "vst", nfeatures = 2000) top10 <- head(VariableFeatures(scRNA.norm), 10) 
p <- VariableFeaturePlot(scRNA.norm)
p <- LabelPoints(plot = p, 
                 points = top10, 
                 repel = T)
p
png("01.feature_selection.png",w=7,h=5,units = "in",res = 600,family='Times')
print(p)
dev.off()
pdf("01.feature_selection.pdf",w=7,h=5,family='Times')
print(p)
dev.off()


for (i in 1:3){
    scRNA1<-subset(scRNA,Patients_ID==unique(scRNA$Patients_ID)[i])
  scRNA2 <- NormalizeData(scRNA1, normalization.method = "LogNormalize", scale.factor = 10000)
  scRNA3 <- FindVariableFeatures(scRNA2, selection.method = "vst", nfeatures = 2000)
  assign(unique(scRNA$Patients_ID)[i],  scRNA3)}

scRNA.anchors <- FindIntegrationAnchors(object.list = list(GSM4626763,GSM4626764,GSM4626765), dims = 1:20)
scRNA.integrated <- IntegrateData(anchorset = scRNA.anchors, dims = 1:20)

system.time(save(scRNA.integrated, file = "scRNA_integrated.Rdata"))


rm(list = ls())
load('scRNA_integrated.Rdata')

scRNA.nor.sca<-ScaleData(scRNA.integrated)

scRNA.norm.pca<-RunPCA(scRNA.nor.sca,features = VariableFeatures(object = scRNA.nor.sca),npcs = 50)
print(scRNA.norm.pca[["pca"]], dims = 1:5, nfeatures = 5)
VizDimLoadings(scRNA.norm.pca, dims = 1:2, reduction = "pca")
DimPlot(scRNA.norm.pca, reduction = "pca",group.by = 'orig.ident')
pdf("02.PCA.pdf",w=7,h=5)
DimPlot(scRNA.norm.pca, reduction = "pca",group.by = 'orig.ident')
dev.off()
png("02.PCA.png",w=7,h=5,units = 'in',res = 600)
DimPlot(scRNA.norm.pca, reduction = "pca",group.by = 'orig.ident')
dev.off()

DimHeatmap(scRNA.norm.pca, dims = 1:5, cells = 500, balanced = TRUE)
scRNA.norm.pca <- JackStraw(scRNA.norm.pca, num.replicate = 100, dims = 50)
scRNA.norm.pca <- ScoreJackStraw(scRNA.norm.pca, dims = 1:50)
plot_pca <- JackStrawPlot(scRNA.norm.pca, dims = 1:50)
plot_pca
png("02.pca_cluster.png",w=13,h=8,units = "in",res = 600,family='Times')
print(plot_pca)
dev.off()
pdf("02.pca_cluster.pdf",w=13,h=8,family='Times')
print(plot_pca)
dev.off()

plot_elbow <- ElbowPlot(scRNA.norm.pca, ndims = 50)
plot_elbow
png("02.pca_sd.png",w=6,h=5,units = "in",res = 600,family='Times')
print(plot_elbow)
dev.off()
pdf("02.pca_sd.pdf",w=6,h=5,family='Times')
print(plot_elbow)
dev.off()

scRNA.norm.pca.c<-FindNeighbors(scRNA.norm.pca,dims = 1:20)
scRNA.norm.pca.c<-FindClusters(scRNA.norm.pca.c,resolution = 0.3)
UMAP<-RunUMAP(scRNA.norm.pca.c,dims = 1:20)
system.time(save(UMAP, file = "UMAP.Rdata"))  

DimPlot(UMAP,reduction = 'umap')
pdf('03.UMAP.pdf',w=8,h=7,family='Times')
DimPlot(UMAP,reduction = 'umap')
dev.off()
png('03.UMAP.png',w=8,h=7,units = 'in',res = 600,family='Times')
DimPlot(UMAP,reduction = 'umap')
dev.off()


rm(list = ls())
setwd("/data////20YQJN-30108-2/12_scRNA/")
if (! dir.exists("./03_SingleR")){
  dir.create("./03_SingleR")
}
setwd("./03_SingleR")
load('../02_PCA/UMAP.Rdata')
#330066','#336699','#66CC66','#FFCC33'))
#330066','#336699','#66CC66','#FFCC33'))


library(SingleR)
library(Seurat)

scRNA_nor_singleR <- GetAssayData(UMAP, slot = "data") hpca.se <- HumanPrimaryCellAtlasData() hpca.se
clusters=UMAP@meta.data$seurat_clusters
pred.hesc <- SingleR(test = scRNA_nor_singleR,
                     ref = hpca.se,
                     labels = hpca.se$label.main,
                     method = "cluster", 
                     clusters = clusters, 
                     quantile = 0.9,
                     assay.type.test = "logcounts", 
                     assay.type.ref = "logcounts")


table(pred.hesc$labels)
celltype = data.frame(ClusterID=rownames(pred.hesc), 
                      celltype=pred.hesc$labels, 
                      stringsAsFactors = F) 
UMAP@meta.data$celltype=celltype[match(clusters,celltype$ClusterID),'celltype']
anno_plot <- DimPlot(UMAP, reduction = "umap", group.by = "celltype",label = T)
anno_plot
library(ggplot2)
png("01.celltype.png",w=8,h=6,units = "in",res = 600,family = 'Times')
anno_plot
dev.off()
pdf("01.celltype.pdf",w=8,h=6,family = 'Times')
anno_plot
dev.off()

phe=UMAP@meta.data
table(phe$celltype)

cell_type_stat <- as.data.frame(sort(table(phe$celltype)))
write.csv(cell_type_stat,
          file = "01.cell_type_stat.csv",
          quote = F)

system.time(save(UMAP, file = "UMAP.celltype.Rdata"))  
load('../03_SingleR/UMAP.celltype.Rdata')


new.cluster.ids = as.character(celltype$celltype)
new.cluster.ids
names(new.cluster.ids) <- celltype$ClusterID
UMAP <- RenameIdents(UMAP,new.cluster.ids)
all.markers<-FindAllMarkers(UMAP,only.pos = TRUE,min.pct = 0.1,logfc.threshold = 0.25,test.use = 'wilcox',return.thresh = 0.01)
write.table(all.markers,file = 'MarkersBetweenCells.xls',sep = '\t',row.names = F,quote = F)
saveRDS(all.markers,"all.markers.RDS")
library(tidyverse)
all.markers%>%group_by(cluster)%>%top_n(n=3,wt=avg_log2FC)

top<-all.markers%>%group_by(cluster)%>%top_n(n=3,wt=avg_log2FC)
pdf('04.topheat.pdf',w=8,h=6)
DoHeatmap(UMAP,features = top$gene,label = F)+
  labs(title="", x="Cells separated by types", y = "",size=40)
dev.off()
png('04.topheat.png',w=750,h=600)
DoHeatmap(UMAP,features = top$gene,label = F)+
  labs(title="", x="Cells separated by types", y = "",size=40)
dev.off()


rm(list = ls())
setwd("/data////20YQJN-30108-2/12_scRNA/")
if (! dir.exists("./04_Gene")){
  dir.create("./04_Gene")
}
setwd("./04_Gene")

load('../03_SingleR/UMAP.celltype.Rdata')
#20B2AA","#F08080"), name = "Group")+

UMAP.som <- UMAP
saveRDS(UMAP.som, "UMAPDEcell.RDS")
gene <- read.table('gene.txt')
gene <- gene$V1
library(Seurat)
p <- FeaturePlot(UMAP.som, features = gene, ncol = 3,repel = 'celltype',col=c('grey','#550088')
                 )
p
png("01.signature.png",w=11,h=4,units = "in",res = 600,family = 'Times')
p
dev.off()
pdf("01.signature.pdf",w=11,h=4,family = 'Times')
p
dev.off()
Idents(UMAP.som)<-'celltype'
p <- VlnPlot(UMAP.som, features = gene, pt.size=0)
p
png("02.signature.png",w=8,h=5,units = "in",res = 600,family = 'Times')
p
dev.off()
pdf("02.signature.pdf",w=8,h=5,family = 'Times')
p
dev.off()


table(UMAP.som@meta.data$celltype)


#7B68EE','#CD3333','#20B2AA','#FF8C00','#FF6666'),rel_heights = c(1.5, 0.3, 0.5),title=hubgene[i])


rm(list = ls())
setwd("/data////20YQJN-30108-2/12_scRNA/")
if (! dir.exists("./05_cellchat")){
  dir.create("./05_cellchat")
}
setwd("./05_cellchat")
library(CellChat)
library(Seurat)
library(ggplot2)

scRNA<-read_rds('../04_Gene/UMAPDEcell.RDS')
data.input<-scRNA@assays$RNA@data meta = scRNA@meta.data table(meta$group)
table(meta$celltype)
unique(meta$celltype)


cellchat <- createCellChat(object = data.input, meta = meta, group.by = "celltype",)
cellchat <- addMeta(cellchat, meta = meta)cellchat <- setIdent(cellchat, ident.use = "celltype") levels(cellchat@idents)
unique(cellchat@idents)
cellchat@idents<-droplevels(cellchat@idents,exclude=setdiff(levels(cellchat@idents),unique(cellchat@idents)))

groupSize <- as.numeric(table(cellchat@idents)) 

CellChatDB <- CellChatDB.human showDatabaseCategory(CellChatDB)library(tidyverse)
dplyr::glimpse(CellChatDB$interaction)  CellChatDB_interaction <- CellChatDB$interaction
CellChatDB.use <- subsetDB(CellChatDB, search = "Secreted Signaling") cellchat@DB <- CellChatDB.use

cellchat <- subsetData(cellchat)
cellchat <- identifyOverExpressedGenes(cellchat)cellchat <- identifyOverExpressedInteractions(cellchat)cellchat <- Data(cellchat, PPI.human)

cellchat <- computeCommunProb(cellchat)df.net <- subsetCommunication(cellchat)
write.table(df.net,'01.df.net.xls',sep = '\t',row.names = F,quote = F)
cellchat <- computeCommunProbPathway(cellchat)
cellchat <- aggregateNet(cellchat)
groupSize <- as.numeric(table(cellchat@idents))

netVisual_heatmap(cellchat)


pdf('01.net_circle_number.pdf',w=7,h=9,family='serif')
netVisual_circle(cellchat@net$count, vertex.weight = groupSize, weight.scale = T, label.edge= F, title.name = "Number of interactions")
dev.off()

png('01.net_circle_number.png',w=7,h=9,units='in',res=600,family='serif')
netVisual_circle(cellchat@net$count, vertex.weight = groupSize, weight.scale = T, label.edge= F, title.name = "Number of interactions")
dev.off()
pdf('02.net_circle_weight.pdf',w=7,h=9,family='serif')
netVisual_circle(cellchat@net$weight, vertex.weight = groupSize, weight.scale = T, label.edge= F, title.name = "Interaction weight/strength")
dev.off()

png('02.net_circle_weight.png',w=7,h=9,units='in',res=600,family='serif')
netVisual_circle(cellchat@net$weight, vertex.weight = groupSize, weight.scale = T, label.edge= F, title.name = "Interaction weight/strength")
dev.off()
levels(cellchat@idents)

cellchat@data.signaling
pdf('03.single_circle.pdf',w=6,h=10)
netVisual_bubble(cellchat, remove.isolate = FALSE)
dev.off()
png('03.single_circle.png',w=6,h=10,units = 'in',res = 600)
netVisual_bubble(cellchat, remove.isolate = FALSE)
dev.off()
