# Supplementary material for: SLC38A1 and STX11 are mitochondria-related biomarkers associated with immune infiltration in osteoarthritis
Source: Front Genet. 2025 Jul 30;16:1585775. doi: 10.3389/fgene.2025.1585775 (PMC12343263; doi:10.3389/fgene.2025.1585775)
Supplement: Supplementary file 5 [file DataSheet2.zip]

Archive with 9 entries (6 files):
- 00_rawdata/
- 00_rawdata/01_GSE48556/
- 00_rawdata/01_GSE48556/GSE48556_expr_filter.csv
- 00_rawdata/01_GSE48556/group_list.csv
- 00_rawdata/02_GSE57218/
- 00_rawdata/02_GSE57218/GSE57218_expr_filter.csv
- 00_rawdata/02_GSE57218/group_list.csv
- 00_rawdata/MD-RGs.txt
- 00_rawdata/MP-RGs.txt
