# Supplementary material for: SLC38A1 and STX11 are mitochondria-related biomarkers associated with immune infiltration in osteoarthritis
Source: Front Genet. 2025 Jul 30;16:1585775. doi: 10.3389/fgene.2025.1585775 (PMC12343263; doi:10.3389/fgene.2025.1585775)
Supplement: Supplementary file 5 [file DataSheet2.zip › 00_rawdata/01_GSE48556/GSE48556_expr_filter.csv]

	GSM1182292	GSM1182293	GSM1182294	GSM1182295	GSM1182296	GSM1182297	GSM1182298	GSM1182299	GSM1182300	GSM1182301	GSM1182302	GSM1182303	GSM1182304	GSM1182305	GSM1182306	GSM1182307	GSM1182308	GSM1182309	GSM1182310	GSM1182311	GSM1182312	GSM1182313	GSM1182314	GSM1182315	GSM1182316	GSM1182317	GSM1182318	GSM1182319	GSM1182320	GSM1182321	GSM1182322	GSM1182323	GSM1182324	GSM1182186	GSM1182187	GSM1182188	GSM1182189	GSM1182190	GSM1182191	GSM1182192	GSM1182193	GSM1182194	GSM1182195	GSM1182196	GSM1182197	GSM1182198	GSM1182199	GSM1182200	GSM1182201
EEF1A1	14.8775756657754	14.9425005860369	14.8147372501517	14.8893049075519	14.8016370617882	14.809539863556	14.6632312254867	14.6439913981532	14.8580666380839	14.8749508402149	14.6669300352056	14.8925534183836	14.2746508122552	14.1322466050711	14.4865249312777	15.054674196077	14.8388334502958	14.872944506452	14.8777957913167	14.3604627361406	14.82174593997	14.4237690131678	14.1915197244209	14.7900901456919	14.6441279577796	14.559312045906	14.79578938277	14.6675110144084	14.5946010512381	14.747482410372	14.5183906457646	14.3312747890141	14.7045569375201	14.3111937594158	14.3207380546842	14.7251198083517	14.2525561397735	14.4391390349207	14.396689088185	14.1605381142121	14.1057748108833	14.6512085392011	14.7166669167837	14.886351736839	14.7250937205265	14.3368731376223	14.2720462688914	14.6484366193244	14.519069935467
FTL	14.6996768560046	14.8573775295719	14.9702060691214	14.8273274503392	14.6295075823636	14.9000568985291	14.8593137163764	14.7036364056952	14.939968288814	14.5835272677542	14.5190684387952	14.5123487191459	14.175065806589	14.0007609024722	14.5356996905	14.6356876275268	14.7465158066674	14.9390320643781	14.9213681315474	14.3134105082882	14.8026227723986	14.5393547677248	14.2104844497066	14.7934848318499	14.4971226914414	14.8248699841531	14.7492825276972	14.6073247639923	14.5828777128315	14.5994771834634	14.5697643676913	14.3375721599735	14.6733233407801	14.2294764077459	14.4826841770662	14.6867621485517	14.1820279870317	14.4033067504875	14.1833583015676	14.2676300282137	14.1105341273248	14.7030751794945	14.9011512167614	14.739795104888	15.0775102188672	14.3371506660676	14.5246981230086	14.6110578314815	14.5481079425226
TPT1	14.7210770318805	14.7549436724671	14.6870549387808	14.618206311879	14.7499535560284	14.9551994633152	14.6049879235725	14.8083194106285	14.7595207509709	14.8073874421643	14.6963161138501	14.82301234669	14.242779384784	13.9656692650663	14.5437715636112	15.0303235779637	14.7966254658043	14.8089207801802	14.8940642392034	14.2474906243438	14.8389657323782	14.3590431971422	14.2361888218499	14.7445896710086	14.4061920720471	14.6748574090831	14.7367164012083	14.6164667272921	14.6100194482244	14.5155362295693	14.2759775439489	14.2072598622803	14.6011934893957	14.1952680418879	14.1463040828376	14.4885686265135	14.0716946011433	14.423351657023	14.2037880552572	14.1445788365531	13.6914628369716	14.6909958869874	14.7728544859625	14.6827591052082	14.6693492711706	14.2563673586821	14.3093486708303	14.7139647425239	14.5751745740317
UBA52	14.6427263599762	14.3809895681763	14.5739282444501	14.4422515811458	14.5168413827326	14.560525750962	14.6052205068071	14.4603203037819	14.6362929593627	14.8147225327655	14.4499665147317	14.8080095962533	14.2819409797702	14.1017736650029	14.4223066150854	14.5071036388925	14.5851703420001	14.4656578743405	14.3262835251308	14.3087230513836	14.611581154233	14.3238739700856	14.4245087081208	14.5045467421256	14.4074979682717	14.3995852302823	14.5793938696962	14.3304523137543	14.3912064992672	14.5777999577599	14.3722747150238	14.2984755808178	14.5629088508797	14.1834000194401	14.4066646669515	14.4476989212944	14.2729040977942	14.3221805857483	14.0851733282369	14.2956037214782	14.3024194019953	14.6252807608386	14.6769421371227	14.6059002067929	14.4959676739915	14.231121264567	14.4520335743429	14.6270931837678	14.580039453112
RPS27	14.7491625012838	14.7267020012038	14.5601958294732	14.8022001231134	14.7765275802295	14.8724216530336	14.5556327782202	14.608683791055	14.847751913697	14.7639996687019	14.4921644523606	14.8671693507366	13.8368463195181	13.8130382274486	14.5315985924555	14.9782305797445	14.802592317613	14.8148902446368	14.7207814218591	14.1346754853234	14.5190152400264	14.1044051488705	14.0482980289849	14.8444481973359	14.2356050456336	14.4147191077847	14.6751426050794	14.3283005270439	14.4903670760106	14.4939866386126	14.2054005374581	14.1226700685734	14.4267341228439	13.9954712035973	14.2485435476574	14.5911310201268	13.9054952922831	14.394664678756	13.9483831016337	14.0591403293539	13.7444303611562	14.693417387007	14.7008601398005	14.6154724641314	14.4190613076765	14.0947000930882	14.2790191992892	14.5591831644921	14.4858008341575
RPL38	14.7312557958867	14.5866942016177	14.7257777361835	14.6005694400155	14.6310806390598	14.5526135749257	14.4982010446439	14.5083483802449	14.6029706173119	14.9389357719292	14.2561569659732	14.6598315199901	14.0708242087247	14.0280336306327	14.3847890056015	14.6093929106194	14.6909503718745	14.5577435999403	14.4354083220433	14.2839646635649	14.6653210738423	14.344601897791	14.1699999775324	14.5546492462121	14.3976054060464	14.5332298548871	14.6168636861764	14.3608144005354	14.6195427775834	14.480385520427	14.3413313208975	14.1557682211269	14.6584597164674	14.2215873270795	14.3376411498206	14.4668701900694	14.165049736421	14.3270942705355	14.1600690639762	14.1142921118959	13.9675736480867	14.4402975181674	14.5500588635785	14.5874856320306	14.5689523160022	14.3264881931888	14.3282043975261	14.7169467217186	14.5324270212586
RPS25	14.5029376243071	14.648944500725	14.7224774093648	14.5533484190488	14.5739195415434	14.6996109818589	14.3799712379065	14.5659053646481	14.6242798887476	14.7122467484512	14.4523079496313	14.7631322653432	14.3190880110166	13.9462913446777	14.6330971615106	14.667933842265	14.6401008797034	14.6306911874554	14.4539142641321	14.3429593948703	14.6413165680144	14.3549035780155	14.3374939675686	14.4931584307694	14.3056000409344	14.3536481030885	14.6095833501621	14.6443163005016	14.4641603267688	14.4871101788421	14.2363985557984	14.4426413550062	14.507500683069	14.2462620692884	14.1256724900167	14.3931866194058	14.0650830069042	14.27863524754	14.1387207503658	14.0381309916991	14.1035627922443	14.3423592581658	14.0779378089965	14.5270300106004	14.5655448168406	14.3180452936712	14.2531708203698	14.5345525717581	14.5149847807314
OAZ1	14.3282180287212	14.6293405157368	14.5208757997341	14.4986554013281	14.4050554400153	14.4829937014229	14.561847267407	14.1223181814487	14.6077479152612	14.4173431352656	14.4149444934066	14.3680621660139	14.1563337025404	13.9143070300265	14.3663560432728	14.6086077103691	14.394667140874	14.5269069003301	14.7018205602668	14.4479108463645	14.493422558798	14.4348193833669	14.3281515181749	14.6011515375652	14.3124383167654	14.5276097034834	14.4414009565188	14.4927288895795	14.2282644871141	14.3942717386948	14.3658160507107	14.3698446997169	14.5858403590938	14.1326435380195	14.6255981421372	14.2769325865375	14.0318869902245	14.2447617630965	14.0320978348114	13.9663309278819	14.2026543158707	14.4030845555978	14.5992495727913	14.3661717087294	14.4876891676443	14.1863093118528	14.4453873202025	14.4433906510564	14.3767985061618
RPL18A	14.6829229869187	14.5531454470752	14.5528039874431	14.5224707821872	14.4907923239748	14.5880106493969	14.544744370958	14.3873591280671	14.5485158858039	14.739793906348	14.2873732145861	14.7572666230554	13.7103390032567	13.771928706787	14.3249960664379	14.6416947389191	14.789029114851	14.3928741906078	14.3783464919082	13.844046356443	14.5500030350348	14.3245339942241	14.0600007131423	14.2984822649179	14.1918631510551	14.3115265285788	14.5539323098827	14.2839266694853	14.5293981592796	14.5914330544075	13.9834716010704	14.2703507270705	14.3678236412538	13.9157597381266	14.2258761368607	14.3812848278057	14.0014206145608	14.2504428809716	13.8176261965241	14.0807944921584	13.7910794709753	14.7173113070343	14.7487809247569	14.5033968888731	14.4754954649817	14.1626824689869	14.2636698139133	14.5683368434807	14.5504482757146
RPSA	14.6273597539647	14.3843062430908	14.4430297502265	14.5200934771468	14.4986046691427	14.4656101577791	14.4734483939833	14.3516511770502	14.3575556921897	14.6786742203288	14.1354521277011	14.6828983443708	13.8107120954332	14.0084842657019	14.218158719554	14.5491669604732	14.5122011287228	14.3471440343609	14.2265041900126	13.7760078201902	14.4001456671486	14.1095907143645	14.3774965629784	14.2441538400961	14.4273054234473	14.4400144047091	14.3660556403576	14.5174190259873	14.2557000225919	14.4244065473361	14.2760734275614	14.1039286477777	14.296362881728	13.9158438630352	14.4477946243822	14.3163215760136	14.3026733051668	14.178172347641	14.0243794191886	14.3103520505532	14.2807024465301	14.4484784744672	14.3577975822009	14.4736066822401	14.4464787493186	14.1704571526895	14.2659003138156	14.4035485563727	14.4725933372086
HBA2	13.165555480591	14.5751421171198	14.9464944650424	14.7570527000784	13.5389860016892	15.0064011716208	13.932856865447	14.3097605842529	14.1154487041295	13.1669294919312	13.8702394944085	13.9194976016856	14.0902568701369	13.8733429809975	13.3128580828107	12.6854080748585	14.7581725342843	11.7710362243774	14.7824447207571	13.85919202487	14.0213766674305	13.730795806114	14.5033447537227	15.0387245507976	14.7063117978852	13.1477421865073	14.4677842248755	14.429703874791	14.7414951723138	14.2995202076949	14.16292133181	12.9133410552209	14.4072197040782	14.1152486743377	14.3594933738226	14.6142129048643	14.0448266525875	14.3370997364749	14.0005563427191	13.4901381321763	14.0616389437067	13.725515604612	14.5429634115102	14.7530801092846	14.97676643362	14.2561473990999	14.4245533309232	12.1180942212953	13.4998778725804
TMSB4X	14.5396885252666	14.6436368701094	14.6081260681037	14.4963579807548	14.5179759864161	14.5463915117754	14.375492376583	14.487206318607	14.4837393125323	14.5624773820804	14.4379280466765	14.7057000671436	13.8072035639127	13.7034568405541	14.4175943506652	14.6661450787174	14.4914874542156	14.493753120868	14.5568112906264	14.1017186861521	14.4039572648441	13.5911201837473	13.6270199577467	14.3928282207028	14.1317331739568	14.1600143001508	14.4623452892708	14.2118919026766	14.3300154518337	14.3759275635411	14.0042453087068	14.031986817678	14.2085677956822	13.9011924364256	14.204365053811	14.5126002842618	13.8127049865765	14.2148021199716	13.7756578742667	14.1723379741311	13.678536303841	14.4027426302743	14.3166350500101	14.3156109468497	14.4417583202413	14.033195501966	14.1775324757248	14.2780712181739	14.2403012959752
RPS29	14.5985816455593	14.4579232708527	14.5499146951666	14.3443562693525	14.4426743117658	14.2847262256351	13.9911415548236	14.5647579959945	14.4189609375657	14.4643263899155	14.3536888129774	14.5648779385922	13.8674217058272	13.8376946894199	14.4091966439467	14.4761331279829	14.3568843987909	14.486366269425	14.3962148375006	14.0869928099831	14.3099382118317	13.9756754438841	14.1910148129816	14.4269871829552	13.930843726205	14.2959397497509	14.2795013941626	14.3377155167868	14.2971458238465	14.2253739356189	13.7918772111012	14.2070315029137	14.2148540934326	14.0291769205066	14.1635508693738	14.4349097901977	13.9650020054627	14.1639933244863	13.9227301180356	14.0548828969381	13.9651211610715	14.2245118508114	14.1540843736366	14.361633340952	14.3116749600794	14.0233135384222	14.0661191233581	14.2404248585911	14.3598380324005
RPS3	14.3371372392671	14.1804449230236	14.2705182509096	14.3141243515913	14.4602992155416	14.2223940097456	14.4216386245846	14.2274590633322	14.2491212372547	14.4792483514809	13.9424149858161	14.660949638693	13.5699658077833	13.5563905872977	14.1547896573673	14.3600934435036	14.3436281689339	14.1432184268729	13.9404652181096	13.6613335443767	14.34660164278	14.0269391477174	14.1369457770015	14.1043511089464	14.1447947627155	14.2724696789769	14.1871899593537	14.3107636270631	14.1562311091579	14.6469377609814	14.0528856873025	13.9512648630961	14.3585418928285	13.6187047167801	13.8710125957854	13.6976707695653	13.9649513961736	13.9235057451602	13.6403279873253	14.1747533218529	13.8970114186174	14.6003192980563	14.5134598148076	14.316346890421	13.9279128577326	14.3150808414794	14.3553109410027	14.4816523862977	14.5424434291977
HLA-A	14.3159066137932	14.174724499066	14.1904459895775	14.0712591808685	14.205863739301	14.2101256750452	14.2218221321157	14.4080413407408	14.1951467276201	14.0269473349547	14.1994403619577	14.1852126776109	14.3088599099538	14.0352389526603	14.3032133024068	14.4693655558852	14.3693969411446	14.2657967062802	14.3717165857021	14.3028609963997	13.8823620610667	14.1835440833486	14.2827607706147	14.2929374655301	14.1624525314415	14.5332886246372	13.7687488753755	14.2774045737054	14.0907375612171	14.1306508205972	14.1964095600306	14.0773595186051	14.0856946685941	14.0171427313399	14.1033298531491	14.1218301512848	14.0635202900851	13.8352153186447	14.0697341313654	13.9960826698611	13.9325061720543	13.9992598920601	14.1774090252155	14.1041184315121	14.6033638647402	14.2784242710249	14.3541527154037	14.4523123650606	14.1601393143772
RPS12	14.3686531468802	14.3490717129014	14.3292050902767	14.2680138454933	14.1029306397633	14.2305832881544	13.844883579545	14.3012625794699	14.3006494310263	14.3651275999833	14.1957395289902	14.2998379886504	13.9373922412921	13.9270552836637	14.3846355723757	14.5393238660191	14.1590321113736	14.1072334875635	14.1457301078197	14.2015018957478	14.3062080358149	14.2730236925557	14.2631551184215	14.1723818326197	14.1477039205212	14.1234528717126	14.3270457418628	14.3487151509349	14.17964490082	14.3124217828088	13.9189712388871	14.3638629771526	14.0750543835771	14.1636942260468	14.2860153312268	14.382944669432	14.0829866543706	14.1652570149835	13.744593467099	14.1671788175766	13.9208570118261	14.2364460422384	14.2347415106485	14.2006670832166	14.291707111021	13.9865586544623	13.9979053331102	14.3346105491011	14.3343040075514
ACTG1	14.0818723014186	14.196755135372	14.2804940743349	14.184240886649	14.0762062116134	14.0821466246037	14.1131835086279	14.1867244939526	14.3831366584113	14.1512281536556	14.1277463007156	14.181485945745	13.9840127112763	13.8619534930062	14.0887345104282	14.369901075836	14.1194768322951	14.2616226233178	14.2198171949668	14.1291519117185	14.151118599886	13.9711856632413	14.0544325858365	14.2630223364613	14.2042147316661	14.123279978908	14.2827465616866	14.0787793503982	14.1172471025472	14.1550051938131	14.1791219983228	13.9428619531248	14.2785550083342	14.0022329439326	14.1217187187038	14.1242485450436	14.0454850905237	13.9950593311931	13.9922791743062	14.0342205637835	14.0352109728085	14.072413452419	14.2086488088806	14.1686058010609	14.1496416623481	14.1470238701613	14.1703410063257	14.2211326110506	14.2374573296034
RPL41	14.2916854765761	14.2452662688768	13.8514836068495	14.2241789672392	14.1621763381652	14.1637483532688	13.8387329350886	14.0594923276569	14.1640721852837	14.4114449563522	14.3101197837921	14.2036226587525	13.7583610620174	13.8195990302827	14.1748647671905	14.3797794239912	14.1320245020647	14.2512805999292	14.2106245646944	14.1367523674739	14.2102297347494	14.1529793053559	13.958154227438	13.9023726867307	13.9922667151143	14.1295256978039	14.2600025659505	14.0889583792055	13.9714554888216	14.2321111572745	13.9326700798443	14.2017170953458	14.0228366549499	14.1379670400717	14.2054757608851	14.485520224615	13.9949815547609	14.1890321755581	13.8133820871631	14.0041209568104	13.7169149304925	14.1069024610549	13.7766220769674	14.2304234022828	14.1129668218184	14.0583400386879	13.919811295653	14.1546869619906	14.1776032853137
S100A4	14.1850209718133	14.2345493177111	14.3578224004402	14.1517625170431	14.078458473648	14.1296879777909	14.3429807989821	14.0062526613247	14.3690491868461	13.9415662027613	14.01303552075	14.0232863118084	13.8001124816316	13.5070621810979	13.8335892198585	13.7735348356401	14.2811196671635	14.3337989746932	14.1683984467098	14.0841005206819	13.9921991286004	14.0534215681019	14.0147153932777	14.173995312333	14.0804631321499	14.1830077466152	14.0739102193524	14.1897037078851	13.9456295620851	14.103025487996	14.2350744154155	13.885191598899	14.0686580777604	13.6489041207769	14.0981165002059	13.7334025553546	13.7483016273068	13.6737137949515	13.8621485479778	14.0193296364845	14.1782922886199	14.0986680790068	14.2725653078625	14.0934314132299	14.4666234856594	14.1556256736728	14.2310972384898	14.0129391878013	14.0487085448115
RPL27	14.0563618309129	14.0679231828138	14.134503773233	14.0176152259646	14.1656095814575	14.1887722961194	14.0321844761779	14.127673083874	14.1554455354807	14.318337398287	14.0174110883639	14.2825902654658	13.8812802879803	13.6533281018756	14.0549444979379	14.184360918268	14.0975574976461	14.1302602415016	14.014644751509	13.830254798679	14.0691624433627	14.1136058279894	14.1184325619415	13.9141353870884	14.0659467675303	14.0670825898056	14.0614701291427	14.08981355589	13.9020143109799	14.0229797544658	13.8750300221681	14.1532991005209	14.0439612436619	13.6981753579508	13.9378878867294	14.0548954241863	14.0265144688881	13.8744688866289	14.0328694061169	14.096331774687	13.9007377297352	14.1441794378676	14.1794322650429	14.1176950045687	13.9768697704387	14.1388267702961	14.1494476037742	14.1405329408218	14.2419454376005
RPL6	14.0600779153629	14.0918743706822	14.0134979428265	14.0254919639535	14.149387581169	14.0561125209158	13.8936069796296	14.1187545500101	14.1481384496412	14.0734627443227	14.1166732343952	14.3322904219857	13.7816192635193	13.6814198956994	14.2195741817242	14.4037956419846	14.1536010296711	14.0151452504303	13.9961583442083	13.9175271253953	14.2130742387424	13.8944800949642	13.9326332576976	14.205246654097	13.8613778812707	14.1635844523178	14.1876304346573	13.9778152607869	14.0869023240484	14.1079569698296	13.8928394498645	14.008664469714	14.0062429685864	13.9028261861815	14.1287525046983	14.2587121417001	14.0233586504609	14.0352518539819	13.8953798614814	13.9686851671487	13.8715902885126	14.028052092325	14.0512647613105	14.1614423591605	14.066913804079	13.9495925477755	14.0319833362345	14.0893156533552	14.2218062461298
LAIR1	14.3591093168407	14.4013026317037	14.2361806342899	13.9408479702021	14.2570279807292	14.2065715044879	14.0496995935716	14.1963670697274	14.0760340330942	14.0721499669648	14.26486492015	14.3065623657368	13.8731710122139	13.8350152106213	14.2584057290216	14.4900041097423	14.3022090439242	14.1648173577418	14.3422417746756	13.9785494747608	14.2287986506863	14.101669871968	13.890847522234	14.2743139601203	13.948351933775	13.959106021382	14.0081015295993	14.1326516894589	14.0466466035787	14.2641756419933	13.7878728972254	14.0199977956076	13.9863118128931	14.014418070275	14.1165860474963	14.3349395325315	14.023641797	14.0525510640228	13.6420275193668	13.8775531806397	13.7193344923538	13.7352467729177	13.6159292339984	14.2253224317723	14.3043410716034	13.9183340332599	13.9406643712277	14.2928191240236	13.8813207030277
ITGB2	13.8723645936846	14.0035897383917	14.0863079337505	14.1039136215833	13.9241068030576	14.175488358145	13.9310628754574	13.8987476210233	14.0407413154777	13.6072483597428	14.0012681224262	13.9648323246417	13.6235608325666	13.232229012266	13.8993166821665	13.9342834669882	14.0313009693754	14.199251142151	13.9414603345509	13.9602246378667	13.9718763737311	13.968235977202	13.7350418379458	13.9944037176509	14.0805968645206	14.1738671128048	14.042427988239	13.8536258097078	13.8739358376565	13.9809901288745	13.8631337431259	13.6400669453327	13.9726887572134	13.6990543715252	13.7694850806581	13.7298235517158	13.8507991110995	13.5986455954735	13.8324357654069	13.8082075233999	13.8174891604309	14.0936197119315	14.2861610214174	14.0381252637149	14.1854778813611	13.8185043044983	14.1933740996432	14.1366879748244	13.9397031931721
ACTB	13.570210410233	13.9856870051573	13.925453122215	13.8831742327053	13.9296880611676	14.0165328212361	14.1329143298588	13.616975682096	13.9512320225693	13.7009358769058	14.2382365571675	13.6262603824714	13.8165755984457	13.901926094168	13.8579654678614	13.905835326322	13.7963225652549	14.0949362197544	14.1548363767519	14.098307946202	13.8302542735008	14.2551051281208	14.0874535881595	13.8443541772433	13.8982422012786	13.675629004985	13.8288883657462	13.8676039876833	13.9829125297372	13.9710192885273	14.006890213128	14.0452530136358	14.0440359668176	13.9578356553314	14.22643006114	14.4039470869083	13.783787403761	13.9438910998132	13.8171336998217	14.1375305053496	14.130095965395	13.8959051334849	13.89073277601	13.9283484793834	13.851795083509	13.9645425132367	13.6419439902759	13.8863970512847	13.7706340267389
RPS10	13.8770720435166	13.8469104779146	13.9562752027179	13.9170326560731	14.1073596602023	13.8800853278752	13.8096931159087	14.0311225141315	13.908590302851	14.2087191626734	14.0804916012868	14.0161164292166	13.8169537959134	13.7381544643023	13.8544002531949	14.0905896125872	14.0346816029688	13.8435370002978	13.9478642715216	13.8147509224523	14.001290150756	14.0041583478478	13.8529166194355	13.980352349638	14.0110828735175	14.0353678716922	14.0659863365731	14.1035332076939	13.9894239008486	14.1882701490491	13.9532253634176	13.9640461885121	14.0078919482006	13.8225060618503	14.0429186880493	14.0711427023956	14.0184170785869	14.0218192317132	13.9351385763522	13.9648561177856	13.8522189163255	13.7349926903227	13.6125100692074	13.9674137644743	13.9008478692776	14.0010096211533	13.9230892474106	14.1034881425125	13.916760296821
RPL12	13.9262898432083	14.0822072292937	14.1445092025385	14.1673979108246	14.2399023206025	13.9281221092799	14.2825923071864	13.8124323912913	14.257795329079	14.2309001319859	13.7328328651659	14.1534951587653	13.4878751519843	13.6472353555835	13.9348124965464	14.2562725476119	14.0220163774817	14.1141206077809	14.1562932362419	13.4860735625763	13.9885423568648	13.7532801128378	14.0350322101593	14.0826670678731	13.9663744611107	13.8784988837083	14.0779444538822	14.025961984759	13.9154260767682	14.2580362195065	13.8125747196571	13.9117641692152	14.144246762841	13.5366818907021	13.7442972014345	13.7083799277365	13.8757868393332	13.6739592919505	13.4387302303588	13.8578641860508	13.95055317596	14.1535373601459	14.1849393323728	14.0261278854952	13.8949922867851	14.0484072463984	13.9270071268663	13.8586825875472	14.1932618953068
UBC	13.8200121901001	14.0849210758839	13.8580747327939	13.8324648447881	13.9908590833656	14.1077888698428	14.1136458454107	13.8496874408731	14.141757140308	13.9068962377935	13.9141494202921	13.9547774067485	13.8277781337824	13.6504855164117	13.8381030554546	13.7093961613616	13.9656924582105	14.0618654937238	14.0291042477534	13.8052911103236	13.9658589143326	13.7631501011279	13.8408867802763	14.2781317619645	13.9882391674389	13.8624745942943	13.8928289190136	13.821519670453	13.8942867762851	13.8333834677411	13.9563420645719	13.8440896835446	13.9539655007367	13.8849886562666	13.8716500125821	13.8877930199474	13.8461287021709	13.7671917990101	13.9306718908734	13.7567717707861	13.6691117579914	13.8667776420779	13.7108386611704	13.9645223739512	14.2105477945431	13.925036607283	13.8727213038168	13.7801979736497	13.7041179562524
RPS15A	13.9104498637844	14.0090580318678	13.9791000360571	13.9063887588918	14.0466531272884	13.7889429511802	13.9325450232001	14.040222171057	13.9150614524479	14.1185757141325	13.9395070659192	13.9985592570023	13.6789274844286	13.6058289099738	14.0218080779533	14.0748746828622	13.7857055328128	13.9314944589083	13.8789304179044	13.6109717182134	13.8647185010789	13.8282399653808	13.731747349902	13.8037657593607	13.9020741635201	13.7317499199981	13.8679962184416	13.9153359171678	13.7768880362505	14.0622474826072	13.8781129641129	13.843451843711	13.9576553495418	13.714692142324	13.8548654023264	13.4194774994954	13.7886356571594	13.8729197072413	13.7210960203694	13.8548155616319	13.5895342689693	13.7577307813418	13.7777736950402	14.0621670123263	13.8173225188834	13.7364143687927	13.8072156412846	14.011006319483	14.1230157143394
RPS27A	14.0369831190501	13.7482560353247	13.9793047354341	13.8558265082935	13.8225507701156	13.6819627706097	13.928915031962	14.0374093823099	13.9717467900662	13.8872135050663	14.2425157280176	14.1142856074797	13.7171469843228	13.7630892942107	13.9775200591977	14.0153325503335	13.8014303494357	13.9632271103838	13.757460964731	13.9075787295328	13.9036447499892	13.9775724930767	13.6206729460263	13.9004864288904	13.8884020249668	13.9692472786006	14.1555656604079	13.9684504748974	13.8387371067935	14.1309000148316	13.7630230983804	13.8585967530047	13.702227759129	13.9205883867385	13.8497299399209	14.0342227847238	13.7835588628575	13.9229588630452	13.7186507776448	13.8193227819017	13.6469110888986	13.9520887370922	13.5818832580064	13.89642007088	13.8705287695415	13.8551940574326	13.8006589355225	13.9916099783488	13.9828394314488
ARHGDIB	13.7316620311957	13.7570347305686	13.8234481952345	13.6765942308989	13.7810004563269	13.8445995576963	13.772265947193	13.8444720852267	13.7061360384711	13.6510719009672	13.8546676170035	13.8815055761627	13.4173323287047	13.6690166439452	13.6823124542156	13.9548367108149	13.7983169846303	13.9129720271358	13.9118280992448	13.796575283375	13.9200826790073	13.9730355144343	13.8462805391558	13.7602501718473	13.8338950147788	13.9368134200007	13.8075520283746	13.6632427961788	13.7211218028624	13.6991329868972	13.858746694927	13.6661051262361	13.8844790748928	13.5633586815637	13.8471137116694	13.7429292765502	13.8714682740609	13.7437946091718	13.7837161964586	13.6253799062436	13.7968403066544	13.7886593552485	13.8338910818016	13.6248538133828	13.8439023250114	13.6442956642073	13.8744179155227	14.0244989727192	13.5715691986066
RPL35A	13.6193311089893	14.0896364316682	14.1891750664592	13.9729860717182	14.0647693920794	13.8731676742904	13.9589042678271	13.9112942430389	14.085455879808	14.1868168208089	13.471374630685	14.2487641063439	13.6004745659474	13.5372183502257	13.5937824201732	13.9857094141543	14.0831993379441	14.0082762389063	13.8800624065047	13.5438387955425	13.9024268743721	13.5144352612879	13.1952072759208	13.9375497328383	13.890242632314	13.9428808017056	14.0111350108376	13.9392869331812	13.9368248193018	13.9981438577989	13.8405536698312	13.8485565430581	13.8429134318326	13.5782656807762	13.7249832619239	13.4914219120013	13.6815938447091	13.608642640463	13.4181985231473	13.771735308589	13.6540591294126	13.9141131337724	13.849713884765	13.9620845399489	13.9037477264251	13.6688293652622	13.6829078878183	13.8681335573126	14.0050575489022
HLA-DRA	13.8160685987672	13.6517211560082	13.9600541338943	13.8937401054648	13.6761228836117	14.1808803311747	14.2064404794389	13.8163726285051	13.8127791886828	13.3860189086315	13.7213675566884	13.8142896749841	13.7091490509881	13.282408262625	13.4918222813881	13.5050138571274	14.1770929310802	14.0119701201503	13.8244808501793	13.7539687890851	13.7533885922276	13.8847350580287	13.4697454891544	14.340464683315	13.7254877422054	13.8853318765675	13.8004242773512	13.7731725085477	13.7241601739389	13.7062983945702	14.0316148452603	13.8885087563408	13.8277791258034	13.3889816460969	13.6003223668783	13.5950151679011	13.7210854986369	13.291692315632	13.3932796828025	13.5636649167993	13.5607130473835	13.750552706883	13.7204364255009	13.7842447888995	14.1030775257489	13.9703124299207	13.9609726414571	13.7986818322319	13.6122343878695
HBB	12.9532952507592	14.0665535325297	14.2299197952516	14.1069485307364	13.1450222158808	14.2000342511105	13.2053826771583	13.623793004241	13.656634971963	12.9176844761056	13.3388383464582	13.1814519715931	13.9005585027977	13.8049232642693	12.9984563528333	12.2810292288991	13.8062053759695	11.3231322511433	14.4851975902884	13.4174983092696	13.416852945707	13.3034080139391	13.8395572002179	14.3228495507586	14.0173091337104	12.6349599544012	13.9106280439307	13.8367836027452	14.2784080918096	13.6728097263765	13.994116756633	12.5689975636709	13.8245286254582	13.885787014852	13.5367455559959	14.0554032684457	14.0217073687489	14.1237044637836	13.8028529401762	13.2222952888017	13.9180781325962	13.2726777057476	13.5907160021089	14.0332151403046	14.2479295842881	13.8579944192814	13.9371757185417	11.9438908848502	13.3165194173335
MYL6	13.3225859158479	13.9751150309428	13.9595314731323	13.5323390543435	13.5702734572477	13.6659609823936	13.9340880009989	13.6435106150957	13.6476103037249	13.4730815646792	13.6381873576127	13.4358252235792	13.3977338720386	13.5168748253985	13.3048443339474	13.8839555943918	13.5933642051772	13.7534934404056	13.8566968057722	13.6470741449971	13.7509737162515	13.6744974969091	13.798487786508	13.635502265738	13.6515275628395	13.8881069257328	13.6811084981108	13.6710052776097	13.6494318353873	13.7626345349616	14.1568257104368	13.4493319410951	13.8021578129326	13.3287167754067	13.7330104875491	13.7586399903862	13.6403220858529	13.7122541860331	13.1954557298068	13.6213783457612	13.7734317883206	13.6052133462126	13.910491568884	13.6990055742139	13.9994910370323	13.7641987410726	13.8140861837061	13.5564767506986	13.6622230600983
PFN1	13.57191466345	13.6230270829497	13.7642919495179	13.696068257207	13.7117745093423	13.7464718440623	13.6228340687043	13.6641484234856	13.7737518198223	13.5521018596778	13.8608809722549	13.7222888585717	13.5681797473195	13.3439573783705	13.6035665369736	13.5861116936878	13.6998640288815	13.8541699663964	13.5832617138528	13.7175234418456	13.5596006128624	13.4995355725036	13.6744456093624	13.6510440015226	13.7465017930368	13.5516972047074	13.9111801617174	13.5712331530878	13.6873397798702	13.6442473061116	13.6183575222075	13.6708027746159	13.7861670174833	13.6840933940991	13.7247468734354	13.4760542078322	13.6673284788302	13.4803308586641	13.6112000983885	13.7149108256739	13.5714300161153	13.7408702103781	13.9793543294695	13.7199427252028	13.9188453340924	13.6928150958931	13.9180339228606	13.6899661190568	13.6013607640708
RPL18	13.900433113401	13.718847427621	13.6288734257613	13.6533816204418	13.5058137804562	13.5532671322385	13.5281855597476	13.6304884161015	13.7735607725638	13.7735491186586	13.7577308633391	13.3220677643863	13.3737207252763	13.6072563101351	13.7571545857444	13.5808209902249	13.5193074777732	13.5317571292216	13.5831119407266	13.625428083158	13.548777540038	13.6752221598469	13.7533821859137	13.5326327340002	13.4583930838444	13.5429125024301	13.7739557292754	13.8391550566763	13.7445622398561	13.7551839043739	13.59127256244	13.6314057783585	13.8716762557612	13.6880528058238	13.8542906519241	13.8638970659832	13.911076806486	13.7651655348027	13.6688751444518	13.6880541017715	13.5859987622293	13.6483039851708	13.7006773251976	13.7280643515451	13.411191712272	13.5833546153753	13.6611615641782	13.7001007452917	13.887991588938
RPL8	13.4737488774772	13.6438561803223	13.3420601485081	13.806409297404	13.8577926922648	13.1863777179043	13.73695061744	13.493627702421	13.6344862325942	13.7512079831408	13.4359912016108	13.723287781324	13.6653311350542	13.6215713329836	13.7872950877898	13.733350401325	13.6427370766685	13.6337416535499	13.3233430101835	13.4231951802949	13.6508152517382	13.5794346134515	13.6838187056954	13.5692278364752	13.5327512018971	13.4590227492055	13.6591887316549	13.9600828751191	13.6812593065827	13.7416183887634	13.4012940778897	13.6261775098241	13.3839638069377	13.7964041810211	13.7477541065852	13.7983474553881	13.7866723237775	13.4655362519615	13.5212092033482	13.7482074088616	13.5556102304913	13.6407390808629	13.4492967007471	13.6874769362334	13.5644723044411	13.5018889418423	13.689117623531	13.5374735996432	13.6384124689412
RPS11	13.6148143551752	13.7097207099636	13.5968693499278	13.7551712100181	13.6427617467344	13.3202474568926	13.2951765860293	13.7025865102737	13.5782594858355	13.8976710820591	13.9423926936069	13.6537593428626	13.7772706243023	13.6421432470746	13.757874499493	13.7882727047889	13.6575945767467	13.7758341516226	13.6457259767325	13.7292700304868	13.5208466599647	13.7468801719987	13.8268092919296	13.5652316536066	13.5239461694586	13.6220858070023	13.8688539205555	13.575591612895	13.4438025291008	13.4071031539506	13.5639934980925	13.8180542854913	13.5484528761587	13.69724077502	13.8859641210673	13.9306339464909	13.7197091608937	13.9053899367097	13.8019306897455	13.7724747693521	13.5852081864995	13.4208006560956	13.4377740625283	13.7106087398724	13.3619712596524	13.708440798255	13.4177616500197	13.5108634500666	13.5985175354471
RPL39	13.7328686569308	13.8258565048397	13.8399409408171	13.8730287716835	13.7574540227148	13.5867796754305	13.6194092743535	13.7039778806007	13.8339736496269	13.8932589106976	13.3943422473561	13.9921683736112	13.5195447779515	13.5270182542089	13.7030033571355	13.6627235469024	13.9325053334124	13.7766260426428	13.8534136705426	13.4550777475937	13.5513534607236	13.2707429865851	13.504552457055	13.7481997440123	13.7549211675349	13.8205375969228	13.7923962175618	13.741737194328	13.6077450912489	13.9754805260369	13.6916196710501	13.6870911407688	13.7361445118659	13.5489477370591	13.5817916634946	13.4996713597349	13.6534131389071	13.5675077836423	13.6435946064333	13.5844310629266	13.4264824645893	13.7796379476292	13.7308539916536	13.6821270941634	13.7817483451115	13.4795918577064	13.3906643315727	13.6197997774864	13.7661912003558
RPL19	13.6140796530295	13.3216609797112	13.0159476611196	13.4852004244533	13.7201187207557	13.4781441892763	13.3391543429183	13.8395197645134	13.4731778056228	13.7160731961902	13.6315548329906	13.5692329404883	13.8796702419491	13.6256866843506	13.8673549564994	13.3319885358671	13.4189062200043	13.4274339892613	13.4320480596606	13.6353767340443	13.7375858037583	13.7264597787912	13.7190600248794	13.164508529671	13.6813909356855	13.4741884575539	13.4607959092746	13.5257921970758	13.4779237851661	13.6738678756527	13.5191669158507	13.8031123951982	13.624560480799	13.8482824025367	13.8107642156551	13.9780701770882	13.8112269323292	13.8230659007395	13.7563349175568	13.8825976654492	13.6909520706974	13.5898565114832	13.1904653692689	13.6305378400757	13.531379098919	13.4598499795186	13.3115916212883	13.5235769896597	13.5169645476247
RPS14	13.4966057372491	13.376087836129	13.4922396671668	13.4441317382835	13.5095835068468	13.5023465690189	13.4279450210344	13.5239618905538	13.3561602146295	13.7329699390444	13.5870987806483	13.809805710731	13.5971042340604	13.4513647577557	13.6396265240915	13.4404184178277	13.4547615879937	13.4836185356355	13.3236727954127	13.5001747110329	13.4866443297747	13.5972538663972	13.5640051430356	13.4538313194619	13.4578970494818	13.4899854381239	13.4573989860303	13.4759130385045	13.4813044145768	13.6542108039214	13.4246321630273	13.7612012046214	13.5459379817608	13.6665184016079	13.5255177149694	13.6227334742913	13.5626435003939	13.6537657782895	13.5689830284071	13.5858428446787	13.623969975196	13.5804339776566	13.5029524604203	13.537230783733	13.2991882983697	13.7469326025003	13.4333342318584	13.7150253450349	13.7249043052355
F2R	13.8437383426993	13.6749472357058	13.796233776489	13.664741329032	13.5650628442619	13.7618992694331	13.1693802794956	13.5680415859776	13.4795482967605	13.8920748077154	14.0970310547631	13.9469622273438	13.6609472782689	13.6847748199372	13.76730640465	13.7378538620565	13.6519062152414	13.7841713356207	13.7342678434714	13.7161214756284	13.8279196955184	13.4638406258796	13.2786382710018	13.838983141071	13.6247371104087	13.7476677393242	13.6775670945991	13.3697902656919	13.6278428172834	13.7439506981921	13.5140341856507	13.9623482363825	13.3855704031319	13.802133309727	13.3618346121523	13.4876109049242	13.6594531934372	13.8991994356985	13.4916795547129	13.4203113683893	13.3088610238947	13.2676593944318	12.7122411632937	13.5517012541271	13.4273351082122	13.3710290193147	13.4792528633802	13.5821411634807	13.4783226479876
UBB	13.3522046572325	13.8065235770261	13.8419728135866	13.4858279027794	13.6493140091958	13.4548507918375	13.6303485264853	13.4559425831038	13.5266216483778	13.7318484935305	13.451168752584	13.5275455851811	13.095734362908	13.0129978821433	13.3918482426012	13.5397630411648	13.6378741377771	13.6978488866862	13.8768513560045	13.3555257723017	13.425920565093	13.3576200387829	13.4083253988144	13.5821786252895	13.6981608278779	13.5639584036141	13.5931442239465	13.5640663568707	13.4679891680851	13.7197805666817	13.7372981424603	13.2521277389748	13.4545264414731	12.977040135079	13.3268237107279	13.1114049332482	13.427157475412	13.2354696932338	12.9077056764901	13.4426614268195	13.3661549963819	13.5791470546866	13.7663198665208	13.4860384040514	13.7105607977959	13.6431368921071	13.5960415862059	13.5729026287954	13.4824420518915
RPS6	13.339570431491	13.6854805092234	13.2277263921648	13.4779073962114	13.5351640409867	13.2904717561303	13.3242321935745	13.6287541717111	13.5289094702629	13.60870528276	13.733607344111	13.6144068677023	13.8229973345737	13.880538076689	13.7826871156661	13.3902108887027	13.6736596802105	13.3484253542171	13.4793403931223	13.6319835463938	13.4924762889839	13.5695396141553	13.6085601538081	13.2711965589246	13.4717939897839	13.3027261144339	13.6018582688219	13.4602007042639	13.4240510324322	13.5894451635074	13.381454279501	13.7957405648549	13.6109109357815	13.8159122063214	13.748299531436	13.8804957071785	13.6924982652554	13.8078702661031	13.8774245371727	13.600803021624	13.5767428157723	13.427802770264	13.2489870605346	13.7243127120188	13.4910891047847	13.3637807120109	13.4836237191177	13.5747391595966	13.5213176251953
FCN1	13.0881586840695	13.2263952877137	13.5308383210249	13.2142004372717	13.2845592030511	13.5594613452854	13.5094049449097	13.6914076188855	13.7121815963929	12.7646486066867	13.3174135232643	12.6776532236604	13.7527319394218	13.279251541812	13.97691938869	13.1785520688372	13.0898632115287	13.4100961896116	13.6723532785181	13.9113161451734	13.3588505751239	13.9060947530448	13.5019561271667	13.2667631813034	13.5317972266629	13.5765826796878	13.1568477186746	13.3040550807994	13.1391069953549	13.1896510746906	13.5337448164132	13.6204071470382	13.0832893781359	13.4633152876172	13.8734236380822	13.4442377795416	13.7343233936525	13.5136251285152	13.6062186767794	13.5156453192171	13.6471205806786	13.3736805924924	13.6722478713007	13.5636872300985	13.4365881002692	13.4672006153933	13.4655276876588	13.3004813798546	13.2867718867362
CLUAP1	13.8243123406081	13.5392111162282	13.3226959473046	13.6043220148403	13.5502890984014	13.3425320264788	13.1362221873644	13.3580252685418	13.4856857655555	13.7640722280823	13.9325328173779	13.3684889669702	13.6185463671171	13.6378452566353	13.687947848735	13.7467144618422	13.343479988456	13.7071182486054	13.8230817369144	13.5831092846469	13.6830429008417	13.7130279635152	13.254581040503	13.540848148456	13.082340377319	13.622353836381	13.7808293278307	13.413556070474	13.8351237051468	13.4430779567605	13.5153830112595	13.8974018313667	13.3182706061868	13.8079242011649	13.6078010879985	13.6012863690207	13.6390982005897	13.9057407364553	13.5878231402728	13.4355128529594	13.3414482212768	12.7114665392466	12.4876920692468	13.5558430964536	13.4940991678564	13.2995968112991	13.3840627255344	13.6549221606652	13.2832632341137
CD14	13.5371888609209	13.2055563137434	13.8389419622368	13.400257806115	13.1491311937025	13.7356795752226	13.6721356860839	13.6655239627004	13.5297404779444	13.0470885501733	13.2836155845486	12.7078680390718	13.1701807860737	13.1472842981777	13.6794712906031	13.1940225776091	13.4953125914681	13.7070496217915	13.6766715893529	13.587561253697	13.7184820788941	13.6631999066515	13.5717032512888	13.7113775018561	13.5567260233323	13.5944106265825	13.4595942674432	13.5487171862625	13.4029317665874	13.4665498231838	13.4781314854255	13.4327574372898	13.3150989909843	13.2659594485019	13.1865071560612	13.4109319361606	13.256714201708	13.4910346885341	13.4949369270739	13.5573921393506	13.52233784571	13.4421091937504	13.672084206927	13.3227258308143	13.4757397434293	13.2696102846549	13.3772131334297	13.0699754183468	13.3114127108494
RPL30	13.5390563490036	13.4039732434518	13.4777025449461	13.3953316645619	13.4103257364816	13.4342762976392	13.2761527417623	13.4754938299988	13.3129358259029	13.7628254180316	13.387352558116	13.6451627476677	13.4933614276881	13.4589567380142	13.4768786277979	13.3731611353719	13.4733480523295	13.4068664487697	13.3880113551449	13.3594939223189	13.4125749292031	13.2803495588155	13.4140531729834	13.1575178008669	13.4564321500935	13.2861662914276	13.4604119887244	13.5022952261302	13.3739216766415	13.5883077263418	13.3340419202568	13.5894821077876	13.5884666133987	13.3009596818806	13.5353977637129	13.4082032805663	13.4613289599934	13.3986050517994	13.2397741017369	13.4427449238647	13.3627146183552	13.3946969444864	13.1569137868387	13.586316568308	13.3458873442998	13.532933057239	13.3639805430962	13.4329295542063	13.5442755705105
FAU	13.5055294945116	13.3169917591793	13.452372508245	13.3540711887005	13.4395620127467	13.2161870915143	13.2765169289729	13.3339985386351	13.4242158599472	13.556094048592	13.2482910873064	13.5980206846048	13.1375770801215	13.133436446861	13.2367018818501	13.3145096980534	13.3646032337686	13.3217529726491	13.3880546955905	13.1281900528042	13.1825373060314	13.1191094047955	13.4288925527627	13.1931224433899	13.3346794737986	13.2161179389249	13.3847687920634	13.3332076048303	13.4214685108659	13.4131036611102	13.408397964169	13.3691363650813	13.4730296328878	13.331832347352	13.295672201529	13.1902773367524	13.4412059874612	13.215711906057	13.1992245751081	13.306941493656	13.4992574174682	13.5728290265503	13.557367917066	13.467214442948	13.1773730727877	13.425406945962	13.4752769011108	13.3711032532696	13.5009551109412
RPLP2	13.6169911867676	13.3892008614185	12.5656985486841	13.0869932467716	13.4274529009194	13.1503477502897	13.1367024707169	13.3723552636317	13.2596599121506	13.3382580650983	13.3981192023152	13.4969205607866	13.887960734781	13.5968082293703	13.5529335970126	13.2868948464782	13.2852741876864	13.0767966215312	13.1531807260206	13.4947788439175	13.2925538195251	13.3700284840102	13.3744153623799	12.9805566672626	13.5396630540331	13.4521950523039	13.4654073109716	13.4196759868125	13.6281383345958	13.4902885422475	13.5678871180879	13.6673838593395	13.445251830054	13.806282347984	13.6154234081824	13.9865786455994	13.6689782098771	13.7709862596795	13.8282664889353	13.4715990076196	13.7381529895003	12.9004517209186	13.024339050809	13.3033274850736	13.5916087272492	13.2412572073092	13.3657664689643	13.4295391151993	13.4691559777884
RPL17	13.3504468274705	13.3199968195214	13.0573584663247	13.3660236456874	13.3732801743705	13.2070080184266	13.0490998219034	13.6591290867794	13.3022347407172	13.5247331252747	13.5561850236075	13.2838270265242	13.1768674582739	13.2047787915415	13.7134165044642	13.4404184178277	13.1814295549884	13.3350072953691	13.2487220114879	13.396559901234	13.2918497118827	13.4893700690353	13.3690454894027	13.1788687350803	13.2551148682357	13.1807486273899	13.229092405301	13.3338076254971	13.3428618397913	13.362716908307	13.3093473890416	13.5162926653055	13.392014147773	13.4025850407347	13.6447479407078	13.5012275333834	13.6514681210485	13.3758497807269	13.2328790750179	13.428497264449	13.3612618929964	13.4396735380579	13.3733457019284	13.5063678457324	13.4745829948572	13.3501380505205	13.3179462145308	13.6007187134314	13.5774488390392
RPS9	13.520065077594	13.4384642886998	13.1785252084329	13.4988287542717	13.3575028418737	13.2090326325622	13.4542642809737	13.4795130344987	13.380327637628	13.7709145879624	13.2670247608023	13.9408761536292	12.787586122396	12.8544584950999	13.4029042993364	13.3738789112661	13.1556074843649	13.2957363282143	12.9247434389855	12.797063726052	13.1551009868857	13.2850916008866	13.1057635694097	13.1395434684406	13.2911663854999	13.3150013641915	13.5518575643294	13.3903990778343	13.283956768037	13.427793210548	13.464373232024	13.3530975674027	13.2116167332995	13.2805314307969	12.7261327025349	12.8821503520622	13.3950657682818	13.0195788319958	13.1811315732341	13.0160451027763	13.094911764772	13.2619237955787	13.2411692772346	13.3497780493859	12.9761375313599	13.2094292890207	13.2100997076936	13.5184950949677	13.5949813558294
HLA-B	12.2286601075793	13.1802476238407	12.9330438810192	13.3013581667091	13.0923190335375	13.4181592409742	13.2651486092574	13.1342227771494	13.0959826074824	13.1098030736306	13.3522246136179	13.2576164372446	13.7051019206399	13.458636588168	13.105772120826	13.2349261203696	13.1864452441666	13.305515168052	13.1640920699282	13.3984242793009	13.0664906098797	13.0501138550725	13.3613470030134	13.0172167900784	13.2783311605971	13.1638718253541	12.8860065341033	13.045104802958	13.1752832954769	13.2364813408823	13.3204505501662	13.1434986010679	13.2355790637729	13.400460003018	13.351580897114	13.4695579523169	13.4456404431836	13.1613705640217	13.6270954548542	13.1943968711011	13.3632716858404	13.1569221736455	13.005955804903	12.9926791664462	13.2453389031668	13.3345700605957	13.0629941506811	13.1954237770876	13.3993933113249
COX4I1	13.1405208645918	13.2059498564477	13.3518294172562	13.2740402183442	13.1757195692804	13.2948275671683	13.4120679917381	13.2564140946023	13.1650016859819	13.2682731405384	12.9279924948598	13.3654050359219	12.7795382436116	12.8820882929781	13.2314386361326	13.1551528502093	13.2625932419777	13.3382286860576	13.2849689003505	13.0469958452471	13.2570199290632	13.193492630574	13.2557061149816	13.0729665509112	13.0981936750738	13.4279739892426	13.0685726945255	13.1805184282714	12.979896862517	13.2259109113645	13.3325908888801	12.9790009384468	13.2759612090618	13.0616708016481	13.1696580992143	13.1073576172084	13.196645833216	12.9072093509464	12.698428231281	13.1354361227843	13.1576543910665	13.4070506727948	13.5899036813411	13.2170099046597	13.1741566054799	13.2822340561875	13.3679277783762	13.3316084160432	13.2750956421811
RPL9	13.3836074025289	13.0024157309041	12.9451764756076	13.2642417233346	13.1762467389102	13.2001847777419	13.0068987348	13.4010231345183	13.5399491558611	13.6029563780376	13.3932291514905	13.2571426247457	13.5670495974177	13.5836507227978	13.5689032635336	13.0113747982726	13.2689921517527	13.2153030244822	13.292904725853	13.3972393940912	13.1794931939224	13.507971630992	13.4786895620851	13.1469601137183	13.2810960581798	13.3529789714429	13.254791366574	13.4236471282074	13.3130804618682	13.2466656929373	13.3653416772123	13.2452390884216	13.3788940729618	13.5367066833639	13.4287196280884	13.302098845435	13.3643137236734	13.3482576509544	13.6183600085889	13.2723288049568	13.4266442619224	12.930492504097	13.1144297482395	13.3669362494933	13.2694525291321	13.4297289527874	13.0509206873066	13.4064939123504	13.2682427280753
TYROBP	12.9202609605368	13.0310610245913	13.2788564953084	13.1237959253488	13.2000151912762	13.1519336685109	13.4202095487238	13.1975541696385	13.2218501519418	12.679202027722	13.0695613785691	12.5443477885566	13.2449596850449	12.687233446119	13.0041845280721	12.6940778807915	13.2869678560779	13.6060841400288	13.31408723175	13.4236377136145	13.121333551298	13.482841267053	13.0254533204461	13.4763920308544	13.4026821224147	13.3995749115949	13.4340742309598	13.0546332939013	12.9956741786022	13.0440517863943	13.4736158496792	13.4538954164868	13.1092715562117	13.3287384865368	13.1734816518032	13.4854868261246	13.1223084970352	13.0491126061614	13.3278995868271	13.1521728317771	13.3256211117613	13.2504371508479	13.5626923325433	13.1550870679732	13.4646747359501	13.2155420123528	13.4874395637656	12.8832535579035	13.0634454103077
CCL5	13.2621802943385	13.921917973101	13.449176986579	13.3913343296142	13.543942823408	12.8860913528996	12.9053422526821	12.4524426624271	12.9538389845586	12.8082181996562	13.985953064093	13.6061419060372	12.3194275527194	12.3305481398127	13.010258693354	13.1408996334358	12.5836379181862	13.2338227196777	13.3352995016085	12.871035480891	13.0898298098783	13.2490872847301	13.3414312348571	13.2302624912465	12.8517019616064	12.9653896556611	12.3680198911478	13.1757984103089	12.9717735482582	13.3258278191972	13.5032095088323	12.5934325469352	13.4739462429916	12.9268959652249	13.1102925821238	13.3298263265614	13.1488906736285	12.813761326458	12.6547508145413	13.212844631849	12.9580998233026	13.2198984267628	13.5735585066599	12.6986964133506	13.680730688658	13.4705988178603	13.460542094259	13.1264322273353	12.8416486444086
RPS17	13.3345786637737	13.1450071758396	12.9072407771708	12.84779487581	13.3222801161193	13.0787010409017	13.0634785627143	13.2253165347186	13.0444725161072	13.4265738343287	13.098261526089	13.220941441168	13.4960233265081	13.356101599969	13.5178509103665	13.1230702838225	13.2895801891534	12.884641996574	13.3066338047363	13.2597921297524	13.3456689521296	13.2240864020661	13.2123005151624	13.0264153097517	13.2617268272705	13.3613054113573	13.5223858631254	13.1289890143134	12.99914296725	13.4225197216492	13.1690618273334	13.4055970886059	13.1749715594724	13.6126972427016	13.2797743543732	13.3581674272409	13.3677749677234	13.2536354849647	13.6011630677325	13.2779445336062	13.3561888462027	12.9900105949943	12.9227375097918	13.4195939763898	13.1775778047015	13.2586846605487	13.10984481572	13.2034962259312	13.4837317564653
RPS16	13.5642207503631	13.3082230204213	12.8131694560938	12.8830021917164	13.2305545936515	12.8409381992809	13.1216195385025	13.2817735301234	13.1742537931965	13.0192689301073	13.4094605756184	13.3200100700275	13.7101707261801	13.6870907408436	13.6248966640014	12.9770551558851	13.156480992133	13.0952943698796	13.3880980346285	13.466569809861	13.4383156270403	13.277827540552	13.3187133701354	12.971758309218	13.030412652167	13.2334070143212	13.0706053394961	13.0555015800923	13.126551296323	13.1828922205233	13.3528123199616	13.5481828256834	13.1878849638323	13.7720130883804	13.2814541347998	13.5043351555173	13.4149178557671	13.5966744197909	13.5372038033719	13.4408734283333	13.3196787863214	12.8142884778145	12.9994141677782	13.2288291260972	12.9476244581045	13.094181663753	12.7403290826693	13.438932462259	13.5649219629828
LYZ	13.5687541535832	13.2982369435472	12.4272754228798	13.4964525219744	12.6040226505136	13.3829919416819	12.9798027347904	13.0060743041823	13.5609001381075	12.9702631745041	12.9969637610794	13.1267249326642	10.9967403384101	12.9219025781309	13.0752704756914	13.2017197107545	13.4780530022411	13.4071004309877	12.785245910641	13.7387265572902	12.8495919999055	13.533939690643	13.2208159122927	12.7174666014708	13.2654224417483	13.4235139851946	13.6652479478628	13.3379286314484	12.8415842870681	13.0117984568288	13.6604598784585	13.655157036313	13.5739737238452	13.8033941038309	13.490981677416	13.5859087093735	13.2013761086819	13.497195702652	13.1454119868301	13.3044558640985	13.28934257001	13.2419222905539	13.3615815896239	12.7572981650518	13.009238372479	13.0824480713321	12.7744522737632	13.1461316657543	13.2891790070003
CD52	13.0282700661005	13.2058145887143	12.7763114676943	13.0250374533804	12.9413892197843	12.7404553461967	13.2040449089655	13.0289070986904	12.7563891056565	13.074662835743	13.4840602850108	13.073930263941	13.1058553372629	13.0404625451092	13.2451571881538	13.1599881450088	13.0293524139576	12.9319666670894	12.9551485188617	12.8510033851802	12.8713298955082	13.0698662759511	13.3781906505026	12.9090805480816	12.8350448747173	13.1197069313283	12.8868378908137	13.1553593393173	12.7845371092973	12.9593043573212	12.9280668036757	13.0204026516969	13.0528861072818	13.1683698150095	13.6268007891963	13.5298643327531	13.2352303544048	13.0293227039928	13.447648481111	13.4950472078914	13.3300854520883	13.3569061519592	13.2383742285943	13.1346290832403	13.6633257919334	13.4570259391217	13.2128645063108	13.276564354942	13.3231314460094
RPL32	13.5989509393165	12.8667643902414	12.4465829396662	12.9445218053516	12.9755378348483	13.0451955119456	12.9438383574492	13.3542244408724	13.0822913699673	13.206132589584	13.2625503974615	12.9198374672421	13.5258158539186	13.5350723649662	13.4644522320287	13.1533590997713	12.9685591558578	12.7894300022579	13.0076326832407	13.144375190284	12.609191562755	13.4047993997132	13.2270009741062	12.8108816389814	13.2700046012191	13.2035957261069	13.1423447365426	12.9795268073455	13.005683334908	13.2372259314582	13.1187272657371	13.2317521676085	12.9502627562616	13.7310350267898	13.2288157587443	13.706612183845	13.3349017803374	13.4110579853354	13.4842933236143	13.2560272116836	13.4212686433396	13.0517970732941	12.8171621335909	13.0700774239707	12.9842809126005	13.2375565298828	12.7670849238749	13.1362730351818	13.3034569656739
RPLP0	13.2998558508278	13.2845229503724	13.3984936906229	13.4286554910656	13.4195506049971	13.1723338525904	13.2939534867065	12.8204845609123	13.4693208736376	13.6166707545115	12.767392974026	13.4467030842088	13.2313573723366	13.3144914713765	13.0691965750863	13.0151003673845	13.3533826450924	13.1681391751381	13.1910241306978	12.7277429235989	13.1457588940658	12.6025830230911	13.2630627032597	13.3490047322421	13.3456275423612	13.3482248012034	13.1611412100486	13.4093397451848	13.4061965208415	13.3822550535944	13.2644030306736	13.0393271636029	13.4620063331577	13.2875943631716	13.1414061868979	13.0829329432184	12.9794568607862	12.8437204312889	13.1361487587741	13.2177794706617	13.2288940765245	13.1985193821218	13.2484524949868	13.2517876013752	13.1668460531163	12.9217519285351	12.7306448256389	12.6704057532288	13.0533826777021
S100A9	12.6027348504843	13.0335272561939	12.2534296887342	12.6794269068027	12.6765048274325	13.0295431122657	12.7350420273543	12.8776736969306	12.7198582134649	12.9774639549669	13.185453371691	12.5393588556454	13.6444830572057	13.4204574501488	13.5862277062503	12.4654797580024	12.3070963709601	13.5687570813948	13.4337767232659	13.6809504658054	12.9938340348403	13.5963447947884	13.1412829066595	13.316543134863	12.9651286119028	13.2155386334437	13.2481439952862	12.8342667334696	13.1880641786603	13.3273173460847	13.1301824439446	13.349368007114	12.8905924310586	13.6100531589256	13.6967366021844	13.8441539321382	13.6044689785175	13.5568286583473	13.5608730352475	13.6450871194397	13.5649874013868	12.8797761161195	13.30383081889	13.5757687083037	13.2352603057346	12.948864706465	13.44133023411	12.7064054814863	12.8902198387923
NKG7	12.3588587045114	13.841316816377	13.90819207134	12.8885758967567	13.3077752933155	13.0184386800954	13.2014678963955	12.5465478330805	12.7397063299192	12.7184604310374	13.5223059357528	13.4349998191188	12.6773072109914	12.4080150454856	12.3649152668023	12.500299004888	12.2243876269839	13.2068343073994	12.4292349157949	12.5200586381879	12.5441132560112	12.4528065150977	13.0329756560203	13.0249051935438	13.3728970944899	13.2587987964696	13.6002410496339	12.2257812669318	12.6057733548546	12.9460203664587	13.1644407416105	12.6515398967667	13.2427670482774	12.7072593126494	12.7229843494029	13.2357897120164	12.7749434615671	12.4297080683067	12.7544519325833	12.4351778458414	12.1451687190832	13.1625404046552	13.6951963055948	12.5859550313232	13.6838214389842	13.5929678255135	13.5797848507286	13.6326053909007	12.7006996906005
CD74	13.1155474299298	12.7246645538444	12.9561959939557	12.9086091774356	12.8600382361537	13.2647010056427	13.1924514367986	12.8967221146092	12.8081774920884	12.0189474825756	13.4330337859695	12.5107604577519	13.8371554618989	13.5389007146582	13.2349883796704	12.7640102253145	12.6704262420767	12.8395579797775	12.9299610843747	13.5101115991066	12.699708084231	13.515704060524	13.3664262695911	13.2712796265528	12.9073149577475	12.8616427434135	12.6734419784169	12.9544417986836	12.8182281873287	12.6818875270411	12.9995906957593	13.4811243495898	12.5073057711001	13.7128017144265	13.3524486125771	13.8911302938144	13.3116381030939	12.8642007109885	13.7225294122555	13.2368826579968	13.180504358674	13.0530079481838	12.5983072832375	12.8685304615306	12.8261877591862	13.3227891001484	13.1404980895325	12.7651047589121	12.7085379789825
RPL36AL	13.3291714802546	13.2345863356551	13.6306468308723	13.4890021567539	13.3612693732049	13.0891603954341	12.8487433539246	13.3459899839766	13.2994270894236	13.3028955680599	12.927366515094	13.3291246829385	12.6582079496531	12.8979076016807	12.824955671419	13.33438309107	13.4875254449438	13.1738319227811	13.1409674070381	12.7835059804735	13.4987876887147	12.4789762397937	12.5999020338268	13.280988640156	13.2057766462635	13.3684399746965	13.1448003881305	13.3742119170933	13.2785847694512	13.2958283054259	13.3518229498076	12.5902662547795	13.3231017679313	12.5754804491572	12.8191023268356	12.3486145119237	12.9379684255578	12.9986317807613	12.8283268934209	12.8868571983167	12.6108462291445	12.7341412247989	12.8258720059896	13.0773609757259	13.2847105863313	13.0240855823246	12.7381705599451	13.3619045155649	13.5089061780085
COX7C	13.1654295660484	13.1400777412446	13.0500379884482	13.2008190075976	13.1237489524365	13.0575529955942	13.1960825477187	13.1248888720106	13.2441563645691	13.190926318319	12.7076734971859	13.1780177855253	13.1016633384847	13.0912528307305	13.0127355535145	13.1039951783514	13.2832492197793	13.1115145048597	12.9335449931543	12.9356537665267	13.2393745157851	13.2100256001857	13.2461450859048	13.0726662267261	13.1974984952355	13.0317093981751	13.127771825081	13.1115215029659	13.0832531129265	13.1587355784379	13.1237415533124	12.9812655421031	13.2352087859145	12.8591518877246	13.148186918531	12.9443386684139	13.0997899605405	12.793361080821	12.9333925343747	13.3015423418345	13.1703071960105	13.0151342954426	13.2527581351896	13.1462073651613	13.3202544143776	13.0550352091779	13.1261529555661	13.2126535277387	13.232794725227
NPC2	13.0248242310838	13.0516453072073	13.3987968234855	13.2037617848067	13.2793465577037	13.424724387311	13.4321474168398	13.184397744184	13.2544429076121	12.6073940734995	12.5962166685349	12.7277850227732	12.8259273390911	12.4509386166574	13.0399774448324	12.8869422531833	13.3452746522288	13.4161107550825	13.2759961076555	13.0165622341878	13.0516779608764	13.1569700926454	13.0058003678838	13.4376956879782	13.3122102753338	13.2580173230787	13.2068319276152	13.0996940576113	12.9740406674575	12.9501382493954	13.3777116420299	13.1396770912855	13.1385148288215	12.3723755503445	12.8339861305894	12.6767936540494	12.9633985350003	12.8687035108012	12.4698862421606	12.8267950363158	13.0565813072448	13.0237535318622	13.2841236029513	13.0425614703821	13.3894002625794	13.1003525368121	13.2874528546204	12.8871706487456	12.8521362193317
RPL10A	13.065694295126	12.4581688667549	12.6414898076453	12.6387138631259	13.0075837714037	12.6900635229781	12.8479168288427	13.2544306547078	12.8522473126465	12.9585363911921	13.0686483263902	13.0975958863793	13.0924185624472	13.1307428659604	13.2808549077376	12.9261049375552	12.7705768486131	12.7350600427102	12.8361209384301	13.1746639589951	12.8297903656138	13.1329201909092	13.1571435070738	12.5971200343125	12.9516247382081	12.6302103936767	12.9187101558136	12.8501945124658	12.7173073337139	13.1495959464148	12.7324169395343	13.3229403683789	13.0737609870118	13.1125860365	13.2682235201965	13.3024716111188	13.2878621196768	13.2947435468374	13.2418567533631	13.3113084885578	13.1006005008996	13.1252209648356	12.8256525609159	13.0829094386741	13.0768771829862	12.8850391980212	12.8144121672204	13.0048711262707	13.1273797701176
GNLY	11.8976251257606	13.8152919851647	12.0110413464294	12.7824215582705	13.8792192374231	11.8748387870315	12.5866503389132	12.8496670513202	12.5575689245022	12.5606835589505	13.9304236449601	13.4839950462221	13.1442076984544	12.6288823565852	12.6390264518867	12.8693618924354	12.08480236784	13.3353543995204	12.7952832319097	11.7153371619997	12.7776816713837	13.3455888517757	12.7205169251255	13.1068060682014	13.5506673572439	13.5683514016794	13.8178349709879	12.2400287178161	12.8825412138071	12.9649350293274	13.2366813983344	13.5932778452769	13.0903096126204	13.2562860162538	13.1629982554876	12.798360861949	13.2680639218223	12.3963645364422	12.0420690879417	12.7084268851808	10.5634749952402	12.7294922647188	13.7497259100581	12.881637695413	14.0826892124141	13.2800170261545	13.8210470165318	13.6584943990143	12.8341229836553
RPL24	13.07764072823	13.0800842125091	13.0991840546792	13.0583979839434	13.0927893378364	12.952037901678	12.9287808493523	13.069480568813	13.023901427742	13.1794984106251	12.8164267842153	13.0203499454422	12.9451435574652	13.0245060657013	13.0682004626954	13.0036508814431	13.1111102872121	12.9676346647284	13.1033472784521	12.7329752968212	13.1244536208479	12.7883524466227	12.9293312924288	13.0343346460541	13.1950478683261	13.113144184194	13.1046001382307	13.1667837919305	13.1294660966491	13.2208088834588	12.9577110099223	12.9365393955494	13.2495260095762	12.8615622203597	12.8816026756458	12.7050436238086	13.0610621833353	12.9906083580385	12.9828418603499	13.0176089757293	12.9611047059769	13.0679665762445	13.0160201302612	13.1564561852008	12.9579589607487	12.5927771981313	12.850298947387	12.8868063721122	13.0695136823393
TOMM7	12.8270131375419	12.8210486118272	12.8329934971438	12.9974714301139	12.7469353852842	12.9778960837951	13.1092650193102	13.1040100187489	13.023034728909	12.9850441215214	12.7543751429159	13.0419076501084	13.20052755887	13.196918474957	13.0100165908055	12.8078761071115	12.8919565641504	12.898627554595	12.9964629770862	12.7844151849256	13.1972554031436	12.9330412323375	13.2051948449321	12.6192939680941	13.1963244526834	13.1978725692449	12.9191977896299	13.0029516586492	13.0128145391879	12.8495373765622	12.9740778503915	12.9507086417075	12.9909767562774	13.0646343376764	13.1418854048356	13.2231055660811	13.1893444967822	12.8113140415359	13.047854840933	13.0049520859	13.1278231359975	12.9589086467115	12.9423867906072	12.8165861402161	12.8991215472541	12.98905640227	13.0217627396405	13.0048711262707	13.1503329336773
JUND	12.7462476590393	12.6939147073998	12.876010775984	12.850493638517	12.9211535191047	13.3570373345398	12.9161406944611	12.7743556467798	13.0359931665025	12.6430570630682	13.1126793470584	12.7896022369055	13.1283729859272	13.2910031040586	12.8273125444357	12.9157871797196	12.9441046185639	13.4604841786897	12.9792663447263	13.128482000284	12.9035781554119	13.0155675109569	13.259999401468	13.252802238814	12.8849911892384	13.0584958799314	12.8969051722353	13.1724806058567	12.9400162608089	12.859675282262	13.1730636394705	12.8068196265394	12.9660398303131	13.0316882294299	12.8068911294451	12.8918131886974	13.0327281612472	12.6528893492778	12.9010230227298	12.8772185251696	12.8963247139182	12.6012507839217	12.7723329194402	12.9991368249513	13.2426901830656	12.814093979219	13.0551229516089	12.7957593221968	12.8345764876648
TMSB10	13.017335820922	12.3392563559594	13.0424341183835	12.5669457955885	12.5299969584847	12.6532426049654	12.9137857401394	12.6184439747972	12.7330574604987	12.7489746296293	13.2307094285236	12.741541187358	13.5296064889703	13.4004886117835	13.0641532875737	12.8484286859468	12.8471050094898	12.3860443469047	13.0483147742896	13.2725297441851	12.5805684768451	13.1695832091209	13.1423873378457	12.8076423174162	12.8988079783093	13.0294807591417	12.8588631172122	12.8615362709085	12.884568478511	12.5998998405694	12.853683503583	13.1127456701551	12.8486855915738	13.4880027606484	13.195762744524	13.0801027845544	13.312599261225	13.2610987335112	13.4158699810339	13.2839922263068	13.2942931943936	12.812361540631	12.3371780439517	12.8644063183164	12.7810193611361	12.9939848418646	12.8532844679093	12.6089576751615	12.9036651086229
RPL11	12.6955019059135	12.1784692053639	12.5140047153268	12.7669850267954	12.8074786030792	12.7163728810955	12.8210727922277	13.2142819833348	12.8396953610507	12.9973296292853	13.1721914112387	12.7577300084412	13.1919433698806	13.4442421386125	12.9738123086431	12.6760319600566	12.8943641080489	12.472285934915	12.6221585624125	12.8895668126533	13.1577431982804	13.1842415818482	13.1421649819566	12.8587615013333	12.7809762020553	12.9110606759294	13.073835383593	12.9369344445045	12.8744353226291	13.1384962798549	12.6503519299833	12.8899157818998	12.7840787576117	13.4644211885372	12.9547326393479	12.9645162930259	13.2143761537907	13.0682609142622	13.3782528820557	13.1235000407096	12.6990043188791	12.6811835431696	12.6027012513644	12.7306295210155	12.9939865386332	13.1271911219386	12.758642225059	13.059968614886	12.878909538345
CYBA	12.7893766460152	12.8248717770633	12.8447046267601	12.5600952639097	12.9415872882977	12.5934177333362	13.2783486470306	12.7559481288292	13.0236173234376	12.5631733465913	12.7096120320859	12.5650667867673	12.4948318770738	12.3002157621106	12.618592644435	12.3417179494189	12.9499452273519	12.7780767780779	13.0908702495373	13.0211402740729	12.6425971711534	12.9461899495687	12.6548142208652	12.9650277395146	13.0183440286047	12.9497770738161	12.8829911370966	13.0154167583188	12.7555350292515	12.6319050130882	13.1764807195868	12.7695112715523	12.9518144681586	12.9787599524342	12.7227133420078	12.8995265210682	12.7549469450277	12.3705342211333	12.8882884443804	12.8820336035685	13.0400255461765	13.0829726112138	13.3516974432618	12.9356785115874	13.1136549192797	12.9737364960161	12.9628369348382	12.7029751872068	12.7814241511565
RPL27A	13.3159079350696	12.8715593498068	12.5298732543061	12.8061967003802	12.6097986253909	12.2698791904528	12.6466540288174	12.8778247777652	12.681474525945	12.5161177609808	13.0573504834167	12.5288589933074	13.480650412589	13.4186518902692	12.9214225703269	12.8322404227944	12.5971015388002	12.4458723320787	12.7951818796977	13.1019859148791	12.7607617794643	13.0559219028213	12.9523515669104	12.5663598609346	12.6046047290499	13.0274501045938	12.7789359491342	12.8849247911065	12.7475865717237	13.0057880623465	12.8468175295058	13.1489304722587	13.1013712831823	13.5122821674137	12.9859108338793	13.058877822123	13.1904493091717	13.2170399123302	13.4032240902601	13.0827541397134	13.0358946181578	12.829751920919	11.8423230982665	12.9906442926335	12.7912799391544	13.1825536960366	12.6410795817666	12.7022608508345	13.0762152920005
HCST	13.0721751935649	12.9183779586742	12.9713502431612	12.8739491860173	13.0246655078651	12.7799174074461	12.8475925753396	12.5112668031843	12.8751387594111	12.712854492671	12.7682762010468	13.1496495614797	13.0408488359923	12.9593510591407	12.7239901218429	12.6197240840114	12.9166869816979	12.8166930408934	12.5471609546868	12.7754675977476	12.6517947535902	12.7020675721895	13.0078951655232	12.5377477530064	12.8976140686053	12.8233715003381	12.9160342527832	12.387966547941	12.7299973524902	12.7622822165653	12.6802603665599	12.666144154285	12.9493891709354	12.9674137313336	12.8858695296461	13.2457711997867	12.849333878251	12.3988980659612	12.8261495078793	12.8849969432581	12.728930085381	12.7547581252188	13.2215816753206	12.5911864580847	13.3241066898449	12.960068460363	13.2183882094345	12.8254254462154	12.6256107489202
NCOA4	12.7705327289492	13.1434131367716	13.4166324217105	12.9891567369236	12.8386981424459	12.8024478876591	13.0292686852895	12.7982883424612	12.9914989991575	13.0053747019195	12.8732571555263	12.4287594261888	12.5963885800149	12.7253159187141	12.733203316833	13.318593234547	12.8634567423457	13.1624231141145	13.5184365329098	12.9487947091944	13.2324111061242	12.6163279197819	12.72061801778	13.0715326118404	13.1483087022778	13.1147488369732	12.8964832871953	13.0232272241299	12.9477677741642	13.2439379678276	13.3740489998535	12.5650488505339	13.1805634985961	12.4906635236272	12.746051874321	12.7001252356068	12.6540202171801	12.8133757342026	12.6321675373813	12.8840782217273	12.8350577266036	12.3772378709201	12.6651957481957	13.1622784520265	13.031831540881	12.6171664691245	12.5477143446684	12.6855242584394	12.5754658004781
RPS2	12.6353951060005	12.9858601574289	12.5813797323528	12.749609174331	12.7804293764371	12.8318878476639	12.8337948272911	13.0811075605479	12.6221660437983	12.8244197092554	12.8202469994675	12.5859192017866	13.0225187271949	13.1313581130668	13.0714098326721	12.6796720728564	12.6464944028649	12.6094200114196	12.559368760117	12.9599645539534	12.3277704340924	13.109713945877	13.0404446891912	12.6815933725716	13.0530676299103	12.5791364465851	12.5401339098673	12.8661244634494	12.6548433887783	12.6526441623878	12.6884419074164	13.2736553447337	12.9650959034037	13.2969566316325	13.0116315127969	13.0839539618152	12.76899710894	13.0321857600475	12.8507097384349	13.1511371547548	12.924634697747	12.8842406102309	12.4166521025243	12.8560270710831	12.3839473368374	12.2821389022254	12.7866362603221	12.5894741704224	13.2207421376173
LCP1	12.439916225165	12.6494049907371	12.4279785804584	12.7199512243508	12.7817609621524	13.0496561757527	12.8681709427876	12.672900100449	12.8507528107319	12.1687546630099	13.0845244282872	12.6656880531619	13.0047523352148	12.8574043830425	13.0522463787848	12.8159303717842	12.8872969561827	12.7735128394099	12.794979152201	13.1788834457256	12.4831278879041	12.7165763153063	13.0912131951844	12.847314669739	12.7555169091229	13.0358835042772	12.8234380380722	12.5415971370376	12.647433316824	12.3489554054747	12.7517577497055	13.0970305416726	12.7704841682323	13.0726541726965	12.9352557699233	13.0810718675872	13.019357731464	12.8556334448325	12.827233233853	12.8408744340974	12.9387036593129	12.5263224929289	12.8325955580737	12.6314540289073	12.9800707345603	12.8239442566359	12.8524481372415	12.8871841388272	12.6842942006328
DAZAP2	12.5660957917654	13.0305449309332	12.5730825605053	12.9011845773262	12.7201279143896	13.0298676028225	13.0769554410519	13.0320914487877	12.7729428683818	12.5999629788159	12.9871682840987	12.8661828432847	12.6724854422089	12.4042985648855	12.8066535315517	13.0173311596075	12.9453294579495	13.0417319682426	13.0141866999695	13.0601334546889	12.9241977221824	12.9701810670503	12.9207291296525	13.0623071125593	12.8905731618053	12.8900140808913	12.7624140797778	12.7882923632274	12.9727630113377	12.820091458132	12.8813843299118	12.6260664091878	12.8777823864222	12.2415270844243	12.6487782216714	12.5183936294478	12.6205808377833	12.8299203092274	12.1450245392181	12.7541742790581	12.8375925834632	12.8434822345374	12.8836383449561	12.6946178263479	13.0218311254633	12.7978104960961	12.9455289899194	12.847463502655	12.9695487142309
EIF4A1	12.8135129593596	12.5538566646251	12.8718760131596	12.8817237436215	12.7443994990186	12.9218857971439	12.9702813894482	12.7682781193154	12.9756953191867	12.6025255303584	12.7295184032742	12.6763842775917	12.9154004433871	12.7827551752064	12.9037482706567	12.7285466511515	12.8856506670433	13.0154273537385	12.8696898155247	12.909591808536	12.7322408512318	12.9277368505839	12.9469057116533	12.9929450318127	13.15596319707	12.8991768523139	12.905827363765	12.898246294384	12.7259011324676	12.668820148457	12.775107137031	12.6439375340183	13.0418774571811	12.6685045073678	12.9274919125245	12.7659354318118	12.7675836735086	12.5489777717515	12.6772945288596	12.9163390268879	12.9461534463818	12.7272584950641	12.8015742018815	12.6573332265188	12.8161689497131	12.8925773751544	12.9534163287711	12.9387125541889	12.6557119484043
TSPO	12.8342285312384	12.8381225057336	13.0087972376304	12.8708654899279	12.8458474547009	12.7583986538523	13.224023454176	12.8971545315007	13.0147670099204	12.8218916905775	12.3052400062102	12.5978792732153	12.5654918776768	12.2698519443683	12.6707424299502	12.3129900274104	13.1186487803685	13.1341459676736	13.0978103392936	13.0150841101687	12.7650348312957	12.8936961368317	12.6724439320846	13.0517885480146	12.81996298797	12.993333465797	12.8244607613455	12.9685950920263	12.7061037861287	12.899337334953	13.0669955491716	12.8805133710906	12.7386413061537	12.4465579096153	12.6919438448765	12.5014118071529	12.7067232608111	12.6831931728559	12.3453616415543	12.6582623245379	12.8411198471037	13.0366485949673	13.2815258167217	12.7506642581739	12.7021173935886	12.827671344587	13.1085666595648	12.5421686047281	13.0472440965423
EEF1B2	12.8469756061071	12.7930113503711	12.8395603640279	12.980822090091	12.8728107696524	12.82935760503	13.0400719710366	12.9748998433371	12.8032622544516	13.1393688111061	12.4146272894944	13.2171268345656	12.1819895964554	12.3063575252806	12.8596752671332	12.9842843522575	12.9312765181952	12.9182525550976	12.760580611972	12.3191096948527	12.9787040288963	12.5550294625915	12.9325809267517	12.8075435414959	12.8434714190862	12.872878408284	12.8962814722382	12.871909627438	12.8256175111915	13.0847660104471	12.6784520877899	12.6814601738077	12.9031873925612	12.0705621030959	12.679689292311	12.4852084138699	12.7103476448655	12.4722201900304	12.2278468820805	12.7161654350745	12.8627159246141	13.0576641000396	13.1042209618415	13.0181963490087	12.3352133184016	12.7822805840799	12.8510740193414	12.9438581858918	13.0888585570151
S100A10	12.6762326475896	12.4762536575194	12.6778299082433	12.4858010937571	12.3030689875803	12.5401992146258	12.6547298130342	12.6400619328893	12.5908515393659	12.2651754027421	12.8587152490109	12.0661256822537	12.7098472943764	12.3332967518525	12.971965290539	12.677449848091	12.7164734132853	12.7565477804768	12.611967348112	13.1781179099833	12.6387531609394	13.2401995232204	13.0155210246807	12.7026873476882	12.6125283627892	12.7435056991467	12.3858091633094	12.9403963068568	12.5623043653829	12.6322468126846	13.1139720276176	12.944541526319	12.6448139876892	12.4231510678798	13.067834941537	12.7846973733899	13.0623163908748	12.9427438987504	12.5412762269731	12.9424976775459	13.0578165100106	12.8513682104153	12.7980938404889	12.6936910979554	12.9906809454929	12.9142161926055	13.2230578154568	12.7248676681331	12.812194571442
CCNI	13.017335820922	12.9388856016985	12.8209374469835	13.0052166932404	12.8851447448659	12.7822577874055	12.9602326807164	12.8499904435813	12.9581185939959	12.8684623763848	12.6842186598077	13.1074285732424	12.3166239352858	12.3491042661178	12.7087280525064	12.8105657959895	13.0579798873368	13.0640461777521	13.0111723988245	12.7961519190982	12.8778111690402	12.8066349581686	12.4765168439794	13.0287408424613	12.9108875091428	12.805899945097	13.0099322341649	12.7868779876492	12.7289110288075	12.949975937832	12.7888098863155	12.6504830966988	12.8633086727391	12.5316324204309	12.4211781828539	12.3270967257332	12.7267496055267	12.7039824411879	12.2494574564115	12.8070383396306	12.7196666432945	12.9361426802489	12.8932348561561	12.8427095343904	12.7845641720167	12.7580943295373	12.8421735254728	12.8298274299324	12.8291385360922
SRGN	12.7080357215934	13.1230316182475	13.0738263814271	12.8273300415875	12.5415059769743	13.1753891448965	12.6186799999053	12.9062354775231	12.6802941937923	12.5781999458284	13.0799699848047	12.4210022941581	12.9450660084763	12.5528757962345	12.9431500884186	12.7627767369061	12.8518136189319	13.0844154668638	13.3557359076199	13.37438609396	12.9576334387419	13.1457750657242	12.5008457942194	13.3219919615664	13.0810532672693	13.0513814994747	13.0272196622804	12.6938754174211	12.8481199764371	12.8810937830884	13.1815618448518	12.6762725746697	12.7150111590088	12.265496370798	13.0028059441194	12.703708815535	12.7250742593004	12.823547801814	12.4980481547098	12.7791730560346	12.8759432204865	12.3098769486799	12.529948500496	12.5536044559615	12.8327362395833	12.7871955760149	12.678146240621	12.6971139676925	12.5469330887838
CST3	12.8093862721592	12.3458056819254	12.4502110196881	12.6584499324425	12.6341648883409	12.9340467427539	12.7059243662113	12.7983202475857	12.5597096484208	11.9947563115887	12.5216043315272	11.5509099853251	13.0510139490591	12.8927176921492	12.7924465183476	12.1405494412177	12.8225663143029	12.8516591567745	12.9803991161968	13.0577185902863	12.1981505619233	13.3701614970418	12.933653810571	12.8835361204813	12.7884544034642	12.61989061318	12.529416511958	12.8904483381782	12.6984056821259	12.3042209422997	13.0737108658184	13.0654128878891	12.6629345717658	12.8475114112705	12.763046583333	12.8415829506261	12.7644858334347	12.790206886676	13.0865281252392	13.0426598748203	13.1270922513765	12.4770630935498	12.8839993927391	12.5288374193917	12.7910750183986	12.9056949308594	12.6423198251929	12.3736005002462	12.5849367614132
RPS5	12.8000312256422	12.4285056793369	12.1528908509211	12.4259748772582	12.6129635602242	12.2710406446832	12.51935800101	12.7058828758499	12.6337465857362	13.1048082981008	12.7920375736558	12.0283692303665	12.8542792602204	13.0298760482734	13.0349575290887	12.2321523070316	12.0895561486412	12.334541833183	12.4723153533006	12.8035242865233	12.0579887295152	12.6639205735828	13.2826578129586	12.4497950984971	12.8171010566298	12.6607866173775	12.7288914434783	13.0923246910664	12.3970831085186	12.4973972240546	12.6730553294271	12.9761675233498	12.6521179884319	13.204719150873	13.1717606642013	12.979448470501	13.297742871616	13.135291753804	12.9066583921333	13.2954570963612	13.2367501111192	12.7532462034146	12.4764355777589	12.629490525252	12.4516294548197	12.9472281197718	12.9289503125367	12.780963126966	13.069722866509
RPS15	12.7321549678136	12.6233525432963	12.5379175776226	12.4797826547486	12.4320800024376	12.3649648645885	12.6947478949205	12.6992910292129	12.5182388898345	12.289473635204	12.8186938179773	12.8263990528926	12.6841586372652	12.6808351453409	12.8303217049956	12.5190313907846	12.4965007678443	12.2197061453088	12.2770201681513	12.6071374607862	12.5850674166521	12.8218812016926	12.9726578024922	12.3629480267796	12.6514241979022	12.2378508709566	12.6835006520135	12.8993684419093	12.5484025049211	12.7278068903328	12.4265040095519	12.9223937383338	12.5010136316264	13.0473433853807	12.9085911451848	13.1087220050917	13.0962902153856	12.8954366252047	12.8233130840367	12.9282767078012	12.9295193952339	12.8705914409385	12.8276106865781	12.6633990964727	12.7144322910421	12.7370796842816	12.4360721063653	12.7257213831845	12.8797080920834
GNAS	12.6038402658604	13.1543162597562	12.8124300827648	12.9227899185474	12.493689850258	12.6850525650704	12.747915212105	12.6801655064987	12.8967433968472	12.7132740770383	12.7777676478964	12.5191190909735	12.4916825177804	12.7017999931574	13.0313055349913	13.1245804546528	12.5815936119573	13.0637606005717	13.1550140902594	12.7778370713264	12.9105574447209	13.0628114846925	12.8903829181549	12.9380212134645	12.7495061299215	12.912784447386	12.5621653537687	12.680346940711	12.6623284015428	13.0767399813083	13.1788619788401	12.5798502714744	12.8976593973833	12.4152386919959	12.5645631860715	12.7186281399604	12.4942573796364	12.7234038830081	12.8127149757207	12.8390384199701	12.2986913497598	12.7560943005909	12.5250115091886	12.5972119711603	12.6879628612834	12.8476889701771	12.7950362400492	12.5584378982009	12.8013748881554
SNRPD2	12.7793176390698	13.0676976292371	12.6735344661602	13.0114515015814	12.7844836240523	12.4727960067821	12.8898702936601	12.6996324233501	12.8954826622002	13.006904573215	12.546407934948	13.2127208117713	12.3507769893562	12.3067404234922	12.7490024458182	12.7736775367629	12.8312421764492	12.870061768321	12.7606326187761	12.4887414524036	12.7227667513954	12.4473505585099	12.8466863842979	12.8057808795043	12.8299727613441	12.779457232269	12.7943835703144	12.6939137691317	12.6052194479237	12.7961676387692	12.7767591516184	12.6401904789062	12.8554800648479	12.3563099054217	12.6696765808777	12.4902330455595	12.9046186116072	12.7184462707561	12.4748771366637	12.9039373776873	12.7138987512025	12.9064409376924	12.9327997510419	12.7681375830955	12.8472460845589	12.843589260512	12.747174771779	12.6405883029415	12.8344665607566
NUCB1	12.6488971661453	12.7204851180594	12.700328270133	12.573527210504	12.5638758225438	12.8912871509232	12.8996237748111	12.573292960219	12.8298069704983	12.4387450635565	12.3694724566879	12.5424472904189	12.12165176775	12.1112312984879	12.3933729769697	12.7105828343743	12.7883977604404	12.9119740290917	12.7488447925945	12.5162505909553	12.6307320999042	12.60448632675	12.6683380685289	12.7185714806791	12.8630662876279	12.8209063937925	12.6331040316942	12.5291482504208	12.6771605820988	12.8057075274446	12.833901498797	12.1415692814284	12.963045897324	12.1054623581083	12.3703780590956	12.133751876767	12.4229468023919	12.3153524628356	12.1489642268961	12.519695004446	12.5536633816305	12.6995517792493	13.1511606154837	12.6982345017982	13.081205668056	12.7500884760119	12.9245116855287	12.6109587058846	12.6757497167489
YWHAZ	12.5761683547827	12.8449000984834	12.7672253392634	12.4804759838851	12.5823045089401	12.9577460427872	12.8203958266275	12.7370893754498	12.618354043451	12.4492005269906	12.7765618148745	12.7168894261725	12.7519122663767	12.4933491497641	12.3788789743179	13.126634351972	12.6685046711277	12.8099393016111	12.7290057194276	12.8000466795665	12.8074843213701	12.1741715888187	12.2905781849678	12.6922778764393	12.7090947088131	12.8453100583643	12.7706887837278	12.6904577911841	12.6478748071774	12.6956572065656	12.8547326586396	12.3551768856146	12.913565149039	12.1247414211626	12.639394748731	12.5827869038309	12.4541445723052	12.2971866099724	12.0786936204754	12.3975550056544	12.5989197568212	12.3389578426323	12.3210228800235	12.5490003771652	13.0545273076597	12.5554056995457	12.4856523345911	12.8837673963501	12.6569132726598
AP2S1	12.6051486437603	12.7060215922102	12.8380720745651	12.6893647765007	12.4798394718637	12.5836783289641	12.8199333306577	12.6037730896461	12.8027631213402	12.2014257535052	12.3297096519089	12.3641199426482	12.4436814386499	12.4014116651359	12.3930501378323	12.4159792322673	12.6242345388165	12.8131005413001	12.7876603959104	12.4359304021512	12.6053828736903	12.6107287090178	12.6170496894332	12.8456809859821	12.7297818449595	12.8124471235543	12.6467710664557	12.6937987107662	12.6106107090411	12.6562753782579	12.8372019275103	12.4730031632837	12.771842173762	12.3531454575968	12.6693548891351	12.5071037892343	12.5283391792067	12.3934830227543	12.6549193282323	12.3674300264621	12.5929489426536	12.6842354874992	12.9905841757167	12.6586955225711	12.8351446366368	12.6268094581719	12.7765974001295	12.399874384316	12.5046592913976
GGA1	12.7540984373459	12.5080979634908	12.312621073922	11.9603376666163	12.5006706756016	12.8490854105595	12.4467081152572	12.478789490433	12.4514757065353	12.3566644135913	13.3214320724882	12.4146365462166	13.7884737429731	13.5446572427308	13.0041456354793	12.9716988403305	12.1139312977356	12.6279995214915	12.8124356403759	12.6637841100656	13.0451040119723	12.7871969810109	12.1821394739625	12.8102573718047	12.919464436999	13.0186362525783	12.2317462197265	12.3780689101614	13.1340846507905	12.3392157245169	12.5708053277717	12.9664974604832	12.4444784034574	13.4474116557785	12.8581511350205	12.9881989921302	12.8957098794137	13.3214704548047	13.4265068450576	12.7196742674873	12.7241978056101	11.8717300086882	11.2273258990022	12.6395431123306	12.9457443201386	12.2878152712858	12.7932170830788	13.1498709046294	12.4050461205967
CAP1	12.4977661365617	12.4749220962659	12.4865469183689	12.556816594728	12.6170477844592	12.7390019046285	12.7049605023587	12.5093041948474	12.707317186354	12.2586496805622	12.4732598726456	12.5528478080864	12.6582549465099	12.5992087265963	12.5333085280854	12.6553275830107	12.5150543084784	12.7055040411338	12.6146771438064	12.5444336258839	12.5778991379538	12.5230259740121	12.6211016202624	12.5971200343125	12.6391999975576	12.697727188108	12.706574530841	12.6045904390677	12.5954306339736	12.3710741676615	12.677640741814	12.4397051706663	12.7246584737536	12.6073436583363	12.7253411833181	12.9223648539309	12.4390420703492	12.3709530998305	12.5816595457807	12.5523307687828	12.6736740954951	12.6281486572012	12.7169554626785	12.6725656327818	12.9640374709643	12.6421425825387	12.7633607457266	12.6413475111958	12.6218102810687
ITIH5	12.6608519102407	12.9276183438482	12.3679486358411	13.0512345270897	12.9882001026976	12.6712076149251	11.6465194340949	12.2631643481431	12.6718393164876	12.9964801841328	13.0962813461936	12.8854007066839	13.4192237713301	13.2395352304935	12.7434611457452	12.9655174007123	12.9433788808329	12.8963140086549	12.8656737676929	12.9977029641437	12.815150914433	12.8506046524417	12.1792866311039	12.6782423701784	12.8932577514722	12.7283975040645	12.7774218658097	12.6119407903241	12.7349475416015	13.0341373223913	12.8055093035404	13.1584270465255	12.4771662188804	13.4975133238965	12.5681049034122	12.4719898487528	12.9540835941892	13.4223800781676	13.1377184077755	12.6974646199443	12.563298768354	12.2503331018831	11.4502010373323	12.4413218435808	12.5806703606713	12.183577961612	12.4573308003121	12.6682782502069	12.1436917241436
CCND3	12.4620709364834	12.8251791169753	12.5335847890153	12.674806553027	12.3615776371572	12.5987544883702	12.6473039448146	12.4685477533615	12.4312742176261	12.52240854761	12.4216187751207	12.4757416928564	11.9096054277547	12.3935432660547	12.3518453753425	12.7458347122814	12.3959337397465	12.6549297340878	12.9495922255055	12.5717870962097	12.7526825665454	12.4615379542156	12.5826810102168	12.5912053947525	12.8103758729048	12.7589873696804	12.4822054337823	12.7438982409568	12.6837046137619	12.7667681867468	13.0926106459878	12.3889257186991	12.7746458218974	12.2944748462542	12.3814111014372	12.291605023945	12.5405911469378	12.5428859464996	11.9962784755211	12.6454867250669	12.564171646842	12.7243539640092	12.9087358563261	12.4098213733178	12.360193443295	12.742533549752	12.4793002830493	12.6367232188902	12.5777116674938
RPS4X	12.629313720757	12.3969619488137	12.6168090715364	12.5709101591382	12.5653730635617	12.1007057908257	12.7753748104242	12.5812921874191	12.6709251660103	12.9204430262128	12.056117691573	12.8911209407002	12.3728018401257	12.3885203008611	12.7416984047286	12.672907756751	12.2507247026614	12.5525997186365	12.1525871773015	12.0048056693293	12.5386119828925	12.6994573945932	12.6198493731358	11.902483838295	12.5310175410615	12.2363102891064	12.5389810350272	12.7461332061092	12.468148121079	12.8177676320391	12.435371459152	12.1385611010956	12.8002075839069	12.3280619953641	12.5908280332519	12.1816894457815	12.5566662155111	12.4922814860183	12.0107603784435	12.7605631461465	12.6373523015196	12.8853579462263	12.7707041016195	12.493829657088	12.0963153802578	12.5283012970425	12.4192090696451	12.4809279002725	12.8251049913144
BTF3	12.4619206219229	12.6288035241197	12.4426210936447	12.5857215681662	12.5628027453739	12.6080141994477	12.5674154515695	12.7776923914227	12.615768860119	12.4917119610017	12.4366644513887	12.6032145500539	12.3601453396603	12.4340419951462	12.4767639335125	12.6905815539641	12.5348771312005	12.5630176419076	12.5735215609567	12.6042092554346	12.967190846413	12.2820425706756	12.2517899633506	12.6032763459474	12.5904788634836	12.7740672267705	12.6664383867758	12.5189192625693	12.7118359516728	12.5032208361773	12.7500965470878	12.6219654779775	12.7181961327816	12.4277122995242	12.5985265686745	12.5541572175676	12.6383719227463	12.5017661668845	12.2938789655181	12.4874480900033	12.4453221866203	12.366015632209	12.4345899074782	12.6165362871315	12.7208307567147	12.236946262667	12.1867545561476	12.9049293774425	12.7968795873163
PRR13	12.3376425697438	12.384887365663	12.5296546361642	12.4421059818357	12.5096750974732	12.7126606460836	12.6645243872336	12.5990631827723	12.5600067115686	12.2860738853182	12.4708306223013	12.2331676460829	12.3489714079823	12.4334587612422	12.5431569048029	12.4895781014988	12.7272966882216	12.6894121975495	12.4665601292974	12.5493369940643	12.7735588225228	12.4495954118151	12.8866522340939	12.7514773410883	12.5747216067704	12.6755120480806	12.5742731090739	12.6930314069798	12.5158180373137	12.4608381498711	12.4947315379709	12.3894358342912	12.5939357126364	12.0128033691778	12.6851553315741	12.3241365050397	12.4561652657936	12.410004554495	12.0509852770781	12.3984291884786	12.5944908652867	12.59426636587	12.5889221339716	12.3503420706772	12.8794555247145	12.5687176787609	12.5340090452779	12.4209736000475	12.4580026178069
PABPC1	12.7268183291948	12.6000962405854	12.2591475570252	12.4962457476532	12.5644305418406	12.385183947665	12.5700780716379	12.5940261436615	12.6302674391794	12.1204436273917	12.5159590175533	12.6352490207014	12.8910145215817	12.6921337606055	12.8473205738302	12.3715326653772	12.3007085195539	12.6501999079023	12.5016728806916	12.6345186524534	12.5793356791239	12.5576002856806	12.5327374617702	12.7624141604521	12.5663412187369	12.4718094742894	12.7904977261669	12.6247497471543	12.3871284898975	12.722636131345	12.4790030177988	12.4594417337958	12.4713509085207	12.7856353812182	12.5157840516401	12.8829711864145	12.7172098599557	12.7335780340208	12.7919718017869	12.6657208147336	12.7043582384334	12.3181945500016	12.4483969593503	12.6830946839106	12.2079129032521	12.7359616124337	12.1679272326181	12.5427586306073	12.4694566078816
MYH9	12.4519833467511	12.6122916780728	12.3295603775855	12.4958718324847	12.4396349010351	12.4510515092167	12.5000004834642	12.2955812881581	12.4228662875169	12.1913663577821	12.3285033968823	12.3341539818471	12.708541505227	12.5038765915128	12.3641971609298	12.7639485756083	12.4904766482139	12.4806361553872	12.7499286644897	12.8495185888252	12.8510231259206	12.7271230133831	12.7143477147853	12.1672260698727	12.4840091708927	12.4334477567443	12.3627063111436	12.5612018090947	12.4795803895706	12.5878542193265	12.6329627556343	12.2776864671508	12.3920357896759	12.5522268700922	12.5801762507561	12.3142808132006	12.4762855785807	12.5785252210002	12.1150803357345	12.692833204612	12.7278214916619	12.0464530453625	12.4293694531379	12.4735762658101	12.8008383994673	12.5342254056086	12.3883562084575	12.3492422217034	12.1535493981092
CEBPB	12.1037344012277	12.0709693302266	12.7628104131292	12.7099067863333	12.5210456908883	12.6674438376256	12.7115344224265	12.2910716275027	12.6711994740297	11.7279809038928	12.3399278330191	12.0812609171161	12.0677705040551	11.8354965210249	12.4117031822415	12.2340434140398	12.6075711410454	13.0688785199315	12.8657218396408	12.7565222757142	12.2211787606211	12.4484566206261	12.2590058501572	13.1759778554625	12.7875890649742	12.7301038733859	12.3736044448935	12.4577288669071	12.2500562609795	12.0055531134956	12.85936188078	12.4694796777674	12.4659669280932	12.1990756797385	12.3551059386611	12.2551047926205	12.2916952455521	12.3256169147957	12.4125415760283	12.4276707246	12.9064696741887	12.4652200413876	12.904724592974	12.7346026676249	12.6828760444518	12.424215422972	12.6097412900968	12.3923122586824	12.2256503486208
GIMAP4	12.6847202610237	12.3492511103604	12.4574862869723	12.5971346023642	12.4252600383812	12.1150446358113	12.5855280544175	12.7884603692306	12.4581592279438	12.4081526746358	12.3502952773531	12.7321755522018	12.0892469650547	12.0417753149764	12.0332894705713	12.6265352703937	12.417759409619	12.0863198435856	11.7956030345133	11.8151127099341	12.0097296335727	11.8542448304923	11.7488009364848	12.1383324090317	12.2736022395246	12.4459020682373	12.4888264371444	11.9466685155912	12.2208001789944	12.2018444117873	12.2609787699026	12.3301439716653	12.4369715750003	11.9427617110116	12.7902998192919	12.4609322740131	12.6172984990522	12.4054772986796	12.3865120869849	12.4535879409118	12.2494121836716	12.2855973089464	12.5724777784611	12.6837102841631	13.0743787045274	12.13937997072	12.4407623939998	12.9229482129639	12.961262333739
EMP3	12.3427005695374	12.3789442806399	12.5276418198246	12.1766316278042	12.4700684306029	12.4029186991778	12.8468465226175	12.3972695124302	12.4992777663935	12.2350800794201	12.3472764702082	12.3025925426038	12.2481110212792	12.2380681486729	12.2454392199758	12.3741107374298	12.4163743930919	12.447544536376	12.2672777626768	12.2362273176061	12.1675346191124	12.3101613097676	12.4902298008048	12.2763983670176	12.3127891642882	12.2809514521731	12.3902809438469	12.3279759625616	12.1350220732946	12.3242461121939	12.5165877038562	12.3361094065283	12.4108771878352	12.5005206466634	12.3371596131047	12.0863043382849	12.0250262263686	12.087800325281	12.2352764722598	12.4564954741377	12.7354703954429	12.5321159558188	12.8702294966019	12.3462783233547	12.7993719089594	12.6067054922831	12.8354055920394	12.390694939771	12.4961859245463
HLA-DPA1	12.4633104233298	12.1858727753003	12.6145821945437	12.4753836049328	12.534611858053	12.6933695656792	12.7700191969802	11.8201146752008	12.4222544092508	11.6366411277276	12.5148973099402	12.2260849455925	12.8978240365892	12.3047327825036	12.0362412791724	11.9117819016091	12.4618044549819	12.7183671193164	12.0544313844486	13.0011758371161	11.8214676384496	12.281764104631	12.4525887913407	12.8746143495066	12.2918119320449	12.4316323528313	12.4513637001008	12.2706761312255	11.917115773747	11.9358310230373	12.3679980739532	12.8310729159989	11.8300170455186	12.7070984026717	12.0275749274462	12.4590761763053	12.4173357172804	12.2619845262474	12.3614132775481	12.2710031099617	12.2588837554301	12.4272189352457	11.9556187588272	12.5715456095633	12.8582896731723	12.5779921951989	12.8890453389439	12.3931852776693	12.6321813470566
GPX1	12.165818176087	12.9052181812343	12.3009115871064	12.1930457610675	12.3557364184408	12.0667866330648	12.9265535388259	12.1160198676178	12.4590749141366	12.112027790675	12.5033667090888	11.3855969121745	12.572427122495	12.743611161935	12.1413176316815	13.003581110775	12.3134046682209	12.5286962185602	13.0311545301564	12.7914685935889	12.6155228467915	13.0908262415047	12.7732560355549	12.5068768631776	12.3513342815875	12.7304179873469	12.0775975236914	12.5507001162889	12.4847010474471	12.7232542517921	13.4746444634217	12.2559241203591	12.6649535233245	12.5156694994063	12.5251008770377	12.5340824628709	12.0097544089293	12.7468439577511	12.3872320867954	12.5299215963746	12.7212735372974	12.1559064186271	12.6222794809201	12.3506666520545	12.1943342036643	12.1687762787905	12.2367690088105	11.9177313603791	11.9035211884687
VIM	12.4566495372916	12.3701724627898	12.4580373666361	12.4020807009919	12.2451557621837	12.4689600292155	12.3202850804681	12.3953995833658	12.6625603653052	12.2102732823506	12.1527852179753	12.2469418473492	12.9289749167012	12.5678499540241	12.6894661683742	12.2332459016028	12.2332218116864	12.5212318458872	12.6860038151383	12.751882210961	12.4071924888685	12.753270405456	12.3673386699402	12.9444177810755	12.5376624140124	12.3958019690789	12.4045182856524	12.4577744639705	12.7370199708665	12.1147131078281	12.8146952675292	12.3983783722524	11.996402596534	12.9595387981729	12.5496577274002	12.7540715723633	12.5756609136508	12.5940770269367	12.9440054162654	12.7333422521827	12.6090325898388	12.2871166466587	12.4756524859145	12.5078676305851	12.3784243996049	12.4138746085587	12.3735311396988	12.3983945336328	12.4095735135568
NACA	12.213512028817	12.2734006433013	11.7712200327819	11.8823479029649	12.0313595313933	12.463867649202	11.3286863304015	12.5174675945277	12.4701643536488	12.5082202630089	12.8469188006455	11.9751281603638	13.0359499637744	12.964040691039	12.7059134984849	12.506390116312	12.3189547223428	12.3817042949719	12.3671291102645	12.8465748163479	12.1480811027832	12.3443161368506	12.3866283929882	12.2359065605463	12.6108123541541	12.6559315437729	12.5735150536671	12.3253658689914	12.5106620700546	12.1910237087818	12.3817119892108	12.7970179453826	12.2135810899052	13.0186959448715	12.8223033719128	12.6840201523585	12.9315450425032	13.0447821430731	13.1855107728492	12.6355935883473	12.4892386231088	11.3343277674452	12.0401070961962	12.425482592818	12.3943950317035	12.0028517978077	11.740875607765	12.5136820325501	12.397242681225
NEDD8	12.5179035065508	12.4180055232583	12.4990569778869	12.5180506269282	12.5445279809949	12.3650598541654	12.4366801207379	12.5152809483754	12.39285418215	12.1980420145555	12.0967205848594	12.4270189012322	12.2606295877857	12.2467729401246	12.1854138284882	12.5087656387305	12.495435649776	12.5000023852329	12.3506939103987	12.2453975678373	12.5049957986523	12.2991779910606	12.482532192102	12.485833070974	12.5031224601077	12.5064992464585	12.4183851922842	12.377778846698	12.3337190671917	12.5332459372871	12.4780949354195	12.1919531678306	12.6519583035248	11.992926106411	12.2302717279794	12.0014126463106	12.2645100651986	12.1867933067135	12.0008914442688	12.4795683639357	12.6234621575952	12.604118992495	12.788245020877	12.504196222708	12.7348228864347	12.6743959557023	12.6452144373198	12.4866364186447	12.6552123940732
S100A8	12.6372227501442	12.0967985528537	12.1586210694602	12.0638922248091	11.5503947916699	11.9865694971138	12.133511433791	12.8907146996366	12.0629934780364	12.2620264617837	12.6444575198062	11.7795291011867	13.2421347621713	13.1658401478224	12.8420482894512	11.7691697391902	12.0544762484795	12.3859337991045	12.5062311560743	13.1666999458057	12.0640296749026	13.1799326893864	12.5086724100531	12.6818632693978	12.8052733883268	12.5111203104318	12.1613625379149	12.2538642585905	12.9853818591043	12.5678409008326	12.2643657554443	13.0066337052086	12.3133780362091	13.2806814552074	12.8739758014332	13.1785740530205	12.8630378701228	12.9462708256066	13.5294492596622	12.7780164072604	12.6317071945087	12.3772566596905	12.2905761428396	12.2301021428367	12.248035050395	12.6744967663638	12.1736009808899	12.1540583111557	12.4625417054143
ROCK2	12.4528724304596	12.5742363059476	12.6343000440078	12.4700822620047	12.6718703420309	12.58359587823	11.7966758917741	12.6008905322175	12.5323682335664	12.5079228016772	12.9800741346825	12.6000726034243	13.1547894190336	12.954245122254	12.8676595496328	12.638608526128	12.5700648421655	12.6695470098795	12.9767325217454	12.664254856335	12.6209324922294	12.7333761521519	11.9773453331654	12.9533276861145	12.7705425760322	12.6040773362277	12.4482076115625	12.7437503455813	12.807327459233	12.6868431716071	12.5003680015563	13.0643143336356	12.4379469274787	13.1099821152443	12.4559301904518	12.1786278527198	12.8374700323294	13.1962383105849	12.8486070140722	12.4103158226341	12.255293265366	11.913793527871	11.2379662153868	12.5231955987094	12.1983535119011	12.3191431529188	12.3134731080276	12.4799276134942	12.0931269693848
JTB	12.406294042898	12.6052033338267	12.5081814403282	12.432271330501	12.5341397147036	12.5143315736767	12.539903301525	12.4614922478466	12.590541598838	12.5158219192282	11.9198354211814	12.4580271675273	11.931700163007	12.0620738167594	12.1931581376392	12.4490801637626	12.5026978801601	12.6051377449499	12.5471812923708	12.0165010796869	12.6237723941785	12.0939269696219	12.581518611353	12.5181513239315	12.6292556347526	12.8038105842646	12.5939564667434	12.5913832419715	12.4276073898932	12.5263433711392	12.7624698283797	12.0767347792208	12.8129156174289	12.1579458473208	12.1536860773614	12.1358676553426	12.0704978766499	12.0570436982264	11.7500915828994	12.2392711119032	12.3611216011571	12.5241822837188	12.8807767893568	12.568571644484	12.9200675382842	12.4399036090747	12.669795127558	12.5461258904279	12.4151428108561
RPL4	12.3642241438309	12.0277698163407	12.1197366455331	12.389609667348	12.1926501687595	12.3584202684705	12.7061741543524	12.5138278232973	12.4666329394877	12.4752412905461	12.4291493648067	12.4728156361768	12.1720656090623	12.2181725470964	12.5307960643979	12.3740839059341	12.1608517663695	12.2950805110555	12.0112119637127	12.3560019603824	12.4362234825769	12.7423615220279	12.665353601587	12.2234747711401	12.3391676772473	12.1112278238547	12.4084681861047	12.4451314988886	12.3072577914431	12.2348692938372	12.0293524012769	12.5392685992891	12.2906384730355	12.051444102645	12.4433107266598	12.4736544194949	12.6339859835827	12.4725705563253	12.0720413045206	12.5270957532295	12.5620029009446	12.5065001188536	12.2903242192422	12.2906605889063	11.8564038379273	12.4926351760183	12.4847052995405	12.3401590916495	12.6936227910197
RPL3	12.5817737411176	11.9178922777749	11.7926497107866	11.4896730037698	11.8875131537536	12.2470797486751	11.6781860194716	12.4603867363098	12.1784835409126	12.66083239782	12.525691797498	12.5159150045552	13.1769006504406	13.2158928134256	13.0085243676156	12.2085451100968	12.1024288132049	12.040106944975	11.7680483172551	12.4923895921968	12.4807430327203	12.6645366241601	12.8967996812305	11.4979457735607	12.0542401559267	11.6631480175543	12.2775244357682	12.235340800137	12.0738463282138	12.5733001990371	11.857352568742	12.8359235891905	12.1953807981998	13.0309295715386	12.9809970694585	12.9712722663274	12.9504882074625	12.7971038098316	12.9803361841017	12.9546666614999	12.9645514208519	11.84692796541	12.2232720731121	12.3391786376118	11.4209550737438	12.3400899753512	12.5112453075824	12.6240305724147	12.3539077018235
FCER1G	11.7360104355101	12.3223050477467	12.5195408194384	12.0575740445181	12.4636092058103	12.4054191561722	12.5685515673626	12.5078451026055	12.6944107070231	11.7374495372922	12.3897461266049	11.483041350868	12.7045033666414	12.2272877643323	12.3168053431487	12.3674144419513	12.4436567315442	12.438354432013	12.3988151624923	12.8646087989167	12.1233202559889	12.5984489835212	12.3086345871717	12.640996297111	12.5600070571395	12.6134400035791	12.3015024497182	12.1243046499898	12.3967616139789	12.1520569461433	12.63500056737	12.5807274092955	12.3218185403538	12.4641395391657	12.5111166776476	12.6311028417361	12.2028328452185	12.5118929298346	12.7945832273138	12.4918514444602	12.7807689893878	11.8573448740115	12.1524925403507	12.2694501560079	12.515055146844	12.5023222246889	12.4749101026426	12.2308382903887	12.1429720930354
LILRB3	12.6576476308641	12.633137806347	12.4057367814475	12.5791971422064	12.7937989424072	12.5089326039805	12.2829610629142	12.733858525717	12.3288575999382	12.2966581512504	12.8667218491458	12.63965719274	12.9406001452905	12.6639498947979	12.5621229292123	12.6719888885533	12.7625811853385	12.824883729919	12.8084608722022	12.3741940728439	12.8126364284252	12.4243725154554	11.7577713732485	12.9502200570793	12.6871182270705	12.8123410721241	12.3326621559414	12.7710592439796	13.0885307651447	12.7402591573003	12.4667434948552	12.4830335936124	12.0977255237131	12.5681221076984	11.8729647054197	12.0096449237821	12.6342100678071	12.9429657501063	12.6937211122969	12.1064910201533	12.118662003667	11.7311106058087	11.5190097716967	12.5726045376385	12.6091232235412	12.1557750884689	12.1600069028246	12.5350367805332	12.0268845282663
RPLP1	12.0941160529286	11.267388923423	12.0009051954797	12.4006807263256	12.3917636714493	12.0100130537238	11.4875510286725	11.9090855602954	11.7481257992872	12.637576264489	12.4569557977838	12.1421135496397	13.4153324136409	13.3071473736898	12.7327831203983	11.7089343861445	12.3991710882044	11.6222743299708	12.3370561654434	12.6512244982532	11.8715493783052	12.6777691450464	12.6930148953779	11.4732067909337	12.0656200204601	12.5589433166214	12.1745961053321	12.051149141206	12.0064389618161	12.284279964521	12.0340452679799	12.8054502614435	12.2424641994854	13.5225940288781	12.8586584027157	12.8974774665244	13.0020171672445	12.7931345478916	13.3784087229429	12.8445057153174	12.9111095893881	11.4055990196732	12.1320131778029	12.1389284472284	12.0947059983452	12.0342488625557	11.4479834879165	11.6484937413962	12.0623279117456
GAPDH	12.0306094835423	12.3384757042151	12.1488407377675	12.328722618943	12.1960408761321	12.2831833673883	12.5562626985494	12.195384796752	12.5658952933296	12.2804478034804	12.1503618999622	11.9067390555984	12.2666283358435	12.0042883607985	12.21018753279	11.9845594471045	12.2111533154687	12.5607179339786	12.4457259407885	12.4628262398515	12.2585341867144	12.7382464759282	12.3663824085781	12.3528827207389	12.3807508018187	12.2641967190359	12.2114800011995	12.335202909136	12.1078651103903	12.388323756709	12.2663332097607	12.294483866587	12.4175813667436	11.9471647853899	12.4185462532379	12.3235367157151	12.1655102584582	12.3319777181483	12.0569777767929	12.1543811518591	12.4946023071635	12.2370988071289	12.4041149351085	12.2636423041929	12.1356402771417	12.3967021170706	12.5132464299374	11.9879407040888	12.3336925813002
NDUFA1	12.475534342284	12.4927501566855	12.5510552177642	12.4540999124139	12.2965320399511	12.3806770922896	12.3959169602657	12.3283720930379	12.5100738681766	12.3596754178875	12.1442229779389	12.4623032768167	12.4402590556067	12.2286219123422	12.1976347424746	12.2614538918207	12.4625318626471	12.5104553252354	12.3188224064311	12.3179593495107	12.3336880312618	12.2420517134838	12.3923316322779	12.4001171986209	12.3765410323633	12.5577319001139	12.535611213276	12.381978744432	12.4337046652901	12.4777353731689	12.6366287415859	12.236571366542	12.6230809123488	11.9052267815043	12.3645001660814	11.8693257677498	12.2803240474937	11.977674574113	12.1321696326611	12.3370928091246	12.3571629381126	12.3039829420822	12.423754594711	12.2716003069533	12.5114411276169	12.5111728441955	12.514363974629	12.3753297674956	12.3964543120804
ANXA2	12.0547480483214	11.9805661675767	12.048738988889	12.1196173881431	12.0930152967166	12.1158823082123	12.7666834755772	12.3916946729905	12.5640010128446	11.5334750052864	12.0641398562705	11.8598413548459	12.2722684147594	11.8063703854877	12.2808073487379	11.9653096375221	12.3119378017261	12.444431358225	12.1300553815382	12.51155297202	12.2864804738886	12.6353266318766	12.282702474255	12.5891515091289	12.1454226687749	12.2932565606263	12.3506782334861	12.1176516493093	12.1715986069589	11.9694520469936	12.3453715934033	12.4699515232463	12.4024997459509	11.9156680813552	12.365993618433	12.0417771986611	12.3124314009917	12.1405701058673	11.9538762980648	12.3598080401107	12.4717365306212	12.3133941513421	12.4290581019777	11.9524534910471	12.3626080458334	12.3493281796759	12.5527346713471	12.4043238734444	12.2058095512845
ERP29	12.2593237011982	12.1046229452107	12.2084973247955	12.0951177876702	12.1703967501793	12.2920475507106	12.4958721301022	12.4502372756374	12.2068828173258	12.1749269910594	11.9971714509958	12.2067110182526	12.3244755370121	12.0746705797576	12.2533773241319	12.1017921448668	12.2049123756952	12.338962418443	12.1457959827441	12.0845437493393	12.2664439893877	12.3176421788278	12.4727154208709	12.1690108571098	12.2179010122254	12.1582309350934	12.3650467137481	12.3442264610543	12.3269272616151	12.3202416009556	12.2552137146407	12.13791466012	12.3502795595032	11.7034926534469	12.2200656675826	11.8330659716756	12.2444460053804	12.2651068021593	11.9415672208889	12.4278735266381	12.5587438829351	12.4228542291083	12.5290398422003	12.4571808348207	12.5706578618858	12.2694663730229	12.1966843055351	12.137530220424	12.3936727131616
EEF1G	12.7619364411379	11.7952146399864	10.0840358865313	11.891202920122	12.7625054600524	10.4868538395617	12.271297028267	12.2745147992083	12.0959497598275	12.4491811630326	11.8039731142394	12.3245323634078	12.8099237342719	12.9620395282122	12.3784492225447	12.8693810128551	12.1744841876213	10.6638846765721	11.8058316611127	12.6188508712951	12.7028514515713	12.8028952171035	12.7081636338349	12.5228494782271	12.8280474202018	12.4861980194223	12.7349199670125	12.4546018358905	12.3397126970122	12.5864411438576	11.7123050319137	12.2584632314469	12.2691505370701	12.2170429109939	13.0787561947496	12.9106454070026	12.3407986235445	12.344569868087	12.5211418891114	12.7557539726667	13.2195545778465	12.3998349542531	12.2315106831365	12.3741032592319	12.4987217838298	10.9073465511488	12.0652845841776	12.1758088275498	13.0389658572521
HCLS1	12.207272080551	12.3537560281319	11.664704792235	12.4280259583913	12.1437776664975	12.169995663478	11.9192641653842	12.4354625095324	11.9501174412265	12.0279248079906	12.5351447096614	12.1909705146159	12.1556081516086	11.5577190206451	12.4795494560631	12.2240876956119	12.1565607250808	12.4729715830509	12.1942690685656	12.39308856533	12.225102767313	12.4884675949241	12.4537092561088	12.0574453232966	12.3953011256781	12.3070183568029	12.1313042764133	12.1714801959433	12.0223529176552	12.3986400672937	12.007712014367	12.289428352774	11.8040172970752	11.9579704357207	12.1948829898141	11.5264053021738	11.9945997880622	12.2874949701613	11.8655005519822	12.3798307458232	12.4945922619316	12.4241104130272	12.7893230725785	12.400254774123	12.5462688961677	12.4743384722512	12.3683239983268	12.1558790360342	12.3576766803559
CCR6	12.7156603259762	12.3076119824893	11.9782836800222	12.3453795291111	12.1249054489223	12.4350675064577	11.6919566072851	11.9259838048108	11.678632468462	12.4279776277119	12.8320158993572	12.7427718409786	13.2160059888095	13.0359211728119	12.6262130698084	12.562552236715	12.4176186229858	12.5166292843986	12.3314519780247	12.6171324755491	12.1590039003175	12.3972996622	11.8990097895348	12.3646373981043	12.4904949383225	12.4767548494565	12.2367828226278	12.2174871360513	12.4280117086339	12.2857790747308	11.9832498797062	12.9635809545676	11.9045660445813	13.2033134764595	12.5353909466452	12.2321089907838	12.7831598654435	12.9777780748222	12.7805509937576	12.2493185653664	12.2225129753851	11.9432419773766	11.381476475136	12.2466828077283	12.137046135226	11.900511362225	11.6923460298194	12.4914355282447	11.9601540867514
ENO1	12.0913837820047	12.0451320922653	12.0931369469973	12.1656336800581	12.2558999195189	12.3496667167534	12.4894203428771	12.2745833210869	12.2247017611075	12.0461482868521	12.0486782256348	12.0292792643418	11.9401968314047	12.1123696953275	12.2752251083605	12.1945657652709	12.3436366487993	12.0819814826007	12.1087194470508	12.338355266449	12.2429311269281	12.3022791593666	12.260742975258	12.308919111263	12.1486854950468	12.235240359346	12.1317108994003	12.2164536182933	12.0799390024695	12.157327913079	12.3140766027753	12.145039570827	12.3858357552939	11.9444195872941	12.2760926315417	12.0102297039164	12.2963656769696	12.0370720458589	11.9503890578673	12.3181895672177	12.4862617008298	12.5123207674294	12.6709092500375	12.2517199984351	12.0971686285415	12.3174712811517	12.5639867654468	12.0765315237584	12.3047887315517
WAS	12.1544213836997	12.0967165310707	12.181458201728	12.1859643295668	12.1344736106977	12.3412491136431	12.2836736537651	12.0889546030968	12.2662616771671	11.881706462383	12.1711696632204	11.9740565233924	12.6256742598026	12.4134147272299	12.0987730059375	12.0280038086146	12.3312127809678	12.3150671698392	12.3257042199787	12.4600677816651	12.1221279198031	12.4076918277218	12.3352523894261	12.3258870229003	12.3163625777915	12.3347770632726	12.2660952720205	12.2583571603616	12.2841994247683	12.2191663169618	12.1231788735767	12.1581021394579	12.1535911804094	12.4485088479004	12.2971975649903	12.4208448487269	12.2347292040327	12.3166741560412	12.4747413656264	12.3788053107678	12.4947027557772	12.0575763309035	12.4428574472588	12.1370343120688	12.5996065480591	12.2234427550756	12.4228485718279	12.3453395844741	12.1268640651556
IFITM1	12.221150912186	12.2399770025373	12.4249056426799	12.1450837950813	12.4987156563745	12.705838009923	12.4205789053403	12.4177855692522	12.2390588950356	12.2696776542598	12.03882280124	12.5061508770295	11.4066083786459	11.7462225818356	11.9452477051601	12.2408782406664	12.1887589908345	12.2243816895623	11.9580196461245	11.46805929143	12.0572450840243	11.7507916615514	12.4585791146563	11.8104034895654	12.1563198997689	12.3129109645927	12.0929745371731	12.04338773266	12.2219197968164	12.5139243591126	12.2063680047629	11.7824555159798	12.2024697156511	11.7596203415705	11.6436639803122	11.7631095872655	12.0596912590768	11.7799628496129	11.3770885492956	11.9790011936466	11.705413696269	12.5964687470968	12.9574606842231	12.3359567417764	12.7063568570585	12.8446409059241	12.6129069922953	12.2960008544046	12.3838745121663
TAGLN2	11.854038192848	12.9216560581254	12.4923219761148	12.3824204325525	12.3769311187726	11.8811936473206	12.6145289823043	11.7310945030278	12.2217771629239	12.3525502333779	12.2029630312159	11.8536407837701	12.5361240837376	12.0161704304215	11.8683196112891	12.8624046042575	12.0357687781666	12.5777391288449	13.2024661739681	12.0261641076774	12.7559067283961	12.7515615915937	12.2572667407262	12.1570434389719	12.2665350152767	12.6070584398681	12.0503500501852	12.5781930893092	12.5568257351739	12.7417735452676	13.1665605827066	11.3170998059954	12.4099540631691	11.9290576165066	11.6300909890284	12.349117801479	11.8824381819281	12.0967413313253	12.1376413923913	12.001118247007	11.9005948577635	11.9190473763401	12.3368899881948	12.1058511066878	12.0473247814299	11.7345420463858	12.4445962353969	11.938459986129	11.976357948911
CDC37	12.3614027641262	12.5761921174526	12.4571187854225	12.3879504264657	12.6698304467619	12.520849933325	12.2994756498017	12.2531162207465	12.5932125747053	12.548712369851	11.8101715060818	12.6631858541312	11.9412223112272	11.8024330927617	11.9275814680405	12.4962817048935	12.6014922408666	12.5259392558845	12.3796125292616	11.9565755939186	12.5156416052985	11.8942651671155	12.089892226575	12.6118844743403	12.5564234132262	12.5740518416558	12.4559601450385	12.4388582872118	12.2880276302116	12.6648886832592	12.4532603654215	12.164641781327	12.5171749730319	11.9032496688439	11.763565791905	11.7389650127478	11.8587877932243	11.8081913751738	11.5291946042756	11.9245885018969	12.1084907654599	12.4506201320408	12.5738648479822	12.34817623393	12.2756550033632	12.1971936870755	12.3076119822151	12.2066745500032	12.3493132703003
B2M	11.9464136916705	11.9106876553547	11.6307340529673	11.40650688294	12.0908426258733	11.7106065279566	11.4646726288981	12.2514927909582	12.4297967017598	11.7088854376162	12.6523990171218	11.6040648215762	12.964127836614	13.1071266812254	12.530167283437	12.2130754899371	11.9702042688677	12.0712423705611	12.2301374329545	12.6398751685861	11.8805445684013	12.5642903947157	12.3829615302408	12.0507722042937	12.1691419888694	11.8269501441994	11.8620895070031	11.9746285969112	12.3046354155041	12.4870442349812	12.521490092351	12.5716022678771	11.936262021946	12.9260366839135	12.3963983198388	12.4736864127508	12.6806800113535	12.5911616553093	12.9208511074496	12.4742111417058	12.2724845580076	12.0171389352268	11.619371285411	12.0722901648914	12.1312864384162	12.6246803354745	12.3119738868354	11.8122379152417	12.3894710776459
SLC25A3	12.2052910906962	12.3440225665577	12.2400891574785	12.3658124872827	12.3261609839556	12.3922696597752	12.4533699276074	12.3413239517021	12.26655499287	12.1386668490059	11.8854988084028	12.3931623239598	11.3550903514428	11.4421571069541	12.0805892276495	12.2515670334364	12.4819184676172	12.3080237354705	12.500157017497	11.9340494097931	12.4898666520302	11.9761672612469	12.0540043081235	12.5142883813059	12.2968958259323	12.366629754316	12.3336131790667	12.3692914241092	12.1555060035601	12.3754552032388	12.4269994571352	11.9432738789511	12.3973490891619	11.6811488267078	12.2396257940705	11.963842161199	12.1424581402603	12.0271474265752	11.5150546894846	11.8858485623512	12.022824673575	12.4078427061104	12.6635615762461	12.1839278224531	12.3130956614565	12.2164863489056	12.4260278046259	12.0330860611865	12.3606845901391
TALDO1	11.9388703323249	12.2115538161325	12.1305465539758	12.1214634751906	11.9194874060766	12.1084109426498	12.3825639035036	12.2579987911397	12.1812405352751	12.0316811961784	11.9879131724075	11.4723721616506	12.2202206459896	11.9759387512544	12.2899755434514	11.9154952806854	12.0842963279783	12.3153230480296	12.5865588220711	12.4921311602462	12.2419283592941	12.5892277851177	12.3817625306433	12.3265578246543	12.20659692392	12.36141224859	12.0581081450689	12.2363601176416	12.2062945055633	12.025955703415	12.5459599060198	12.2674312776253	12.1200634292451	12.1782332855395	12.3309914286914	12.1648526478125	12.1515391351146	12.1753809160077	12.5787874025909	12.4130502557738	12.4155135481409	12.1728768382048	12.5327867047804	11.9902927899286	12.1841296208214	12.0257894788561	12.158020084099	11.8209661991333	12.1644241966452
SMAP2	12.417293064824	12.0527731099995	11.8194697470802	12.3734951429338	12.1344485166104	12.4694261765423	12.2506785455625	12.3741373392757	11.8952764093598	11.980992512525	11.741045368883	12.0462200629664	11.8350522685142	11.6018277940015	12.2477555166403	12.0932656782737	12.4145647678042	12.2488693134918	12.5346558921352	12.2311179522308	12.2579114938163	12.0340422142941	11.9983948724868	12.6851518743609	12.3327825299786	12.0737094450541	12.263387721014	12.5591079259093	12.1905190827877	12.5378445708525	12.4587463120338	12.4905566078148	12.380261465405	11.7136076325855	11.8961813375272	11.3846186168866	12.2445332574249	12.2321911386496	11.9328100224861	12.1959970457774	12.1349467947618	12.3612746497832	12.2746858929888	12.0208781677611	12.0544330141977	12.2644808091972	12.1816851918686	12.2444163998764	12.3113477033734
HINT1	12.2312280610671	12.2336751183551	12.3039752845519	12.281651729239	12.3948324710832	12.1930269147808	12.4919796936094	12.0935134823162	12.2777282276358	12.4704979950232	11.8389700687513	12.3205616800872	12.0824390798448	12.3818311754298	11.9771094083148	12.0573212275691	12.32448287294	12.0892501906718	12.1403215782063	12.0417639944914	12.2259523299769	11.9614371117456	12.3639188654434	12.0187668970588	12.1805652425959	12.256801842083	12.2234981178237	12.2422732109492	12.2999420854824	12.2891240858614	12.1176016434882	11.9746636048768	12.3210876704901	12.0443104277711	12.350755353811	12.3631431601632	12.328711071346	11.9724393328747	11.9591973930641	12.5003501447769	12.2375206017376	12.4810946639309	12.4859784036537	12.5115051950435	12.063723723968	12.2275538428649	12.3140326635162	12.3463544552213	12.4578049326711
IFITM2	11.572568076494	11.9021874295944	12.3714599232007	12.0901604763038	11.8535372691827	12.9019623807781	12.1861722129625	12.6170720041182	12.0813987358258	11.4858204230724	12.2823887183645	11.6789133029593	11.8079498369187	11.8821596596862	11.961293478997	11.658988901441	12.2623865241885	11.8130667218102	12.7172745156757	11.8772353587495	11.5691390295117	12.0100249574529	12.2635428209503	12.4366131267207	12.4038513645522	12.121029190257	11.704081024043	11.9922501079849	11.943479680548	11.7643067726914	11.9334975482843	12.07517302148	11.8629495764038	12.0371579262048	12.2893865704365	12.1656157656303	11.6641149775231	11.9415391162092	12.0304691376356	11.6348388875393	11.9977376257472	12.3001856177387	12.6216457172329	11.9254217837143	12.6874351792006	12.8597673904534	12.6138333194998	11.6423883362334	11.9900457739592
RNASET2	12.1493681438154	11.5523286722976	12.0877050096786	11.8333833454599	12.0780490755661	12.382110384988	12.1370043739816	12.2217680844995	12.1965899572788	11.3510983640854	12.3058122370846	12.0221959228824	12.1340692133472	12.1920274262747	12.4332705001633	12.1199429829517	12.2583435308053	12.3382304406865	12.264190387878	12.281526093811	12.2682771926072	12.4129401121257	12.5212364184732	12.3777011147919	11.8312582252489	12.5076754789562	12.4521141267331	12.5178288673222	11.9154959406644	12.1569405587967	12.4097320141332	12.3971783615822	11.9554738652987	12.0099182494778	11.9959765519516	12.2609609964299	12.4378926650136	12.5989303032493	12.2461384312393	12.3445015389524	12.5151735776582	12.3247914249729	12.5351571517409	12.2741760577203	12.2178343109411	12.1815215897642	12.1038480484829	12.0401325881676	12.1535270726587
ETS1	12.3424961430023	12.4025653774557	12.2285873512345	12.5149797109591	12.3433752231814	12.5747274081432	12.1584363311362	12.5431509658329	12.321593396835	12.5611854434509	12.1855420783354	12.6872681157536	12.1031623790613	11.9461332645798	12.1832347814549	12.8433574570022	12.310975917675	12.332153929591	11.8543016535165	12.027818776752	12.5408642104078	11.2277265146316	11.6238909240305	12.0574453232966	12.4219166758263	12.2867067251544	12.311716273401	12.2962434575033	12.4879753414058	12.5210383270472	12.3098646151573	12.1464137643186	12.3119579313313	11.426753927912	11.9929214527349	11.4296917514706	12.3172868683547	12.0288808762673	11.4971757823007	11.9963357434004	11.6053114739014	12.0938026512477	11.5775161829656	12.4338578724166	12.2048960010889	11.9124939537167	11.9337764639685	12.7171478999575	12.6296076842
ITM2B	11.6037098935569	12.3144055524775	12.1083503412712	11.9012728857703	12.0193180272933	12.4222836416946	12.2949342739968	12.2375498594291	11.9266064752028	12.0128001883413	12.169372411133	11.683219821763	12.5824856662391	12.555242362997	12.0572381400141	12.34215680302	12.1359105728172	12.1846923709308	12.3688731280894	12.3547952258239	12.3235473474212	11.7751449070952	12.2453132461327	12.1968091528768	12.1281485933445	12.2899549867876	12.0450105574943	12.0099318897028	12.3787552192539	12.1007909994568	12.4642838386199	12.0548147235277	12.3000595659269	12.2956136832824	12.1154532519691	12.3426840777918	12.1512605419012	12.1478680119626	12.2200903622153	12.0338613427633	12.2121527259087	11.7366293006518	12.0121223362396	12.3805225453594	12.5016437484204	12.0027833974731	12.1190253970924	12.2029183041872	12.0949438075667
RPL15	12.6084566781945	11.8062173698682	12.0782096548849	12.137862447848	12.1378321726085	12.1600729340841	12.1598058913769	12.3631094286728	12.2963927494817	12.1124191814333	12.1452875177887	12.0781002912654	12.3293454421593	12.3099675981269	12.3107677309024	12.2535497620362	12.2403238155429	12.0766084753182	11.9023981546636	12.2670102107095	12.2347484493735	12.1811798615141	12.1950685135187	12.4482044511343	12.1795411199677	12.0301053327485	12.305109127937	12.0280123826307	12.1078651103903	12.1854387780865	11.987120567273	12.2000835413638	12.3728434386934	12.0680002626202	12.3842536266006	12.4164008785826	12.3727265574767	12.0748675771311	12.0027736191895	12.1740163561885	11.980204795142	12.1593337434135	12.150065850076	12.1158644869055	12.2006191428457	12.1940166783195	12.3239068508845	12.4164256128877	12.4386962876948
PTBP1	12.2218412893251	12.0951845661797	11.7486092360043	12.0340352312999	12.1392833936955	12.2290559068537	12.2725656944932	12.0776776048842	12.4121855103823	12.0041495028466	11.8097200425586	12.2603003218373	11.9113687860191	11.9362623144838	12.0497667018353	11.9830175369451	12.1671795829508	12.2485521337735	12.0449336879931	12.0030703548296	12.149152266699	11.9918529206656	12.2129612318234	12.2524034846446	12.1725284235481	12.242243611246	12.0803231420758	12.2438208283592	11.9387695222914	12.2482514749972	12.051347939097	11.8608847051858	12.3623778809756	12.0046515475461	11.6693221636644	11.4489876807407	12.0867160652858	11.9438003921947	11.6769572064399	12.1485104441345	12.0409426073181	12.2747966776636	12.4467373876533	12.1747068703106	12.236584150876	12.2451395488225	12.2914631479177	12.229661782219	12.1880822304607
MSN	12.0546478006926	12.2207097787857	12.1471948236875	12.2672511022246	12.4404830525499	12.1263703693918	12.2410792547013	12.1109689167462	12.3584572242872	11.9543188341186	11.8825268362591	12.0504387376653	12.4209501570972	12.0506598137185	11.6594036193981	12.1677761966274	12.2460644708677	12.4965346240889	12.2924373709192	12.1122071312557	12.1404851042508	12.0093661211307	12.1981056383645	12.2763504457101	12.326210406023	12.1714110365286	12.2530521082671	12.1537627225808	12.122054860933	12.0975916948725	12.2707846882238	11.7236208678874	12.1869545361741	11.7845933545017	11.9080567900837	12.138577960154	11.9417740033134	11.5925605307778	11.6560499421865	12.1196157476697	12.0313773013665	12.1924263181516	12.1632609887289	12.0108737745097	12.4126613396813	12.3095637426198	12.3591140956462	12.3405818579452	12.2553831265323
MSH3	12.2746134608404	12.5105549794505	12.1713555652325	12.1501964278876	11.97678995638	11.9493511846363	11.7525767773569	11.7746929733383	11.7268228468483	12.5255896334558	12.7418940488408	12.3787982463807	13.0975207835323	12.86435164373	12.4795494560631	12.1291408151349	11.8795596445624	12.4073482385752	12.2358477663869	12.6191824655554	12.1625111433622	12.4781704457382	11.9275253769199	11.9090234262851	12.113732513666	12.3202657611398	12.1708884083994	12.0380648028342	12.1223902954449	12.0958710812468	12.1386328250913	12.9362621066612	11.8592542148272	13.1432793182517	12.4179513467662	12.3376224624	12.7264547121692	12.9913404933592	13.1658052888629	12.3228508536358	12.2117523521971	10.6771573624656	11.0326341702589	12.2587932562858	11.9309414485045	11.8935741106518	11.5500879087237	12.2094805006628	11.8772082521174
EEF2	11.6399076928676	11.699968342354	11.4851485996067	11.8551459287735	11.7403733197654	11.8831112237947	12.4242537192452	11.7581463637068	11.9020564504226	11.7586131593846	12.0162627769421	11.8772014493715	12.1648407488616	12.1114981994209	12.1194391198774	11.9213951929169	11.971560346321	11.6891390400744	11.9488287090841	12.2345313313967	11.928790297914	12.3625589446028	12.2233502061893	11.690485768195	12.1604483673126	11.8727503728034	11.8951200888728	11.9565790883492	11.7646020822165	11.8242121377163	11.6648031791008	12.0452192669523	12.2636485459677	12.2996931353133	12.2636637443502	12.1734012576098	12.4352328736677	12.3045430073281	11.7584515010384	12.5188703446143	12.4918876447852	12.3801847627556	12.3010255840003	12.0379242381182	11.6417387783318	12.1593435287899	12.2805910101514	12.2012575995497	12.2877284665392
LASP1	12.1510077485846	12.1847698887347	12.2142307197391	12.2034477584612	12.1652996937356	12.1560804265177	12.3753955512229	12.0788275294051	12.2182645830841	11.9908486613807	12.025178736725	12.0065360517637	11.8128182625496	11.6916745769714	12.004035388578	12.0858988099013	12.2759525792644	12.2661798373735	12.1310550176329	11.9554920978532	11.9477127367463	11.8862024796574	12.0821027232465	12.3075837843128	12.2985685261732	12.1449309786157	12.2324459979646	12.1596752330083	11.8613286761947	12.2663398591011	12.0649146678059	11.9649707566694	12.1194533079933	11.6577103392675	11.881228481181	11.6427336602541	11.9897610896388	11.8881125474619	11.8045263828636	11.9466233608053	12.0960097588984	12.2416815745945	12.5134633768199	11.9482204460246	12.1373654623315	12.2904766924547	12.3313803831613	12.1257788417943	12.1149588438164
FGR	11.7284166821977	11.9079018170609	11.7860756902009	11.9260726503886	12.0530646989152	12.1321816757868	12.2129473722818	12.2107375883483	12.1595845860307	11.3160939225217	12.2555041186668	11.6924479992128	11.9027064739346	11.8167307328331	12.133000120378	11.6811823315657	12.1199230269329	12.3141363074345	12.2374894746775	12.5330575395276	12.2662834716625	12.4563614140217	12.0672881175304	12.3300454898052	12.222369663233	12.319760744386	12.2246123365534	11.737075734885	11.7272637399158	11.8955541125836	12.2053861285766	12.3087231440276	12.05807848188	11.8146851379107	12.1458446358815	11.7361693115165	12.0695335470247	12.1104501165001	11.6377740084375	12.1850220148831	12.2367928765023	12.1453778503545	12.4435973064051	11.9448100859003	12.3345987349237	12.2527108088052	12.2073043496057	11.8785570668117	11.9725023161028
EFHD2	11.6487964645176	12.0513330303462	11.7052271552481	11.9124998350092	12.0697439401887	12.0738027140508	12.3465281593942	11.9573296787283	12.2142103319784	11.5136084633815	12.2428917141291	11.9116245290047	11.9703060123146	11.6440266279745	11.8450448061575	11.7948764399524	11.9708501840957	12.1673931057196	12.1445874874444	12.1706220200441	11.9438332939562	12.1109119720464	12.1141686625695	12.1500132076044	12.198443503468	12.2558399282277	12.3177713536669	11.8386979578972	11.8336929267013	11.8609682624843	11.9699092075123	11.8866426843237	12.0576232448721	11.7761825657721	11.8252975458956	11.6369656461077	11.9424862812759	11.7551347679632	11.6034838657009	11.9403756269279	11.983939812421	12.1908267018048	12.5295425765179	12.0623203597957	12.5576975011715	12.2501721621508	12.3844576734865	12.0160270515065	11.9726293148529
PSAP	12.2163982132917	11.6468584366073	11.5767140816966	12.1600229927577	11.9970808796524	11.7871443331395	11.9308972588837	12.3880225889314	12.2973254231647	11.707393431722	12.2539785528467	11.261343807484	12.7394023758146	12.5224626780395	12.3076930574033	11.7187975353863	11.9002246393281	12.0281242412168	11.9425171141752	12.4011175477167	11.6856920246392	12.4948458742529	12.2947682050941	12.0950937668903	12.1131810697511	12.3555383327881	11.8853093155169	12.0835314009857	12.0097150818965	11.9979953192909	12.3050473350903	12.4341237332732	11.9357328988728	12.8237445860556	12.0129027006382	12.0819508435646	12.2681071718095	12.2932501547841	12.6092255048027	12.3763903223661	12.213789503878	11.5007950078299	11.894419031548	11.9288804368959	12.0542303941202	12.3684836478659	12.5024362230016	11.7565493511016	11.9143651429672
GNS	12.1928693187124	12.0026875136607	11.9639281515783	12.0877169141713	12.1961129300788	12.4364511924883	12.3483930442263	12.3368005929173	12.4309049853957	11.5115245075281	11.7289332416451	11.8851140493459	11.6999194585875	11.6459061101554	11.8689882261617	12.3229438235593	12.2564756146506	12.3470571109676	12.030828935182	12.1718144018474	12.2269899956233	11.9402798149398	11.8970838041476	12.5034320390724	12.2619241536105	12.3567845328046	12.1871369801693	12.0890387353737	12.0085329254607	12.1656295875402	12.4081017386888	11.7297998191498	12.3573494516787	11.4328507204475	11.8468193909584	11.4189786470884	11.9373860019162	11.8078145508489	11.5800289157894	11.9595841187662	12.025740531257	12.099719877648	12.4114698393793	12.1207321012428	12.3590671075687	12.4006669077812	12.3888706557728	12.0623009076999	12.1018634732706
TKT	11.8347486888812	11.708932674293	12.082638630084	12.1630813633882	11.8792615201785	12.0578843162538	12.2833886587337	11.967432644733	12.0607004106579	11.6006889842015	11.9410800772183	11.5219319742116	11.7080594669546	11.6765614067533	12.0661545107647	11.8344141788587	12.1041616935279	12.3979541171248	12.3603407131112	12.1859834738955	12.0778428020111	12.5013613498233	11.9521539243277	12.2404114298856	12.1393263913037	12.1290060789995	12.2366084388489	12.173812140702	12.0647882468084	11.940149975476	12.135482488901	11.8934330713994	11.9705614480259	11.6529389614066	12.1298562478688	11.9302384940215	11.8203542282348	11.9475168468244	11.8951176658757	12.0662520863032	12.3128670840882	12.1250728769128	12.6048106411555	12.0386030669395	12.1359599075873	12.0016429199557	12.3659747142952	12.0694212334721	12.199903699918
IL7R	12.7547863754464	12.0302962814561	11.8555505704746	12.7043829608967	12.4805460279721	12.4561191027684	11.8826799450406	12.4781539669195	12.2156053118416	12.9073177190207	11.7332214589093	12.8420349182822	11.7069278494502	11.6126739691796	11.823360859339	12.9231960238181	12.296391065847	11.9978982741895	11.3641406233794	10.9226966853861	12.2847385020365	10.3879214363324	11.1764365909293	11.4327431588568	12.2711037760122	12.0341563234601	12.1899623761844	12.1624803881031	12.0797661178491	12.413060075301	11.8513451698334	11.7108545278401	12.1221242791382	11.8442570513989	12.1529982614838	11.4437864426702	12.3185190315217	11.9763583376212	11.9581615556811	12.0609549330085	11.6933454598427	11.9924886305518	11.5829019342072	12.6347129776726	12.2418001040495	12.2490745637285	11.9067807535606	13.0205206866841	12.7645694528095
RPL36	11.7730393326545	11.9544246389992	11.6166401797115	11.840597885998	11.9779405388479	11.603405668802	12.1831245756463	12.062883092437	11.6229777722221	12.0570435768689	11.7130488327817	12.2659578124709	12.1970251776992	12.3125161379766	12.2047326942815	11.4247831494016	11.9244990401788	11.7094140765443	11.6576569484832	12.0092429923601	11.9566096495793	11.9867823202015	12.337294771242	11.5075973731388	12.0325702060855	12.1040486868216	12.0270221689531	12.1390699782611	11.9457970912576	12.2238470096993	11.9263630161364	12.1301504517087	11.7964848655649	12.3590206541302	12.238974011213	12.284671113426	12.6624431313336	12.3418068124004	12.222165925164	12.4473106651554	12.3815720962636	12.3525300763675	12.1912043339234	12.3165206120196	11.9579248917959	12.0404836325355	11.8856317473556	12.0507001212107	12.4388055979921
HLA-DMA	12.2457726096908	12.0443940618244	12.3180114884386	12.0037636768675	12.15039300555	12.3550777787337	12.5180213296642	11.851144273141	12.2573349682219	11.6539623490954	11.8469109241701	12.0997607463357	11.5077527267739	11.4402605968348	12.1472006171133	11.819080227324	12.3123173110424	12.4382692519131	12.1843831273581	12.5419008007906	11.9904527357863	12.1150533713993	12.1662513363505	12.5012875330604	12.1512546637382	12.3451799495904	12.2303456369409	12.2611511480221	12.0638267346052	11.9841460789876	12.2917229227302	12.2798549106203	12.1605810063357	11.8404019293534	12.0057357365747	11.7692323240361	11.9317483112456	11.6747694376963	11.7009307765822	11.878736390234	11.9330925463667	12.2845168207063	12.0944885593867	12.1072399421165	11.798694104917	12.1987696360722	12.2172307122185	11.8131861126302	11.950717858579
SPOCK2	12.2479381650866	11.9837734920114	11.9368200884735	12.254528115671	12.0404843868445	12.1337276585536	12.2372121692045	12.107745531906	11.8534926361001	12.3507064214903	11.7982597658753	12.4283702830755	11.4963540311771	11.7392192046854	11.9087672508059	12.2714182552011	12.0541720760319	11.8043990849003	11.6769183657738	11.3367995172653	12.1039932263278	11.8006616760822	12.2258979452864	11.5690701697702	12.0450522831766	11.925898834849	12.1111100681286	12.0205890718933	11.9871426539576	12.1242691258152	11.6125066522736	11.7379671641737	12.2177085704822	11.8461479482034	12.005751454415	11.4645476096344	12.1374516664866	12.0395909023483	11.8051005794632	12.1773859051806	12.0429950534619	12.5024170646714	12.5049120000014	12.2778025393987	12.0831924062845	12.2556478240978	12.1575380233503	12.3545446672695	12.3452685924386
RPS20	12.2052910906962	12.0213468211947	11.6523388752935	11.5558412899051	11.7751261520054	11.7026612459502	11.4071535461118	12.3351144037789	12.0134708061467	12.0250685638033	12.2927999509596	11.6244864718934	12.7851709190667	12.868367165422	12.0904649137346	12.0956048684821	12.0193673555144	11.9009116695611	11.7720817265928	12.3319923771012	12.1283576005604	12.1995264313938	12.1737385557223	11.9101414664384	12.3209895704859	11.5838766022452	11.8109701892586	12.2958584592998	11.9705081029295	12.2159544711969	11.6588225698275	12.5550035106848	11.7639719452726	12.7919634398937	11.8013916821029	12.0180054719808	12.5764995453086	12.6230616389385	12.8532206788169	12.5636826525555	12.3106311396524	12.2378016037733	11.5803254177513	12.0755644141848	11.8700007427313	12.1939766719246	12.2562182087071	12.243004601746	12.5954037180082
RPL35	11.5742615820544	11.7264389781	11.4849691869109	11.9928916022413	12.2028695675201	11.5944110358139	11.8405159622242	12.0855780623642	12.2289014229002	12.1234321862149	12.1381922720229	11.5194972220672	12.6215376536131	12.7174652301398	12.2172423791493	12.0535173236958	11.7958973314019	11.8385209937008	11.8974506366436	12.169896444891	11.6691945171816	12.1604836773044	12.1901220131666	11.5257270261074	11.8854915459607	12.1031875741084	12.1334299510252	12.187220483195	12.3405258489114	12.3336674425342	11.8314499142944	12.4650134498782	12.075839627258	12.7587718983331	12.2670836617127	12.4592376654189	12.41888927825	12.4491489579349	12.6209683232414	12.4271410511435	12.2404874875568	11.8413524736888	11.541177702357	12.0381958098223	11.6830950301369	12.2197132080207	12.0413340763743	11.9697094989767	11.9423601007975
GPX4	11.8911949717012	12.0513330303462	12.2103203216675	11.9600941290309	12.0057705443197	11.9704222776195	12.441979972504	11.6846068705122	11.8884310956276	12.091899436212	11.5376365685539	11.6856582225423	11.890305902888	12.1538064810097	11.7788414831406	12.2098066259503	11.8336965827588	12.2741323627874	12.3827670128745	11.9180308248183	11.9974525487764	11.7925943243329	12.2782628653204	11.7054925575213	11.9542415226739	12.0357086393346	11.9784631907145	12.0511798526832	11.9434161356377	12.0934044695107	12.2826888627575	11.6500038856944	12.0922559960229	12.3128900770576	11.9406582976372	12.2071449533021	12.1290700547706	11.9908239017339	11.9190847148977	12.2455382090259	12.3751017989452	11.9488946785888	12.3286890087791	12.1388022526494	11.9061479136887	11.9663766736422	11.9650341625212	11.794603161258	11.9991471909509
SLC25A5	11.9500353303107	12.0777768298146	11.8228097827606	11.9758666568358	11.9234006485863	11.9810027788965	12.0273048198399	11.9482423803671	12.0158136746066	11.6666077334695	11.9962218103416	11.8835686817709	12.1242409522359	11.9984423799155	12.0868255976613	11.7651462525715	12.0965681344592	12.0762219221555	12.1401561726959	12.2817799938269	12.2759054008795	11.9431656437568	12.2855564126465	12.1101571751248	12.159320888471	12.0671910788511	11.9895585265771	12.1778484944492	11.9547448157435	11.9216038167448	12.0948247924161	12.1023180715871	12.2804022431921	11.9320990732833	12.0508620251884	11.9884644123905	12.1930663422062	11.8996847995178	11.7021843222049	12.0472811421226	11.9391180046742	11.9635796574694	11.98658524259	11.9798503475535	11.6177501805361	11.938695537734	12.225978654016	12.0573200682653	11.9336389049215
WBP2	11.7747828948662	12.3125581854246	11.7746364190387	11.8824122719094	11.7352136924437	11.9158256194016	12.1237504340684	11.7371533602412	11.8817452679085	11.7084639419669	12.0436077604684	11.5163170053013	11.8709335062971	12.1490095527811	11.8154340051202	12.0455773845484	11.7910583522955	12.0227111091266	12.3280542047888	12.2801811783354	12.0413229707727	12.3412943968262	12.3641871126358	11.7609415007929	12.0323434403696	12.0220423850206	11.7349496689331	11.977937857319	12.0597109789975	12.2028437416034	12.3482521245305	11.6944318711628	12.137529002487	11.9611475476297	12.2852226392125	12.0563649596223	11.8107008879949	11.9506378102572	11.9729592823376	12.1431101175982	12.2832931085519	11.7344418527688	12.0483707831648	12.0438526695828	12.3431797081628	11.9647628186516	11.7633491238605	11.5831032428577	11.705180435427
FXYD5	12.2188323419993	12.0759462608025	11.9763373388025	11.9699236495903	11.9243335428279	11.5844158905276	11.9256676993259	11.9290562978955	12.4137037867976	11.6320296699288	11.5167334085307	12.3445125218792	11.6820168912188	11.8705737984355	11.991855066808	11.4855046759816	11.7546360207504	11.7596772789865	12.178234128193	12.1323046358322	12.2147493434871	11.807818349776	12.0299657585764	12.1677953770924	11.9270125409064	12.0245168411982	12.1952973732309	11.6078623350685	12.3341514682206	12.0880844457988	12.5429009813424	12.2611470552317	12.071878485765	12.0260916516558	11.8417231153104	12.0686904521846	11.8608012519284	11.793884390253	11.9229405463772	11.664951900346	12.1194882104138	11.9957117090213	12.4742257407157	11.8109350335352	11.7616558860236	12.2479183057785	11.8489086589933	11.4473499008873	12.019927776779
C1orf162	12.0151525728238	11.9340976352488	12.1465984310238	11.8745696684579	12.0520006738195	12.2370753419977	11.8959653069294	12.0278657621506	11.9246708332894	11.5427951031871	11.8964013329965	11.3774837296383	12.0012811904034	11.895807109695	12.2926317712473	11.4008044911521	12.0804802561933	12.2775540556029	12.1679586209512	12.5350538505968	11.990842521484	12.1259842953665	11.9757304895997	12.1981265856981	12.2287215650346	12.0635139059247	11.9297840540813	11.7442475091594	11.7161635371859	11.9836331589106	12.1492747135017	12.2753405081559	11.7624032059069	11.8029432944953	12.215868465622	11.7012081797375	12.3490651521811	12.2735185183967	11.7426825709828	11.9459935079335	12.189269588424	11.5225132583476	12.0120944341013	12.1657949843836	12.1907351836564	12.0569441089656	11.8887512718147	11.7858881964816	11.978509447876
ICAM3	12.0374759746286	12.2113021149785	12.3794992286737	12.0100644881149	12.1797584237683	11.8178521425638	12.0163840642652	11.7680775068878	12.2792548412513	11.9010792171405	11.410068723794	12.1522985313091	11.5955010713827	11.6284563556998	11.8253628681103	11.9117082740189	12.398600334606	12.105271324158	12.2758000110349	11.6287840642377	12.2512060682084	12.0306422094195	11.683299673684	12.19837979754	12.0762199590013	12.0817381021791	12.288106284364	12.1817054961314	11.8562984421182	12.2886551048149	11.7728731606878	11.5164818908633	11.9460810597487	11.5732865625993	11.6564176118062	11.9895183649636	11.4311325576283	11.5640921221296	11.7270363489442	11.8700786950896	11.7596953114177	12.3134137768152	12.6225510068788	12.0829770448173	12.0353330546468	11.9953543220776	12.1594452486346	11.843753455692	12.0639470967707
RAC2	11.6058145118572	11.3997925640666	11.6548923045686	11.7662994673565	11.8384992183081	11.5740369301382	11.9312894811213	11.6352718194048	11.6666106574073	11.6374593811814	12.0976817667979	11.4686773757987	12.1825390024226	12.2938283251381	11.9950054796418	11.7767395745805	11.6600589436657	11.5209744068353	11.4876717066929	12.1919209017383	11.6258819492925	12.1465378726663	12.1977637299162	11.7422565293465	12.1240182465486	11.738922168086	11.8907228165253	11.5977099883234	11.5934879935713	12.0154702395132	11.6761068495921	12.2796542596007	11.7811515356265	12.5851791632412	12.2065124632987	12.4428896386881	12.3199437504953	12.1734026397888	12.3430205140313	12.2414786039706	12.3805209477296	12.0985838098391	12.0136561033134	11.6122485584614	11.8203167020354	12.2419684052137	12.3186633199209	11.9433934377554	11.7915057678489
ATP6V0C	11.7897131849593	11.9628220347658	11.7941709163275	11.9522784573867	11.7562649746603	11.9803626829856	12.0861929887649	11.8837677122389	12.0317282426644	11.7579868661472	11.6871195224588	11.7813731771408	11.9744893508068	11.9920048530571	11.752618264226	11.6617870371646	12.0112037370156	12.0495968914673	12.2921420819062	12.214399209461	12.0429876439479	12.0110127093549	12.1071531653221	12.071002604285	12.1284821518757	12.1842126611251	12.0288043301308	12.0913368547508	12.0332695165144	12.1300432813262	12.207579987375	11.7818972207666	12.2407311596279	11.8492069389354	11.8077400563021	11.7060254338983	11.8272938392228	11.9541852977443	11.7040285354278	11.8678021639298	12.0511227521926	12.0337480559411	12.2976345820776	11.8861099201547	12.1140014430903	11.7135393691977	12.1465683719114	11.6538535816263	11.8376706018379
WDR1	11.9037192581324	12.0927463469444	11.6538156276138	11.8322162136504	11.8862859835558	11.9132479941406	12.2497311437155	11.9059411416233	11.8740879063698	11.807454030908	11.8186997167515	11.6872042274069	11.7581395130857	12.083698264915	11.6718607450698	12.1981412496499	11.9431321308828	11.9926886820672	11.9040432781282	12.1279454523206	12.0043904298281	11.8828806092539	12.0423402693961	11.92993274405	11.8768626361168	12.1759420631365	11.8076009856147	11.9007124084816	11.9270205303774	12.0114545556644	11.9516633112148	11.7445837292831	12.0735303055054	11.8829172563595	11.9925886793336	11.744154528881	12.0832532278135	12.1059462237591	11.6238643996597	12.1757222540377	11.9702559380395	11.9376180243496	11.9221725685994	11.9924700617385	12.2179854989323	12.1085743622574	12.0853060647512	12.1177167525804	11.9003959941506
CD81	12.2157498944553	12.1925227669832	11.8352843806644	11.8541938924569	12.2923889165705	11.997823649506	12.0869259202581	11.8671849370513	11.9894350184727	11.8512520289521	11.846858976124	12.3607627261765	11.4073944239234	11.3173690660406	11.4869752368508	11.9418052583361	11.767990705359	12.0522402795461	11.7218450016428	11.4134927296168	11.6108530681724	11.0684847096958	12.0993757704821	11.5477655741892	11.8616011024575	11.6722416512861	11.9198463129739	11.8325837942944	11.6632637377209	12.1605838020269	11.7186759610303	11.4168690040701	12.056924931001	11.5697009078742	11.6959481333031	11.5647461848088	11.8614780666937	11.4143642569618	11.5144604490079	11.8932851982675	11.7303334678706	12.3199149420322	12.4144933908079	11.863869428341	12.3601659819163	12.1370524317666	12.3769231397535	12.1326557177805	12.0722753554114
ANP32B	12.1264259575932	11.7950106883486	11.5390228448452	11.9591195545346	11.8852974811775	11.9746815880426	11.8768061341369	11.9607617959315	12.1021789538545	12.0649778895598	11.888262806593	12.0160262023016	12.122274253768	12.1610374388313	11.9454461273584	12.0369521788298	11.9629820258356	12.0012828276307	11.9506084279505	12.0848002607199	11.9665276442842	11.9584477194892	11.8640161952645	11.8366762216093	12.1027870539529	11.9532176230458	11.885532192235	11.978682955635	12.0994235977052	12.0789550505744	12.0098642631394	11.9442767849444	12.0020641932435	12.1461902612235	12.0084055471144	11.970701806235	12.1641757937993	12.0960097860762	11.8724877079905	11.9289779519957	12.3067756635593	11.9257928718372	11.8044212417015	11.999749406108	12.0618433556962	11.9247398180754	11.8841785262546	12.0458443612995	12.2333273874165
ARPC2	11.8643164150093	11.8751184941027	11.5334825292553	11.8867503383744	11.8539050344415	11.6768290954637	11.9199939369956	11.9366804636054	11.7638213056415	11.712252926303	12.1308038747278	11.6609642378112	12.3932303387612	12.3757464972915	12.0692790590045	11.7320122551567	11.4843863705239	11.7392477706281	11.9661751574015	12.2234278699083	11.8364771858375	12.1697411599725	12.0584919884132	11.7711515350706	12.0887076010087	11.6789789668768	11.7494024494137	12.0333123592131	11.929846758842	11.8718653746013	11.721628687034	12.2123444304301	11.6993612657423	12.6898271643912	12.2604375113462	12.3144583160945	12.2537098291128	12.2242539764447	12.7493419969619	12.2183898861572	12.2292082807586	11.8065267199755	11.7583041032732	11.7059966899438	12.017023137741	12.0446106369331	12.1187572268214	11.7585995998666	11.6013593260364
PTP4A2	11.9506020580827	12.1721915439306	11.9797815446251	11.9781827142353	11.9803228937447	11.7206068730977	11.83704622906	12.0006666712918	11.922951474677	11.9114421160837	12.2298737238085	12.180624331443	12.2269481500438	12.268275545889	11.6789053194211	12.098620792889	11.8738608451784	12.019809725622	12.1178049593873	12.3674092318718	12.0942172659984	11.6498052072973	11.8271253699516	12.1421050111072	12.1641214227464	12.0664139858198	12.1559916357051	11.8785180731799	11.9416675154566	11.918417785961	12.0230713820362	11.5683705321878	12.0680267890522	12.0537950423807	12.0375747473444	11.914919597172	12.0648501501569	11.9489741684517	11.5403344662426	11.8266236216618	12.0639287489635	11.6966818094728	11.533395919429	11.9636784023699	12.0495624722301	12.1662301309991	11.8888237394638	11.9622084948211	11.8917858100133
LGALS1	11.7859575317043	11.5273520410722	11.3750005171327	11.568512549729	11.6954358931888	11.5205624583526	11.6336808445915	11.7985475435409	11.7974661873287	11.3640098615698	11.9389677557518	11.3725158927596	11.8710727728036	11.4929895870659	11.8129847648409	11.5279028657268	11.5328117472573	12.3963749412209	12.0116368702523	12.2789397641816	11.5951840782825	12.116678191101	11.6934786071269	11.7513520417986	11.9001504814895	11.8030782124377	11.632398677533	11.6305371874167	11.8304235975321	11.4161010363245	12.3341613945171	12.2432600356379	12.0568641918112	12.1200627000978	12.1879569989242	12.4572178267795	11.9914331614256	11.7792791305606	12.2524382863414	12.030627808039	12.2778695651337	11.9644769999381	12.3207090900949	11.7279393318392	12.0480710537072	12.3381156887467	12.1589837280364	11.913932223819	11.7732676216551
ATP6V1B2	11.7955689266437	11.6999319312338	11.6876432477894	12.0938731861935	11.9754979357606	12.3661043537015	12.2375797336053	12.1206472625801	11.9904187657878	11.3230879669035	11.5708993250979	11.6209684086431	11.7803270515199	11.5292485201787	11.8028196078017	11.8443554329541	12.0531373946416	11.8517571561507	11.9892993776571	11.9305556209498	11.9831383527627	12.0210316885141	11.7346655840217	12.0397687079471	11.9682256447542	12.1114676646471	12.0771752377744	11.939921299482	11.9175042539627	11.834995643672	11.6579360062592	11.9832039022294	11.9288695256046	11.584013817851	11.8770423141051	11.6748695628599	11.8428479981824	11.7247752306976	11.6251364703503	12.0331203487326	12.1049372379685	12.0170187573931	12.2518519684161	11.7887391556024	12.1695489667691	11.9497081031127	12.301417810698	11.887638949684	12.0638519023123
TIMP1	11.5010524962716	12.3311067873652	12.1760955354521	11.3542423927071	11.601102316264	11.911973494207	12.124068023998	11.680249809438	11.7082213994407	11.3905800144723	11.5964885295093	11.3937110335479	11.5998699293884	11.5268897222819	11.8927366390361	11.8579772601409	11.9731730109792	12.1373526254489	12.4643333115263	11.7809021695134	11.8271968924799	12.265943197444	12.3090981637545	11.8383103252908	11.8217382223473	12.2054741471372	11.5597781901807	11.8116981319003	11.7081373426803	11.8812952768478	12.2468735309161	11.8108945859615	11.9575599787328	11.6584831821321	11.8505313094716	11.7634150354649	11.9051536882692	11.8997631934142	11.5957228246217	11.9274631112959	12.326449107109	11.9808804047768	12.2729710424497	11.926342486477	12.2514383137823	11.9484070657301	12.2497261748488	11.5092389167332	11.8540730038643
PSME1	11.7719982831061	11.6420070194429	11.6891621930713	11.5679482390567	11.9895060990389	11.996406295402	11.7591037440063	11.8716195028376	11.640450090501	11.6982451744306	11.963414220267	11.713647314787	12.175802942279	11.9861623064167	11.7881351790917	11.6377415877734	11.573658343182	11.6726296308605	11.6225906763318	11.9975251920761	11.6686703946297	11.9279919287078	12.3072164914821	11.851380291544	11.8370516111381	11.8354562330461	11.776394494496	11.6525124388975	11.6561368779413	11.6534875287638	11.7725221453716	12.2686580385555	11.6780666637854	11.8815424319683	12.1690415637323	12.2608690909284	12.1406352945153	11.9014671680125	11.9136974306653	12.2056536011584	12.2790764964121	11.7924603673737	12.2095140223467	11.5617211403965	12.2315594623519	11.9407429411124	12.1324736296003	11.7460302941447	11.8220641427179
RPS13	12.378027998896	11.653840325289	11.366110080891	11.8389056478875	11.9076523011925	11.1565749545806	11.6367812307936	12.0239103914088	11.6123409625326	11.7266368202635	11.8856764507273	11.7587165181956	12.3786792637802	12.5735845425347	12.2109509404524	11.8357332512121	11.5818736953788	11.5423363812924	11.4868643018996	12.0538836032664	11.9696110845464	12.3517659329175	11.9825899671432	11.7800294365183	11.8887142119279	11.3467054616189	11.9647531262084	12.276442696376	11.7959602200107	12.1226810866978	11.9341253741301	12.1857588885577	11.9825810908618	12.4181614242358	12.2448034441157	11.9758485579954	12.2798980690963	12.3660442890013	12.4629228775027	12.419841031082	12.4553995442522	11.9888418782364	11.7353623436757	10.9108022325664	11.3879012294545	12.3393657761498	11.6925948225158	12.0745457839845	12.2280658476036
TUBA1B	11.5282044243733	11.8653305821627	11.5256115687773	11.5172882218226	11.4552611715865	11.896177743089	11.8937387725511	11.9740169105605	12.1308946711486	11.329412426117	11.8538314813996	11.4960215758442	12.0655009795479	12.1628859617277	11.9337535972506	11.6279847342925	12.0739269566622	12.2456453588747	11.6488167879905	12.1265836402222	11.3493657179031	11.9990312896911	12.0349213087625	12.2265061079947	11.989002454889	11.8181850292583	11.7611602621746	11.8831109663088	12.0359779442072	11.6901890076621	12.2139980129394	12.0751117431003	12.2223376749488	12.102030467813	11.9350325802806	11.6025707318716	12.1602883182347	12.0607489993723	12.1880629736911	12.1226415251885	12.0787229731996	11.888838038915	11.9924826484293	11.7315485896089	11.9712349280555	12.2632412953623	12.0736496590388	11.8080045049391	11.7292830229879
SH3BGRL3	11.4946854244964	12.05508539947	11.9718604477207	11.6703278225521	11.6314154794107	11.6544800448802	12.2780109424312	11.7009913620404	11.5819731255903	11.3627281410649	11.7139774914921	11.3299865488356	11.762594816876	11.9753267380145	11.7016655704926	11.873817650933	11.4741918238839	11.8275039153553	11.9305135084012	11.8310157213458	11.8572452604521	12.0821048924941	12.1152971709624	11.5512119999323	11.6602685244609	11.6534823131295	11.583831825428	11.6834191395596	11.7605145113974	11.8319291283059	12.2112673718068	11.4153965366838	11.9616905527101	11.8666693247668	11.8533874089951	12.1066888036757	11.5864944432294	11.7022349722846	11.8423510040386	11.9155279015489	12.0410514168717	11.7828089714733	12.275125856235	11.9922244130904	12.0483084252197	11.9678019309356	12.0947952833439	11.7392235314495	11.5635549850171
PCBP1	11.7915872586949	11.5298659853096	11.4292678015449	11.5537249527711	11.4162326427213	11.7148175356431	11.8177821684769	11.8418278508348	11.5132589910757	11.6272659181709	12.153044650722	11.7111429465216	12.1932283027313	11.8862667282775	12.0957099869956	11.5789388380459	11.3726361701981	11.8376690524243	11.6564710726015	12.1912058741	11.5938213174492	11.9890971965803	12.0876882260454	11.7216902269797	11.5188239924287	11.4547928268109	11.5849781092137	11.7924938621591	11.6805585437958	11.7412382311453	11.8398133136599	11.8971789061378	11.4302109808223	12.1202224681395	12.0058143242274	11.8541001572207	12.1494484178227	11.9255678735443	11.9194195442409	11.9804165877987	12.1762920654736	11.6949432339099	11.7968013372716	11.3842079855418	11.5524942317027	12.0297567198829	12.1536556501005	11.922227488113	11.8165676919553
AIF1	11.7043580434626	11.8123409183037	11.9496245460009	11.9047613063274	11.9462521262072	12.1422303576006	12.1259456979139	11.9638183522138	12.067540120404	11.3065278120762	11.6116968219004	11.4773582110304	12.0664615832008	11.9082749968377	11.5849902093836	11.6946972131282	12.173674444889	12.1390430467466	12.1147458362181	12.2442333720462	11.9523255006489	12.3287540834227	12.047947656942	12.2282920501246	12.1737338511238	12.2754184722888	12.3490130909786	11.9977224679493	12.0477327421212	11.6755890827827	12.2472664346277	12.0788298917378	11.8963601895054	11.6429930704531	11.8610303703101	12.7787966239757	11.8516908269037	11.6729712742767	11.9713814919729	11.9113552916568	12.1398437015038	11.5727168542455	11.8988408903698	11.8707863624243	12.2592215055094	11.8243106798867	12.0011025307217	11.6467432026984	11.7483367862728
DDX5	11.803049263602	12.1210004576008	11.7102230253822	12.0623082751318	12.1416072288072	12.4337507193902	11.3981099518746	12.135522759543	12.2918640070516	11.8827401960669	12.3758036747544	11.8448932978516	12.4393342100404	12.0971327406919	12.0718322815055	12.4782033985384	12.0519496109311	12.0552431480565	12.1699283701244	12.3990662359548	12.4331062018847	11.4143823894275	11.8652755102036	12.3481989189729	11.997887636638	12.1237156396113	12.1119347433199	12.0905016226835	12.1460574935135	11.9878407495538	12.0693345975435	11.9381654213312	11.9497539441118	12.1721993955122	11.9625449101564	11.4056493818445	12.1966593189451	11.9874976169563	11.4716247908602	11.5228019129733	11.5958511605547	11.3341352769449	10.9685891036216	11.9293948130891	12.1122163292237	11.1812348909453	11.2618033630288	11.9047756953657	11.7474722324026
KLF2	11.7391807237378	11.2302502637616	11.6817470879599	11.7115574233496	11.3855338550068	11.4254420605495	11.7519974671665	11.8942443768764	11.4895342760465	11.8279110115646	11.6841719987069	11.686856524095	12.6064456001049	12.21643374375	11.6284099379371	11.889974068465	11.661389410305	11.0722905963208	11.4299951946055	11.945214925918	11.6919625157687	11.8839253612198	12.0323184815042	11.4229584575174	11.9760265875306	11.8999222246294	11.6556188454535	11.2814005038011	11.4154956116926	11.9327539998789	11.4575737666461	11.8769760537251	11.7517121617799	12.4577098246752	11.9695544676224	12.1781622641627	12.168129700989	12.2630260651671	12.6351707778822	12.1322897556746	11.7585620827852	11.5686318683164	11.5441772145835	11.8688684729477	11.9089439627349	12.0800924425738	12.0026895064905	11.9009442722931	11.5729078572498
EIF4B	11.8995288783607	12.0033603514242	11.8777260447405	12.1131914422791	12.0634233248618	11.7719581718945	11.917407696893	11.9954475367262	11.7342229304577	11.9491213625614	11.637759994205	11.7048243517218	11.6529391807551	11.5930069354121	11.8588851827619	12.1967484566989	12.0462096905713	11.9637719576802	11.7716462664956	11.8610742859673	12.1200706914679	11.4045403948478	11.7305832477448	11.7787353730518	11.9871319744665	11.774633036985	12.2164998087506	11.9084743537378	11.8599463263278	11.8602868153607	11.5688837478711	11.5396025552302	11.9657443729461	11.2513040142876	11.9136784387303	11.9005627029619	12.0616813515368	11.8253745032821	11.286894280026	11.7572580748302	11.7835067476204	11.9374403389422	11.5637689299417	11.8929917873594	11.724854045708	12.0564826542734	11.9347598276475	12.119536630043	12.280221812421
HK1	11.7138075151955	12.0717768627691	11.989812425239	11.9284102743617	11.7703858047118	11.7914951354911	12.2045273408834	11.6650873331133	12.0500634133822	11.6907461838704	11.3030342582409	11.7021895955429	11.7325450351423	11.4759823451212	11.4221949745539	11.7776679224325	11.9810482886102	12.1930208856275	12.1580117633947	11.9047589143431	12.1039161076212	11.7851174393681	11.8906636027461	12.0344337107456	12.1208822694524	12.195124728349	11.9768611416424	11.9330735850405	12.0241533013497	12.0118494752284	12.0475172312579	11.4374266663577	12.0006430107878	11.5646918501593	11.5972990618191	11.6038993624632	11.5136063826226	11.633643077579	11.5009096075642	11.9265374757998	12.0039130168552	11.8091074844036	12.1300642607722	12.0035835555728	12.2223330929195	11.9422171969794	11.8199733537539	11.6616787964185	11.8538518764026
SERF2	11.3910806620802	11.9124689050151	12.0034772013257	11.8968204538489	11.6922071123287	11.5400737292545	11.9274230358182	11.5469840580124	11.7561544134794	11.4480449277314	11.7574335275358	11.276017255235	11.9860671876674	12.1687564285125	11.6908237557617	11.8789845699974	11.3279001424321	11.6184423122713	12.0899893639352	11.9566502880676	11.9215008888695	12.1004184682689	11.9691214457456	11.4347006774118	11.7541945539201	11.9905672536249	11.4731917164066	11.8030325437738	11.6946061019038	11.7966877150726	12.3067984906225	11.7442784023226	11.9360636239085	11.8372793482384	11.881466387903	11.7737640765119	11.9443188334605	12.0722041999068	12.1489811130444	11.889194895025	12.1211392563545	11.8722079574551	11.8212968153748	11.7603781660909	11.8229630447451	11.9776935753533	11.8455283431045	11.4369532138727	11.768780932874
LTB	12.1047265072336	11.5501393278098	11.4609052997969	12.0611757845645	12.2195732314281	11.9082714477458	11.7823566453107	11.8500746935739	12.1401313348765	11.9044476152159	11.3726903851689	12.2697767176588	11.4412087958005	12.0854055791826	11.8115523636567	12.2032167275381	11.9845377753468	11.5613373483019	11.6494530016863	11.3412499833847	11.4291885474933	11.509658988076	12.295690334673	11.4414657940707	12.0889568836965	12.0534250544344	11.5194221671189	12.3013408479317	11.94249440905	12.3144141063863	11.7036573687338	11.3893428683644	11.9564521127677	11.7746040410402	11.7338117297848	11.4470471268514	11.9446921845364	11.3130567759266	11.74396796393	12.2467909139534	12.1878153772276	12.1241350631864	12.2656479204731	12.3714685218349	11.4801465197823	11.7522719315042	11.6208089536892	11.4655533324029	12.3283219692368
VAMP8	11.9397950712407	11.8107957639631	11.5675951720667	11.9087148858085	12.2477048121931	11.7425867928413	12.2092304990925	12.0513483373895	12.0209541466763	11.5887823974597	11.633099873929	11.7550397925449	11.1221430045675	11.5019639740637	11.7119412373743	11.7881615524157	11.6838946468999	11.9269447438162	11.8258835684012	11.7729799913355	11.6889685520262	11.7090953872961	11.8558675478441	11.8804323379431	11.9639868060964	12.1265667153022	11.9940071211898	12.0455481110271	11.7515013099594	11.9766162070249	12.2216163844147	11.8489515147152	11.8689947694867	11.3910484775378	11.785932434198	11.71311770848	11.7646263050074	11.5490694149995	11.4677633685702	11.7226492018357	11.8432437689612	11.8566205285144	11.9666412804567	11.7699380604285	12.0567611566412	11.8275021540403	12.1225894389693	11.8236314967731	12.0342931574444
COX6B1	11.8118603526574	11.8751826597502	11.8950499508107	11.9671698560555	12.0640566674764	11.7469238577505	11.9957984649043	11.7952180395087	12.0806169039776	11.9189904785471	11.4729170711745	11.8077564582234	11.9622410822606	11.8270099283306	11.4374701504183	11.6730563604779	11.9474727960527	12.0694953122153	11.8896958644767	11.6369234181067	11.7514714205201	11.7316307567841	11.7085120369224	11.8942822658285	11.9987168037905	12.1141717164196	11.8797633770024	12.1043066248813	12.1814928097475	11.8925027150554	12.1657598735802	11.5726556630511	12.1814852727795	11.5855920181349	11.6907849023219	11.5900189904408	11.6968598011744	11.6813887571534	12.1067831510488	11.9464029436879	11.8824523874613	11.8287152358921	12.0214940189846	12.098690938073	12.2117740811923	11.8138639660553	11.8488838323436	11.5110555948122	11.977294889382
RPS19	11.8194325160133	10.8902541314978	11.513481907502	11.7358229939652	11.1825013351446	10.8754262938611	10.9533208942402	11.9772138717382	11.2664802143332	11.7918786170688	11.9794669814358	11.4155282085179	12.6398010737121	12.7368494365231	12.2346035605284	11.6169917929455	11.3019066767444	11.9678972353163	11.5096432287025	12.2246398944308	11.7286776890899	12.1928914404302	12.1612830945832	11.3818636026272	12.2636100614486	11.4724987466539	11.3397114157235	11.9931797155891	11.4321051242782	11.9101688708003	11.4532493427782	12.3851380155685	11.7134339105753	12.8336261572204	12.1695522977579	12.4787170286661	12.4340933419044	12.3874674847719	12.9673831338682	12.0617398524064	12.209627366261	10.8724165968087	11.731076281781	11.7139225853196	11.3618589815324	12.3564872284384	11.0046337544126	11.2983109957526	12.1480241891532
EVL	12.0244265432203	12.0855436684281	11.4607684510122	11.7716748711361	11.9546052260927	11.861094262557	11.6483495950247	11.8644632092266	11.8459422111643	12.2140387380896	11.9752398123323	12.0163628699908	11.9118722215151	11.9824556778249	12.1058777590736	12.3957105074764	11.9120273245048	11.9990371027886	11.1814027859426	11.7752236989157	11.9184281269739	11.7840573040458	12.1199528125652	11.4518107446676	11.8223373941825	12.0855093057124	11.8174122209713	11.8148423016583	11.6904219256222	12.1372022860916	11.675063924811	11.966667397984	11.8468429300561	12.1740772134197	11.7973662738921	11.5326062035921	11.8113230650796	11.8412650309519	11.641646490153	12.0898008507348	11.6901153121965	11.829234871135	11.8036449280324	11.9921542197111	11.5877901064645	11.6740928441397	11.5553831701178	11.9799699373696	11.8427786782197
LYN	11.570837178367	11.7877166966444	12.0058256700981	11.9637427490548	11.8958652632884	11.9079199275938	12.1869077807438	11.6519387397527	12.1655624439854	11.3807715953319	11.8316728272637	11.2965703521288	12.0038868510419	11.7593036627337	11.5637956528563	11.713621357343	12.1221850599363	12.2448382032464	12.2354113489272	12.1802299090492	11.4871158439972	11.8850643212862	11.2897466460091	12.4066007241218	12.158667736642	12.3414961252167	12.1594620069867	12.0079679564942	12.0920451630331	11.8004622869627	12.2038542208761	11.8208849110853	12.0427019576942	11.6981043165368	11.5457258645879	11.6982627008145	11.7561783276114	11.7948991364114	11.7086177676011	11.9558661378874	11.971182553458	11.5917794154563	11.3248121543237	11.7108696195758	11.7377380221517	11.7691468435459	11.9146094061265	11.7184177694124	11.6258016608343
UQCRH	11.7219883027613	11.9735316226878	12.0119140034799	12.1355544781017	11.91635480023	11.5607026002832	11.7694127767694	11.8023433784847	11.9562390750572	11.7893989107885	11.493058953278	11.6710032222381	11.8875733877677	12.0399723447284	11.6726954630111	11.882631887585	11.9050727577387	11.8853209126882	11.9289005710841	11.6740074467333	11.7882355090686	11.7656979165214	11.7717319405312	11.8723883978301	11.9863296013772	11.7853755602858	11.8684562331836	12.0423062596096	11.9017818299902	12.0096220749747	11.9604556441927	11.846296701747	12.0085833632057	11.4379839726097	11.8326907492223	11.3409935870098	11.4863696869505	11.5985354993866	11.5947437238718	11.6976514497149	11.7155262504084	11.8474141304936	11.7802198726045	11.8737729485045	11.9509171226214	11.9591589683138	11.8971095459436	11.6802854451809	11.7831578771381
PLSCR3	11.9918152435148	11.7291154517561	11.7657295979808	11.9648658237263	12.1088719519903	12.0506785692582	11.9617717318398	11.8803884033301	11.9814499319537	11.9409313922648	11.0656384670412	12.2090637894444	10.7234566086984	10.965415163529	11.516879691163	11.99367249006	12.0835220304222	12.0338295972617	11.6610900764449	11.3914777024405	11.9252960578862	11.1302136833965	11.6096911426888	11.7385107251327	12.0455339294259	12.0750798879378	11.5792834876431	11.9455407631748	11.675831536808	11.9039300215738	11.8564328116527	11.4643440239758	12.0643760931583	11.3806173997178	11.4585116933406	11.057405088878	11.5317727555494	11.4589181308271	10.9319694105466	11.7093414989113	11.7500766651754	12.0032289017268	12.3365797085068	11.7442961798407	11.9914897866503	11.9143361838804	12.0230763835142	11.8968211928487	12.032785360084
RHOG	11.6022244114326	11.4601151173032	11.6413556237677	11.6117221754364	11.4921992744458	11.8232992540228	11.9559095647603	11.8227648510594	11.7420826646456	11.3480505263102	11.5100354833638	11.3986993531599	11.5980809514871	11.5530980299047	11.6469138689353	11.5244522622594	11.6975868649304	11.7476304708201	11.9022664575319	11.8305270989525	11.7252233767747	11.752955307939	12.0018830743515	11.8084699131618	11.8572580352281	11.8819172676381	11.613250459832	11.7659558456996	11.5770136542739	11.5249382797566	11.8385842476164	11.7292023432164	11.6693947766977	11.53806210415	11.6588427634215	11.7628804610009	11.5641077061393	11.5316377923458	11.7728391363926	11.7755854064312	12.0200272641256	11.7915907141358	12.1423027736143	11.5875221385413	11.9588975832005	11.8842316392206	11.9072340106242	11.6275982196268	11.5479987960033
ANXA1	11.8218292905156	11.7221099930577	11.8985237357354	11.8798029561501	11.3458901151486	11.9095170980631	10.8080381076987	12.0601071953682	11.7889157279227	11.8064249710765	12.2894562813621	11.3981775981764	12.5648290988465	11.5070206849349	11.7673656591298	11.8357332512121	11.9632093011812	11.6068050805513	11.8501319137693	12.5304796271182	11.951610216091	10.5882081728675	9.93427637704308	11.8878947239326	11.9009664545158	12.123273904694	12.0608710834394	11.4910160250677	11.7802979015348	11.6708565520178	12.4619166742626	12.0138925201885	11.620646692797	12.5210642807223	11.8971238683584	11.5893059537385	12.3799557310914	12.2572954846574	12.2871823827185	11.2347477916159	11.3452779691825	10.7219621499584	10.8526776251651	11.9197736327368	12.5685136562435	10.5716691355148	10.3035857881757	12.2310239726818	12.1058649904172
FLOT2	11.75746589883	11.7616021927996	11.4343416104365	11.6546560175267	11.6810900927055	11.8118753036462	11.8790584539876	11.7786157410055	11.777259029454	11.6099275916695	11.4420226612066	11.6297672632072	11.4918521990447	11.4116642263577	11.6963484249219	11.6754815897651	11.8066151661193	11.7333249430751	11.8195597529222	11.5682579635092	11.6554684974362	11.4820375790812	11.8467599469965	11.828838992824	11.5914845215501	11.700277941474	11.4657874725049	11.8548579056759	11.5719625861818	11.8091462270062	11.8187754013021	11.4378714718311	11.7883619490584	11.2802402980648	11.2835245540446	11.14876066445	11.5253337223429	11.5923649968063	11.0802130701458	11.7982448843989	11.6971165699119	12.0084849006616	12.3178369122978	11.7705977687468	11.8703448114057	11.8429995703516	11.9696575249028	11.7181007786572	11.8297625360933
MDH2	11.4939761830977	11.5906039828187	11.6746476295893	11.5317209637419	11.6157781111425	11.5445379990672	11.8058712703443	11.6634198385747	11.6690533943397	11.6402515381557	11.5901659821551	11.6922170671021	11.361445867752	11.5161807367623	11.681988687766	11.5413872732791	11.7112626826859	11.7382975870315	11.6710241673971	11.6667569043904	11.4676671036676	11.6919449187913	11.8601786096421	11.56098442733	11.7029180461506	11.8473643923883	11.725841922487	11.6674431695567	11.4578694018555	11.6546523142899	11.8381743260739	11.7435530021536	11.8502194392136	11.7123862854404	11.6925078422683	11.8628054541044	11.9047703093218	11.8013087282871	11.6307398352608	11.7541296694329	12.1313275902029	11.8072486855799	11.9676783312471	11.6844014815354	11.8396798444693	11.7234850266942	11.7941422497336	11.6867416310115	11.5538312113284
BTG1	11.7236377839042	11.4432973636604	11.4605859656671	11.5686737393844	11.5200837799519	11.46668109014	11.5120054680244	12.0281633346877	11.4663096643212	11.6270599292825	11.6850882938814	11.1606153798774	12.0644173771941	12.20836555463	11.8392165940819	11.603644750152	11.7416089719522	11.7844162371034	11.4646052917317	12.2024308841485	10.9201869900985	11.9200264127516	12.001364406708	11.3007343581066	11.8575869569202	11.863119772786	11.6817695976032	11.7771136771384	11.6958209609549	11.7598275006992	11.9440643210437	12.2451089493299	11.5978773299769	12.316825704158	12.0486602485819	11.8154815314471	12.3330481012284	12.1308459219568	12.3990051352726	12.1478809936789	11.8953116431182	11.8661423093272	11.6062900235469	11.3655379142598	11.2874152973669	11.7497793629314	11.5455074874421	12.1771340429096	12.1734335780496
CALM3	11.8035285708069	12.2015513639986	11.708149914889	11.6845653271116	11.84147028645	11.4883617692348	11.7464996875883	11.8771812745138	11.779480295755	12.0298948990845	11.6988576436793	11.7680125666798	11.3004943212383	11.5687707860992	11.7914623165629	12.2410839680349	11.6640063209614	11.9641910217564	11.5813664746024	11.7732977071406	12.0035905728428	11.9505855721297	11.8592532970395	11.3907261218359	11.5732013583469	11.9465985767881	11.7444507673529	11.7791019379766	12.1342186048206	11.9657444927105	12.2608397889733	11.7005352839838	12.0791919453578	11.5661058346063	11.9522244188673	11.3393473626923	11.9211492233859	11.9787118539284	11.4780206654741	11.8244142806649	11.7676855850685	11.4666800516574	11.786030898024	11.7778337963133	11.7177561089038	11.8449061730582	11.6101997682418	11.6997185508308	11.9580512201858
COX8A	11.6697710000379	11.6739835749417	11.6059579814387	11.7719187167347	11.5623302365138	11.714636265469	11.7914096325526	11.6389528652191	11.8321203967131	11.5578335928055	11.2669647543661	11.8448587516996	11.7624664838018	11.6084767573103	11.5687136272972	11.228660463926	11.6165917019985	11.9647595498614	11.7866962254618	11.7897869745769	11.6079374625977	11.5302090825578	11.7171562609084	11.9063178387887	11.6416908805331	11.7252470132861	11.7826745440984	11.8519823920148	11.7199728972979	11.5910301953598	11.8548494560332	11.6430585043119	11.8803551674228	11.7630643501528	11.6689726661354	11.6376843871542	11.5393043880539	11.3276163007899	11.6292333089098	11.5037525776503	11.7843790137223	11.7073373990219	12.0702803086674	11.7086724648148	11.7501801121069	11.6948507749818	11.914799245572	11.5783098782342	11.6602729926003
DEFA1	10.8549759853147	11.4068316173784	11.3081282903587	11.4919314416953	10.9753564265037	11.5839420567285	11.3285042409498	10.6504666027015	10.8067695729552	12.2042509485341	9.76626817148207	12.5621521136023	12.5020763811852	13.086862042002	11.1142347988686	10.9044473890427	12.9063568534066	10.0239733243096	11.9243092175587	14.053427497492	12.1803085521129	13.1101822236376	11.5251354116853	13.4940029366563	12.8891572725053	11.4948043803513	10.2865430516149	9.65974000439494	12.7310285795928	10.9540521701887	11.2869021570874	9.2138003134497	13.4643933803241	9.26311143739539	12.3933307038916	11.4279801734134	10.9578049672924	12.9416063530511	11.0449508801489	10.0979613610876	12.4656246263574	10.9830056512049	13.408591411128	11.577411310654	10.6420014331228	12.7141899427632	12.0358414284476	11.9030144302209	10.6969920807317
HSPA8	11.2207331765765	11.1945539095934	11.1742530246757	11.5072598081493	11.9215913998018	11.4104263233364	11.694723623917	11.6318656305086	11.8172151157017	11.7099548290409	11.5316820815828	11.6508928643597	11.9373445854932	11.9489370352295	11.7109424250531	11.6265536065303	11.3301509909599	11.1548029687884	11.1031598278083	11.5291211513651	11.0641027690009	11.8328282827177	11.8917442333457	11.1624820947056	11.7897380122496	11.5788075443128	11.5775798796626	11.3411298575557	11.4894728742565	11.7117574876533	11.4790038013993	11.8195421723494	11.3735712635971	11.6393583606739	11.8749450991303	11.8498009882166	12.1117352515147	11.6106744480895	12.242859586828	11.9528597353875	12.09011173072	11.4694517243871	11.2053540232067	11.6554898335213	11.6856502524186	12.0480630260145	11.9771336633828	11.8368888202213	12.0536525593751
HLA-DMB	11.6045383167123	11.5100430366866	11.6622876623871	11.7627277098686	11.6988626201744	11.6691915665905	11.9103561351681	11.5920727314273	11.8773886480918	11.223330386937	11.5355079425738	11.4618026960037	11.9047892250466	11.6745265236466	11.7603024921581	11.4919948445321	11.9129699391341	11.9144389043542	11.839167398111	12.0668036204206	11.8146122379319	11.968728854515	11.8300677308959	11.9964849524171	11.4647313013797	11.5565031397457	11.604461168717	11.7730907920832	11.5407986197019	11.6022031989136	11.6749804582608	12.0700323069926	11.2248967213399	11.7514960108033	11.5735580021579	11.5972162230919	11.8074107028816	11.5747525537432	11.8367412325043	11.8673697141607	12.0714640983289	11.7043605228986	11.5757290183237	11.463021109935	11.6720443406595	11.6446952128238	11.8123305873531	11.5650179959328	11.3434525879428
LITAF	11.4412070295371	11.7483754217917	11.5572668753352	11.5880016124047	11.4140530961039	11.8436635648213	11.6604079473368	10.9924493751548	11.4410976772274	11.4872228251998	11.9558161811519	11.2460919054439	11.59313227938	11.6776272240708	11.7623015253477	11.2491351037455	11.320765488013	11.2400074122668	11.7045199890943	11.6528139679881	11.4688351818984	11.6370507963601	11.8020303520726	11.5582788555581	11.4355691602683	11.6483198701517	11.7635488077464	11.4338619220796	11.4935598114401	11.4994755666953	11.4336522863057	11.5418754857889	11.6340042700389	11.3104135116132	11.8446645950467	11.9413106047503	11.7168339183948	11.2563946643611	11.4490338163387	11.6930012564209	11.5639452459503	11.9693528626133	11.9257667802936	11.3369946801205	12.0259309938936	11.6738643412683	11.6169414912826	11.8028870932989	11.4783635523093
YWHAH	11.5382613810334	12.0360783041242	11.4232865574294	11.5559632882536	11.7245347105496	11.3267424483704	12.0098782882551	11.5244007697494	11.7153578074153	11.4942518149875	11.5947968087718	11.2421732704665	11.3717201064197	11.8591867452229	11.1601586574987	12.1568591098846	11.4927797251909	11.760162532676	12.2982070194325	11.7956176412779	11.7710785044076	11.7058388609506	11.7936343097818	11.5819352967456	11.7058011825874	12.1216077037432	11.7160486723714	11.539229753229	12.0436283346275	12.0879486331193	12.2258947579759	11.3169475558628	11.9722064968053	11.2758329998251	11.4575581009804	11.4378428490593	11.459807306252	11.7338579064779	10.9359027965622	11.5710973692886	12.0710242442388	11.4305155114157	11.6729638857396	11.6825572285375	11.9483078629271	11.5381069110306	11.8886546426742	11.4041257756136	11.3737530224428
SHCBP1	11.7559795824772	11.608145984593	12.1291960968357	10.3881684038264	12.4079711879066	11.6715054796221	12.0920462511976	12.3568410510737	10.6644883050553	11.566386814243	12.571522773899	10.499203139094	12.7148554559998	12.1357698876649	12.5322399143471	11.7030863066167	10.2441597720619	11.6298687633642	12.2426324103243	10.7356437745961	12.3478773194003	12.0637942378349	11.5008060225539	12.5402951607333	12.0939335616707	11.5640421433993	10.7320707340337	12.2445406726969	12.5449363315389	12.069454601641	10.7313296761041	11.1649313047633	10.4683828206622	11.3172074011983	10.5374624243936	12.0696697135857	12.1972297915109	12.3318772082348	13.016278210872	11.9873044025051	11.69920372477	10.3326962769086	10.2108784912724	12.5085669833625	12.2484793989544	11.9605443463111	12.0400717274178	12.037935481517	11.7485155929658
MS4A6A	11.7443133397896	11.3884823294906	11.8215670520777	11.5884784120769	11.5120112929557	11.9258719457606	11.697662289706	11.7869405885502	11.6296763898314	10.9242385497576	11.3018084567204	10.9634999948173	11.9750833660316	11.354104363916	11.9687538162941	11.4394008658263	11.7098232725149	12.2177117829007	11.7434416025463	12.4860317707918	11.5801953053733	12.2182469602115	11.6194156392705	12.0215814045389	11.5756435597242	11.7560568252759	11.9698397692817	11.7667504621417	11.8959426623592	11.6083339867305	12.1105841841283	12.0973598090658	11.5070865225372	11.5053963609337	11.7222296290479	11.2465907179318	11.9600956445245	11.8303070337454	11.6220864820899	11.7114753229925	11.6676732300013	11.3136619577918	11.5044747465943	11.645911896455	11.677797430785	11.6331089539616	11.9884794950841	11.4638176804699	11.5970834167769
TNFRSF14	11.6855595090545	11.7463698967448	11.7458420912626	11.5954923274661	11.7630162587174	11.9484798862421	11.6250464623349	11.4986597738627	11.8190027700466	11.5230594178009	11.3704081846014	12.0487647390198	11.1097447285607	11.0017438237347	11.1832453498782	11.733676518506	12.0248455424246	11.8537350054608	11.8800225881309	11.4721533211089	11.9449551122665	11.3479668710874	11.6852770565361	11.7303899588278	11.7310168607012	11.9137135115067	11.4823317939057	11.6106219550646	11.3422128534549	11.6809451804879	11.6729758115085	11.5724844925583	11.8336114907045	11.0752437854365	11.2846630163781	11.0589419248709	11.3739231758419	11.3744973943979	10.9307835314947	11.669960831104	11.3588907805793	11.7607341837242	12.0455398622083	11.679874270479	11.8392115103657	11.6982537935484	11.8188586393694	11.4442142091543	11.7194300195124
CD44	11.5162385319616	11.3561347017364	11.1989555114115	11.5091955836193	11.6195499288606	11.5747522499232	11.5847280227647	11.5906847021021	11.226770804068	11.315452491132	11.6645224119907	11.0723823441539	11.8580050718173	11.7333187996378	11.7263375102103	11.4651600817216	11.4384318443362	11.6049077007623	11.4785828877727	11.8428956615016	11.6635236838118	11.4729079316022	11.6016976924233	11.5515321703315	11.3744132381994	11.5968869825213	11.4669329184951	11.5880853500602	11.6352880815724	11.5719243479246	11.6054292836102	11.6053523071993	11.3057443743836	11.6096174989784	11.8339167023211	11.6976782364804	12.1959384103686	12.0176376265277	11.7878638030451	11.9389677197635	11.8577046050695	11.3755757999711	11.3891891125704	11.4742576012816	11.7440760772582	11.3947698963587	11.7884599959975	11.4765000339464	11.7944792762736
CIB1	11.7056430571019	11.868557931439	12.0149020027153	11.6620241039473	12.0423076257946	11.7186192576591	11.6641400925055	11.5565560729261	12.0397760142654	11.9402421819366	11.1835287328929	11.8950179547329	11.1513350908719	11.4119369058626	11.1166638573798	11.6677588523555	11.8095536419757	11.9775052497826	11.7072644180507	11.3234814238613	11.8124986187901	11.0095218620509	11.5580067503382	11.5387491367923	11.3703319463387	11.9107691576551	11.6702444518118	11.4595912696863	11.7714480797982	11.8575978102987	11.8159015976219	11.0049807977421	11.9506379515646	11.3432997729969	11.1899493552965	11.5102059560033	11.3631688294867	11.1020527254975	11.0920352729506	11.5446246478546	11.6250246362516	11.6734900142055	11.8122895458992	11.932513693896	11.9099864738066	11.6230280017121	11.8093999681199	11.5879129680181	11.8560891830808
DNAJC8	11.7075683772682	11.8638111258706	11.7214580771161	11.7776888992838	11.8888588138165	11.7373446110246	11.7000654896102	11.7689828598918	11.8281746451072	11.6819527220953	11.480931981486	11.9278103564202	11.2353903422722	11.4060466909982	11.4221949745539	11.6463747246589	11.7820322209239	11.8527950670048	11.5781842650455	11.4421613418998	11.4607597224214	11.2505653582246	11.6109284620343	11.6768932228578	11.6512410482371	11.7455801686578	11.7090902307519	11.6928757831559	11.689964708868	11.8453302860705	11.6277229429942	11.5022436132157	11.8044164552272	10.9889558064518	11.4333498791603	11.1513874318518	11.4335391521616	11.3715504118776	11.1351404903414	11.5048662958597	11.5373753256368	11.7966330664415	11.8699399593411	11.6714839091442	11.8971650397719	11.9149658871653	11.8683906495783	11.6082099185195	11.712384480796
TGFBI	11.3604893883281	11.1474684539498	10.7979668050415	11.6363899971835	10.962371714476	11.8018047295789	12.1300365479087	11.8953412478482	11.6455766600654	10.758997500363	11.5029271242958	11.0396029271792	11.3609428853564	11.3600401200592	11.8051984376974	11.2791205854261	11.6544813840957	12.017824110411	11.8949369078076	12.0914877772801	11.6609608540654	12.3881624544407	12.0217984181596	12.0333529100856	11.8338235350874	11.5977632231918	11.746417123564	11.7142704857667	11.634852047438	11.6065024397571	12.0534360507895	11.5746654551645	11.6888129134495	11.4395055891091	11.8147012472131	11.6270345421852	11.7527856882375	11.8713318696944	11.6815611316951	11.9659199827233	12.0011079118989	11.3937533427122	11.70771694478	11.6250890286241	11.4139664968726	11.5249420137682	11.6549906408412	11.3557647330543	11.5617858444418
CALM1	11.6551350931448	11.8431500143812	11.4298738783691	11.5574670568859	11.6756027338689	11.6414903013923	11.7230144817198	11.5623063968322	11.4864114925943	11.5240195199693	11.6122053628903	11.6791464244165	11.647868318227	11.5590750646269	11.1854648857199	11.8775155538098	11.4677242552751	11.6056049983943	11.2089348796546	11.2140621506501	11.7164660487911	11.1866217131199	11.5226933062333	11.3591625577427	11.6634880356871	11.6892100589071	11.7698854013915	11.4534184410115	11.4788701359747	11.8081886812358	11.7778172923449	11.222521245822	11.4836799323312	11.4446140562298	11.5053889991111	11.4296283939773	11.5388376923978	11.3773240709506	11.2329301024804	11.4659569153654	11.494034676844	11.477072650664	11.3579920330387	11.6580417023486	12.1208944709238	11.9453035537872	11.8662088244713	11.8456902024098	11.749736828945
NDUFB8	11.5346752951211	11.7694849379359	11.489403077958	11.6017236617191	11.688005443872	11.6446816839413	11.7977665254554	11.6415664018631	11.6749358885741	11.5663509837952	11.2474012284875	11.6516061509076	11.2954818054699	11.4047375787306	11.3143661612227	11.6387625114274	11.7427499032762	11.7677313333418	11.4137485341006	11.6586225622324	11.6906211779323	11.3635764441186	11.6956212169	11.7086467408671	11.712439039223	11.7020011818772	11.6928625951035	11.6382064961849	11.4945687104509	11.7203975313706	11.7070900028373	11.4453897413523	11.7255286435853	11.2528792449611	11.3558966942785	11.3896353157879	11.5881887525649	11.3884040265201	11.4036318600038	11.4636232961647	11.5725117129805	11.7714721148863	11.9534678592721	11.6680690156533	11.729441246354	11.52288411278	11.6915164133651	11.609200685268	11.7475915129031
CORO1A	11.1410566048489	11.7466163458667	11.4823202430989	11.5451863297082	11.7196198817875	11.3204173797651	11.7131431469904	11.4083785542562	11.4628292268266	11.6654050519537	11.2544678147778	11.308961207604	11.1590890008683	11.8024556251588	11.3855053776134	11.2648065867398	11.4873115374867	11.3667685036052	11.5204519594476	11.6848948218082	11.098787506448	11.4681854394857	11.7053636010114	11.4819358678009	11.7316147801601	11.4312106547891	11.6020629103061	11.6908377295311	11.5551880069871	11.7008579555408	11.401228985896	11.3501989536109	11.7413573036678	11.8424288627565	11.6120999712554	11.7196272375496	11.7303791535239	11.4066212483015	11.7687051818838	11.8377555278366	12.0285409995978	11.655078897659	11.6981937237304	11.5930657401346	11.7151280731403	11.5670081890169	11.666264571718	11.3312538334029	11.5577629575954
SELL	11.7952074220825	11.8654598206444	11.8929549183879	11.6722370663658	11.9026593396234	12.0117465306699	11.8946669052051	11.8698714246216	11.8360216871164	11.6861421447013	11.2239405088963	11.3629650039792	11.1229288428986	11.5574205040425	11.7585708171051	11.7141271579543	11.8930743964321	11.4750286930101	11.7063121272145	11.5459769197601	11.6341428676725	10.9712753149964	11.8071231608261	11.6159858538976	11.4311660611232	11.532684148276	11.6180952110706	11.7197629406794	11.600657523648	11.9497993468055	11.1541598005072	11.2038895844876	11.7177983473148	11.1318948844084	11.618527261817	11.5160839157695	11.4769843417033	10.8912278904134	11.3491104281327	11.8401818308102	11.5535963879466	11.8935547990183	11.6709030471952	11.5888395863456	11.2457501334582	11.7129554848331	11.4251707803225	11.760703160736	11.9606152699376
ATP6V0E1	11.3800669470208	11.4726598762909	11.564882143033	11.3385476655932	11.3882711060965	11.5152013603744	11.6068334358692	11.755343000548	11.3289391058687	11.3898497802507	11.5491401403257	11.6083608454404	11.5868452569568	11.7343396383898	11.6479809264825	11.7189235549394	11.441549398185	11.3895767884731	11.4265269046708	11.7580970443272	11.4407360308558	11.592949814316	11.8722625662951	11.3863243147884	11.3524957526761	11.6990977125865	11.6868147838076	11.4778972375508	11.5163655790492	11.6915951711112	11.791240295411	11.7463762738713	11.6457370724573	11.5219367506136	11.6919720164779	11.6175425193195	11.6255568626999	11.7495567223118	11.757266366446	11.7702736769764	11.675735713673	11.4471278702347	11.7228417741178	11.4741042928319	11.7591041874676	11.7720606270519	11.9007317978322	11.548004838056	11.6520934198259
SRP14	11.4616065194361	11.8231089840467	11.6602636713688	11.6092194768507	11.6833067200754	11.624433046666	11.8081365403518	11.6933500920657	11.6797879642772	11.4458623096141	11.6003789856968	11.5039637652122	11.4498741614271	11.6778997364945	11.6072824318118	11.5024559396672	11.8238670562088	11.6184423122713	11.5033199107345	11.7222408370177	11.5446281717619	11.853567747381	11.6188735461618	11.5380220956075	11.5590897847159	11.5371037286311	11.710014383165	11.5911863924332	11.7292657567144	11.793955165363	11.5584251064588	11.6140565171769	11.8460327808585	11.3570945913031	11.5893362588065	11.4453235961479	11.3552695843583	11.4585952779345	11.2941335632249	11.9368928953823	11.6990327562016	11.8133986022325	11.7660351215054	11.5603775326788	11.8707652316964	11.6930758068664	11.7380652986436	11.5902964830381	11.7553230650532
EIF3E	11.9318333545556	11.8505830819918	11.6974298997488	11.6636436373464	11.3979792381587	11.9836213448694	10.2598625022119	12.2386505511294	11.5738742014517	11.7553534305996	11.9331820256735	11.6097491343146	11.8289671528607	11.5000945998938	12.1015261157884	12.1837254109773	11.6708674553837	11.9370522555672	11.3718852148726	12.241825434096	12.0544263213324	10.1653961318933	8.96452030304717	11.6957707536094	11.8294337281514	11.4400172098364	11.8711225819848	11.3667244113191	11.7693618123217	11.3414637275136	11.6735190116759	12.1804822551771	11.6031546350602	12.1340858276251	12.117154481469	11.2426556016735	12.3549110640262	12.2884879251677	12.0718101583892	10.8968334820417	11.4051740960879	11.5012751038546	10.0723225318322	11.7889018774982	11.4958518299993	10.3493447688976	10.2326705207916	12.0559105130329	12.2072713943005
ALOX5AP	11.673094107401	11.0247011791934	11.6616926655268	11.5798309885566	11.4322234436706	11.4382703702389	11.6215486045235	11.5306986549571	11.5248460176418	11.2833098997437	11.4270759803393	11.5105919410856	11.3261105373913	11.7599322016352	11.5975582033884	11.5354942158214	11.3006542072633	11.5589763856528	11.9803211914037	11.7940316710521	11.2738812396743	11.5997852527666	11.9256863290022	11.5463605465085	11.6005842438389	11.55900379813	11.8571726706291	11.4962376567771	11.4819709569135	11.6468059277807	11.6376074427591	11.7256704603536	11.1357529667539	11.3035213459054	11.5905607673042	11.3239753596711	11.4676373964557	11.6135422621401	11.3199188150177	11.7921051551537	11.6614968596611	12.0677103492285	12.0592871864624	11.5633509073241	11.1929556886785	11.7541115312708	11.7573600766878	11.3141392725524	11.4839165975638
GSTK1	11.5228378946524	11.4080912507405	11.4275880968545	11.3707841794474	11.5482622406101	11.7897355846238	11.6357853934381	11.5786114867713	11.8245534400097	11.329115936871	11.3523513564349	11.5143093322128	11.7712319968546	11.6069352985187	11.4482974565375	11.2162128998581	11.3939880671651	11.3825007272574	11.3162033434912	11.7134406254821	11.7311876689215	11.6957896890806	11.9295661571993	11.5742775507165	11.5725345911517	11.5670767311987	11.653042812705	11.4918491283203	11.4562927599415	11.3625786495295	11.7431656782463	11.6709299567714	11.3817532788296	11.4564796257956	11.6168024799745	11.6052832991358	11.6346229739493	11.3627871920831	11.5088681536573	11.7725677680053	11.5647311525505	11.71800386151	11.6349973109948	11.7488264560518	11.765065042669	11.590455693537	11.7366715143143	11.2634707567074	11.7648984969803
MKRN1	11.2787944230606	11.3905787535636	11.3786765561771	11.4810316234485	11.3637016615621	11.8897230777095	11.690713297823	11.4909297874818	11.3539000189009	11.221091325088	11.2218220879252	11.5882825029099	11.3706930588082	11.4051943925597	11.3980083890853	11.8482438758716	11.5535152935825	11.4114376549964	11.8509532155262	11.5702556601132	11.873939576416	11.6762036913352	11.7059150489155	11.5947618711662	11.6732284738192	11.5281491285212	11.4517184050214	11.4499398798583	11.4623642711275	11.5312183686346	11.9062391066068	11.4494367633956	11.6495861086783	10.7909446530469	11.4186183006466	10.9963481934182	11.6608285331427	11.6144567916849	11.4445987738477	11.6704378711034	11.7401628352728	11.4107556129251	11.4496184288483	11.5207833654354	11.8202376343569	11.6391476383664	11.8064634375995	11.363241556728	11.4230554432678
CD247	11.0907991456482	11.186236337831	11.4051916218123	11.2860328885686	11.4384205243845	10.7762654199522	11.6719000026223	11.4295222710638	11.2052225324131	11.5481765047288	11.648387965605	11.437565077207	11.8616330919162	11.6693507207934	11.3796499025963	11.627716504541	10.5400656992544	11.2458906594412	10.9157544042025	11.3446073664445	11.069355175108	11.3064344075777	11.5272856455426	10.828002262307	11.2172732683165	11.5916673701348	11.5344106616035	11.0474895996447	11.1531959507861	11.766111575699	11.2163605425681	11.6925564966368	11.2714755600082	12.1548694333262	11.6241898196343	11.7149053440351	12.0127635565437	11.9037163483628	11.6550861936909	11.888424616572	11.6420848855506	10.3007476827335	11.8305642535459	11.400959682682	11.122081102131	12.0588542982267	11.6916547156373	11.8970776080735	11.5881248225623
EDF1	11.4575120007304	11.3607027017097	11.1775381992316	11.5033379359316	11.4901350238126	11.4595850768035	11.742182660123	11.3995671914535	11.5946675799325	11.3821594822065	11.2817426092652	11.3212935355891	11.4749009624193	11.6828200190804	11.4739217127479	11.4690523890852	11.2533394897339	11.5374232448195	11.2430877879261	11.5391037873461	11.5727343435503	11.594824642383	11.8227011149615	11.2514614041886	11.5163768595737	11.508109329371	11.6629720563641	11.5295872948253	11.3429465553807	11.4303149813763	11.365840146996	11.4566200034871	11.6580978947791	11.5982306473616	11.8970902161399	11.9363187624008	11.5738963070214	11.5544802023283	11.4408837333864	11.8893914957353	11.7775650390295	11.7240135670743	11.6725022362433	11.5239910626215	11.7405767999571	11.5217113928528	11.8590274358054	11.565782483059	11.4422416987075
CFL1	11.5128534886117	11.6610493284099	11.6312609155382	11.5737015437076	11.7232908009721	11.3239813967804	11.4370416297023	11.6442456885103	11.6651429509976	11.3951152471191	11.3434420267166	11.8264294023481	11.4941048015503	11.4980522653516	11.5627176709822	11.2782690937445	11.320765488013	11.6992048899976	11.6524709062344	11.5525467501697	11.2570413596126	11.6625412693753	11.6851572884602	11.5171834223896	11.3544596791328	11.6016512959549	11.6897141118049	11.6964251126097	11.3749952964026	11.4268026750443	11.6461054031371	11.479468780119	11.5500424413069	11.232837376776	11.3810744305346	10.8276103884234	11.4569497608112	11.3440132726255	11.4750251911034	11.3200014158188	11.6253659624344	11.6403603847634	12.0255901508933	11.4909679651393	11.3211841625676	11.8230476062184	11.7270394369771	11.165390813578	11.375270433189
ALDOA	11.236217391382	12.0590524110678	12.0208906197913	11.8231125521023	11.5564320672771	11.6945642874651	11.903762456927	11.5746632045595	11.7222409473713	11.3357086988689	11.2937460561852	11.2190751891442	10.7819699374813	11.0522378882397	11.3243179653639	11.0983065624593	11.658363785148	11.9154621142312	11.8992008463775	11.5393773463916	11.3909918914786	11.8919993823758	11.5442690857103	11.9390260143068	11.6624435212939	11.7120732105438	11.3912862649964	11.6797148263556	11.594631073013	11.6217549509349	12.3102138466404	11.4731034099548	11.9532540049225	11.3141991541371	11.4234533887904	11.5214024911444	10.9183064149326	11.3235015727423	11.2971570059022	11.4887837870819	11.6416229901133	11.5975008946023	12.1340105838059	11.7125044420107	11.7304073870457	11.4433857175365	11.5793345215864	11.1745260736872	11.4558186580763
PDCD7	11.3403838931038	11.6296119864533	11.0225540316502	11.5910978987473	11.4423311874594	11.8795667039992	11.1382398200112	11.8990407886859	11.357899371946	11.0812891604677	12.2161083111433	11.5722793138003	12.506791235375	12.3911059679648	11.9348131014594	11.9588362864984	11.8054525807086	11.4531165570253	11.4617739585266	11.9466069636402	11.4995797403039	11.6938951481049	11.2807020281858	11.5689515966859	11.6133500016714	11.8007499626494	11.542224188365	11.7125003489366	11.5855422034076	11.7447756505776	11.1613236635507	12.2141058456834	11.2054535314016	12.4970593630601	11.7581771448251	11.8509309923902	12.1569921779092	12.4226781886711	12.2992788347254	11.6867900689245	11.6447468803875	10.8573438460803	10.1558439385801	11.3730362439899	11.4781095865015	11.5372601305477	10.9512441332672	11.5032118574195	11.422679553813
STK24	11.4664508856123	11.7205324535123	11.4647317781759	11.5913754345572	11.4634238657577	11.6035616295664	11.8448736276462	11.4389656901236	11.5159447435685	11.516097754936	11.2138157079058	11.4875001453005	11.3602440195069	11.2844006984922	11.2115510155877	11.7346326126439	11.627617139281	11.5083633588198	11.8679164703421	11.3596488335868	11.6355746320253	11.4749887895882	11.541704044417	11.6096252080442	11.5834752905396	11.6353810070993	11.5331755315299	11.5023120692663	11.5647684386599	11.7472594956812	11.6879018631031	11.2768011759348	11.6759235097684	11.0364980951858	11.2746611510436	11.1355198551256	11.3576964800243	11.4919614680714	11.0719542528447	11.5979741444026	11.6766211501737	11.5645353155022	11.6971471071195	11.5520951191423	11.7742269087928	11.5983890174351	11.6658704711777	11.5317441972768	11.3783003366948
LAPTM5	11.2296474306392	11.40979891881	11.331933317925	11.037655740409	11.2564549867108	11.432436851767	11.6405739616761	11.4482673957164	11.5586313485347	11.260859923186	11.4829700868311	11.3441589346903	11.2938462139496	11.6019590029715	11.4921539114519	11.1801050629812	11.5372678933042	11.5607374836709	11.415784222258	11.6640428900253	11.2574624855981	11.9137468142003	11.6281872484091	11.371491021754	11.6530930994038	11.2690757075631	11.3109604188494	11.2670738466454	11.4522303129075	11.3829785841454	11.4203719476151	11.5210726245434	11.3480886758632	11.4851506098019	11.6673406612406	11.5645432316006	11.64143556102	11.4087980924296	11.5196455920132	11.6295291154465	11.8672221794381	11.8079147972331	11.4815930335887	11.2504149387619	11.8215812139445	11.6033742269025	11.4921167154058	11.369305320552	11.3914316620977
FGL2	11.58476493224	11.4601584219613	12.069221240222	11.7279370277022	11.7554434277405	12.0954249215363	11.4751687128398	12.0878386135164	11.7595358713865	10.8981110321729	11.5246345067208	11.099190381244	11.581207780817	10.8626299681418	11.3128782542843	11.4098102100064	11.8452954563618	11.7323353483368	11.542027347729	11.753187972151	11.5789669592562	11.274816666758	10.8937858535872	11.964825540835	11.5873974032576	11.9060458345143	11.8852721660213	11.3259053218975	11.6125521651844	11.237709386237	11.8426770678075	11.7014781159448	11.3308260822503	11.2193810627273	11.4878793849348	11.4093779413016	11.5755594564479	11.4573300499647	11.5442657407073	11.2350836984606	11.4085429342054	11.0503126500405	11.5405536225836	11.5830900553178	11.9141121033929	11.5207598454968	11.5838394976888	11.7600022952591	11.452804720412
ALKBH5	11.6160851925859	11.5957957655744	11.404005607553	11.5511566147759	11.2434822799332	11.3954844601777	11.7385066116245	11.4233837170317	11.4204132654655	11.5454519905406	11.45703285883	11.7918494256066	11.2166512530452	11.2251799808417	11.4719305478582	11.5744480141943	11.5536023693895	11.4954271978331	11.3400352217389	11.7222189026384	11.4362520015887	11.4929313462425	11.6195407101762	11.4878509975759	11.5972659427862	11.2598503979708	11.4187359696609	11.5119205284376	11.4180923785284	11.7399695296507	11.4596584658462	11.455162968775	11.6529404351269	11.085037367588	11.2140870812324	10.8917702510622	11.6667517763075	11.5262911467549	10.9828250849882	11.778207377249	11.6150559043709	11.7243369137488	11.8324358000009	11.5780276379736	11.6066139341133	11.2064154211796	11.5793345215864	11.5733429591207	11.5716238401617
TMBIM4	11.488476728372	11.6585379510919	11.650780660497	11.5047308327121	11.5865307059268	11.681986098508	11.1316885007049	11.5923647791249	11.6316449769032	11.2942069468548	11.4018048068613	11.3081520420996	11.3774531172777	11.2669802189289	11.4472432491494	11.6776435781743	11.7569334125323	11.7260278334142	11.6485781301039	11.4823771747777	11.5471442053452	11.5067531532621	11.382636653458	11.7135075751391	11.5924935452133	11.4348049020365	11.7047134043275	11.5360530277951	11.5724602260151	11.4731085211662	11.7401370721962	11.5065650844416	11.609869454981	11.2633239347014	11.4497526154724	11.203653108378	11.3857130361133	11.6358244685464	11.0193953572843	11.273876891109	11.4724402265242	11.5455070330762	11.6486464306225	11.7063422431411	11.6465883320327	11.5143683988322	11.5295468712233	11.6852111245936	11.493671168654
RUNX3	11.2128120317667	11.6701197006325	11.4234738494695	11.3853858400388	11.5694054279056	11.5937833472295	11.4835853477715	11.4809134407713	11.4797575313653	11.2123754277237	12.0327234972312	11.5667359187885	11.3768448487969	11.047866384112	11.3487760765038	11.2991291254337	11.2735561139441	11.5484030316507	10.9088798777787	11.4995744340005	11.3329674911902	11.3018095345091	11.6896819416946	11.413943853377	11.6193897700029	11.6032521237726	11.5760587296606	11.1174318774679	11.2674340057646	11.4564298115965	11.3749102196087	11.5609066714951	11.6622745856046	11.2602954538269	11.217936833794	10.9581710367218	11.5564701336515	11.1260967513129	11.182531698369	11.5193089692321	11.2951398287808	11.6460486023864	11.4772328331584	11.0822708537823	11.630780581963	11.9134638383408	11.8235145049555	11.4914535253697	11.285008410508
RPL26	11.6119378784396	11.6185731135137	11.2839715391933	11.6862700310932	11.6357184458924	11.4353564039373	11.4962622023046	11.3795013536939	11.7214818528773	11.4032181046967	11.580652045112	11.7658587009288	11.4560257622333	11.7140359005339	11.744098970682	11.4119882251174	11.6831013596264	11.4019186414779	11.7495803752617	11.3697399966316	11.3381456258784	11.4876605570638	11.5517639114057	11.3065540207322	11.5674571472359	11.3273435236256	11.5848406037103	11.833916858177	11.5546001594053	11.8114748528815	11.5387462011938	12.019339255574	11.5880243062658	11.7629720070821	11.5348395827133	11.3724975114937	12.0422762271948	11.8341336712221	11.9119962999828	11.7276079860048	11.4424488466525	11.8254838629192	11.6991001617503	11.6242183703303	11.5380915728307	11.2331016987161	11.2674079719426	11.3564227121067	11.5323376248779
EIF4A2	11.5353642453786	11.0755156371906	11.0749236065589	11.5467836379466	11.4057228178714	11.4517669430387	11.4320036018891	11.6512378661156	11.5058040299013	11.5366250927606	11.664667318971	11.664423210305	12.0267235369061	11.8213807747074	11.5464533117346	11.7822203914622	11.2404782076657	11.1743296682425	11.3174762690797	11.6093844778703	11.7124736121485	11.0766553069841	11.4992272616611	11.2794465875926	11.4235023345139	11.2998713898303	11.3943798913496	11.5573427749266	11.5559014883102	11.3011322982816	11.2723055673618	11.4852630439602	11.5508667655219	11.6083770735785	11.8364356996797	11.5910166820008	11.9001071147113	11.7991825003026	11.5568016505323	11.6965839865634	11.7332439573221	11.1734382460235	11.0558116452837	11.7671307721104	11.7999771108408	11.5344339699415	11.5206138723836	11.7540741583052	11.6009621165961
COMMD6	11.5846249368344	11.5139637864699	11.8041997487433	11.579711062115	11.8089752288985	10.9668551122915	11.2391409391309	11.6015706142296	11.4927779439912	11.547849838736	11.2483700200617	11.4438704751791	11.6493221809944	11.5927162929898	11.6067840215462	11.4063810447555	11.3708998845454	11.4348003479819	11.4163517716312	11.5084659326968	11.2045959786712	11.3610181680859	11.6648604133217	11.5063583734622	11.6182269083574	11.2380547466822	11.4965915352448	11.6330427876781	11.2383205819157	11.7292041634908	11.3127673801676	11.8529160952434	11.48649645631	11.5195387354067	11.6821420948476	11.3255026045867	11.8627932169124	11.528954244095	11.1554765927614	11.7761704496101	11.8329309848411	11.7041221087143	11.5131740189218	11.5557127499404	11.177551661011	11.6327857954203	11.626200387905	11.4973940118922	11.6843109461076
DOCK2	11.3769041801472	11.4535604957548	11.6472184191671	11.539108032253	11.5574925444275	11.5946855684716	11.6280167976454	11.5360209668997	11.6482472143652	11.206565515956	11.3655914231075	11.6603344205814	11.0529809627471	10.5147537145211	11.2838873412004	11.5072702065342	11.7345525453766	11.7544674809001	11.497233869474	11.5400734469565	11.4887840747533	11.1893633547092	11.4068611511168	11.7843118169474	11.6140847416333	11.5044832439193	11.5486324491136	11.470068438013	11.3983094336868	11.5089822423122	11.4396576137634	11.3692618608569	11.4857701456167	11.1198122131212	11.0873773736596	10.8218555605651	11.3410776878461	11.3567213169287	10.9466945446737	11.3095654707464	11.3952941432493	11.5032623751946	11.6674140616604	11.3561630773868	11.4794016214753	11.4771532294568	11.6461707109543	11.4331359463902	11.6361064122495
ALOX5	11.1757090187483	11.3414902718778	11.3325820141122	11.3144262701458	11.4755190780392	12.1584174359078	11.6552106168928	11.6558224537009	11.5955387966716	10.7593793059575	11.0829807389456	11.2618144931643	11.1484411964199	11.0645600717998	11.452728032047	11.2824649820952	11.8752099334804	11.7926673114877	12.0332497854604	11.7597653599285	11.6834112224267	11.6891892118176	11.5848583756341	11.8650998790131	11.3282991561706	11.4795321850937	11.3665064911585	11.5536332244193	11.3716462451412	11.5987638099407	11.4057117103156	11.6027122984373	11.2921253760137	11.2412404864363	11.3701889339417	11.2124112490623	11.2247825606429	11.0544124459881	11.0144480841135	11.3777076675476	11.4505891668429	12.0112385461442	11.8621400402499	11.5393338355604	11.6665319892772	11.4247980723153	11.6676712024737	11.1738665488656	11.5477237308284
NFKBIA	11.3073282675812	11.6364525232463	11.7752233721078	11.5985325967955	11.5580603269229	12.7089014652234	11.4649629032388	11.2893385045899	12.1234934807977	11.2225082879841	11.5840930786397	11.3780132368551	11.5537558170293	11.79520279011	11.9738234233033	11.0425393486739	11.4677242552751	12.6038902092663	12.6350939827098	12.4705326902757	12.0951228841142	11.471774569836	11.7900057801801	12.4220323993699	11.6716095930382	11.818729158347	12.0290731429702	12.6025826352968	11.8016698148378	11.5770090899694	12.4456034298568	11.4937435425104	12.1441413609058	11.160376288426	11.1004682975792	11.2065169627094	11.5301538676031	11.1617699188702	10.9337655502101	11.3434301218573	11.5018209920667	11.9199982529538	12.0110337430854	11.3554949837783	11.135501177936	11.2937891880854	11.3834076077608	11.2655676273231	11.4816475547187
RPL22	11.6136188459006	11.4953459452071	11.4987188131625	11.6666892887913	11.7262810441551	11.4716627191635	11.5175758175457	11.6952216722582	11.4017847782402	11.8094192915798	11.2291870317192	11.8474473723473	10.9814658802641	11.0237677222309	11.3125136415195	11.7644542353383	11.7114182057022	11.6241863849997	11.3251898426031	11.0259512914328	11.90106683888	10.6410444031902	10.7458083599049	11.5550492604446	11.6130905930257	11.6705756202528	11.790436400527	11.5752620677484	11.7448494990638	11.696166588872	11.4961580186336	11.3088560455494	11.7483192514997	11.4011603810593	11.3759913791786	11.1479221889679	11.5738507151426	11.3974861745668	10.9150868493161	11.1839852148971	11.0655476558759	11.202549624506	11.0460205670105	11.9111646797196	11.4966377001464	11.3040611191169	11.0172823217321	11.9742266956167	11.9131467251547
PYCARD	11.2026859982935	11.3145690327111	11.6718138007004	11.3318281338427	11.4290730772228	11.4698337561193	11.877776306245	11.3468846670713	11.6032371455383	10.8482238434351	10.9183661202823	11.0377624538535	11.2458954846058	10.9948461416713	11.057024324574	11.0738269385231	11.4106342561716	11.6042875868657	11.5396135670672	11.4182020551708	11.2557303823369	11.6038839464461	11.3284029130375	11.8431687773603	11.5774614458275	11.481535552762	11.4224898996092	11.5329586863002	11.4337094076997	11.2131074604472	11.4848715014513	11.3825576444311	11.5125331343039	11.2289233241144	11.2544405742076	11.6879753719915	11.073525235874	11.1777901353728	11.3508421103693	11.3778714017778	11.6176220458387	11.5690245278234	11.8550455299047	11.386061191274	11.6750108233593	11.384876756797	11.6838338502076	11.2331316454583	11.3922771145737
PCBP2	11.5474203154448	11.2505077356925	11.1457624572202	11.3018894373219	10.9412232279799	11.5860731519409	11.231716348725	11.4177132055194	11.2628620423673	11.2146283792053	11.3545886873385	11.2457216934054	11.9656067517592	12.2251046231147	11.7571524881622	11.3401401534743	11.1435675520258	11.2990030711993	11.1078063593425	11.8952071397893	11.4266187577933	11.6326474117753	11.7341438118062	11.9097067781377	11.4365946367447	11.2529700921989	11.5597781901807	11.4348753779052	11.4091689158308	11.5645353572667	11.0814442073043	11.4951410419863	11.2681986182168	11.8874127399374	11.4561821440279	12.0361030475657	11.7602876096326	11.6505070039451	12.0787113204115	11.7400214768255	11.7069791703023	11.2423707432787	10.7457452892979	11.0932191769386	11.0973130768792	11.3571324594955	11.2424859215949	11.5502907008958	11.3108551278195
STK4	11.5337319721878	11.2927455360598	11.3463347574217	11.2655909371306	11.3130474218858	11.4627951997275	11.1801189733218	11.5943345661175	11.0834650721941	11.3423547758026	11.3601340098368	11.3510936318634	11.474564125291	11.4423051575531	11.370063304366	11.5634639204879	10.950050904569	11.2364755584046	11.0525736792352	11.5170258018497	11.5359785273174	11.0795912524269	11.3143951620816	10.9107013006819	11.3229785377714	11.3799429818876	11.3188793174195	11.1219292303898	11.371310895842	11.3993309019406	11.3415990757651	11.3335777798799	11.2687276681851	11.5186004381708	11.5548280437618	11.1330194959916	11.6245656890866	11.5416616342816	11.2837895308297	11.6709528964556	11.4680356688781	11.364309340747	11.2163584413179	11.4912203683083	11.6290737181439	11.3332946454275	11.7036643865639	11.9680702552549	11.7476213314432
COX5B	11.3977355065025	11.5780954250025	11.4204742368781	11.2351976004212	11.5040099805049	11.4066602243693	11.4190966922752	11.3551616394854	11.5006845580622	11.3338945321404	11.135655857918	11.1276818079468	11.210332116923	11.2136957658499	11.3115713106012	11.1026030944796	11.4253186443989	11.3816364309573	11.5371089995751	11.5111050953622	11.2693886456786	11.496858069004	11.6173922274795	11.4521972089026	11.4354714581584	11.5437839380288	11.3101827744387	11.6163357047686	11.332343694981	11.456644922848	11.5731893989575	11.5304102176953	11.5234525654349	11.3203366724788	11.4462041182591	11.2498028030958	11.4758648273245	11.2981624992066	11.4039658920389	11.4902768931943	11.6236945162758	11.2397829878054	11.7103816104658	11.4654917387353	11.584135679512	11.4028771375132	11.6110478499248	11.1532353533224	11.5510209570993
GNAI2	10.9959522566111	11.1897695315492	11.1604731617988	11.2464700468793	11.3955160114574	11.164036011073	11.757542634367	11.303083217313	11.3815176616976	10.9555893112244	11.3512665617433	11.1185002307959	11.7017247467777	11.8273416046354	11.4131072192482	10.9725709755968	11.2630823071862	11.5788586559246	11.2918379710268	11.590947808058	10.9495147696448	11.81625582673	11.7311643445485	11.2593100832143	11.2845299623397	11.4092366626694	11.3978848805739	11.547650241317	11.2012385158096	11.1120145516679	11.2814319898382	11.4148023900925	11.3415706416787	11.6468695232563	11.2364852843914	11.6041819005389	11.3063726466812	11.0731604198569	11.6295443041894	11.4357917952977	11.6189034643769	11.3101429371511	11.8060371874562	11.3773184655857	11.4768661936406	11.5920579018019	11.5929557897049	11.1249689260848	11.3285357487184
EIF3D	11.4538666216717	11.3280237610221	11.2329522161978	11.4975403576705	11.401750598445	11.4013274659353	11.6327568422152	11.3422947549704	11.3915965355293	11.5167286726207	11.0754702040411	11.6228296288214	10.9991230655867	11.2493288497406	11.3980083890853	11.3238295175557	11.5035167474394	11.5216739615369	11.3126327316039	11.1831237081944	11.4131965230724	11.3388740480039	11.5609344129105	11.3988646481102	11.4306269901501	11.4274435823014	11.3441671397143	11.5038723215357	11.4877113529196	11.5927362973379	11.2798417622235	11.2375287202822	11.470844271957	10.9728074782931	11.4180270912044	11.2199561986093	11.4139481720293	11.1126100444919	11.0928589705607	11.5957451480064	11.4759386498452	11.5463713655223	11.7170728825966	11.4487285675639	11.3256482693655	11.383587440499	11.6550190058408	11.3429873903336	11.6654361982571
CX3CR1	10.6085459963726	10.9571849493637	10.9435249218098	10.6596025183841	11.2664207599672	10.4107810573884	11.4478631677276	10.8438949657749	11.4561047050723	10.4740482337762	11.8702271055757	10.9595444230245	11.5645821569233	11.2882965699399	10.4964241789361	10.9079629502086	10.5100934812283	10.7623310332807	10.3788212942459	11.3019573157368	10.1170617697663	11.0350979509227	11.3040859909802	10.8503548561882	11.9865971083694	11.596107661578	11.3161707962234	10.716410027085	10.8509115554038	10.9911250547054	11.2961542024051	10.9713923384864	11.3127360655451	11.7672363434409	11.7426797101219	12.0356558714759	11.746139631041	11.2726312310839	12.1436016694706	11.4515202841123	11.4822389361295	11.0661330930668	11.3985009093956	11.3014364465688	12.379888366621	11.5114335813445	11.6624598587434	11.3924290201347	10.9254543190832
CCNDBP1	11.3392166968803	11.4517753856297	11.433504970152	11.4177344582329	11.5918235240416	11.3626894830395	11.55590754618	11.3156831229106	11.4895342760465	11.5662434870327	11.3175306050256	11.3790235595088	11.2209209003983	11.1725955395362	11.1496496828108	11.4787875598305	11.4349280851477	11.4655515648896	11.5817428164051	11.1269808816193	11.3255433105007	11.301400818068	11.4804726222812	11.5260937736629	11.5491386294053	11.5832377847892	11.2045201810386	11.3507584982816	11.4707755068373	11.5094998477572	11.480150591819	11.0996107066108	11.4982472742531	10.9762895375641	11.4207085044126	11.171676850846	11.3373681892863	11.2768372878719	10.8278294932123	11.4692527393448	11.4412097325057	11.4917117663648	11.6088565761237	11.5118116837308	11.7165698275399	11.5842418396267	11.6175528276727	11.4445591071773	11.3487333074894
SAT1	11.0299412336222	11.3404517692195	11.5072680703082	11.3326400149155	11.4055962190849	11.7908398527087	10.64453802484	11.6610542733368	11.3452502897269	10.9641286126108	11.6715503212279	10.0323190893054	12.1467981305885	12.1136136800596	11.6566827099034	11.3973541094537	11.2229769908403	11.6797710700807	11.9210339390586	12.2405508353399	11.3423361224346	11.9385825603731	11.6366405193913	11.7075364115424	11.2529793205515	11.3250590869927	11.4193022624387	11.0242901391909	11.2364739704872	11.3158590373581	12.0271310026832	11.9524422819009	11.1377842506635	11.6905052600285	11.757479319721	11.703592239092	11.5381840727271	11.7950470583963	11.6597580813094	11.7344121781046	11.3798528355866	10.8261606905081	11.2551400894969	11.0995324370981	11.512609239881	11.2408900017226	11.0711742879328	10.8116535891303	11.0801310167193
VCL	11.1034481232843	11.9770533598104	10.958857945985	10.8795287125241	10.9337861236894	10.8999872293143	11.5104789389446	10.6091345352876	10.8498932931037	11.2288442999537	11.7276781012307	10.6204226093933	11.8911894629053	11.9391887955459	10.9466168116321	12.0352616113017	11.0720160740005	11.5202333177954	12.1679316179547	12.0604188093125	12.0172911649228	11.8556947686363	11.6784351468339	11.2453099565636	11.408251903672	11.8143284776158	11.2207028460564	11.3680929514521	11.8063749588291	11.4870653726916	11.9646269485377	11.186518617945	11.5845129475523	11.7455462305544	11.7004094164099	11.4951076614724	11.1521668447882	11.6305310555891	11.0004197232466	11.3862436879394	11.6596372004604	10.8894341066558	11.1320819200107	11.2483103209268	11.6155295612268	11.4269991973375	11.4297819679682	10.9704310367134	10.8456087594223
TBCA	11.4656891038707	11.2607512448793	11.4492263159089	11.5698418071083	11.4485246690138	11.5258227320011	11.1505860323244	11.7101754770249	11.4937580878033	11.3614452577327	11.3933970991717	11.573787366677	11.2351168970225	11.2564992171145	11.2197897732214	11.1949680170301	11.504554345648	11.4024566617307	11.4992359756524	11.4870242212988	11.4664980568839	11.4430534280695	11.4411976320429	11.4450088546249	11.356678828203	11.3896792624988	11.3766716253646	11.2518782507158	11.1568909376518	11.5400537802887	11.6299636285614	11.4391115475189	11.648047745536	10.9451760040712	11.6029769043454	11.4002654592238	11.6941285841446	11.46069248572	11.0197918694946	11.5101020317429	11.6511869909432	11.5829277537592	11.4800053692953	11.5358195809555	11.2941176002104	11.593809245987	11.5514896830241	11.5142872210702	11.566306323076
CLIC1	11.4512899525473	11.313076644807	10.862657422901	11.2081506586732	11.2835649111164	10.9253125979511	11.4303486965924	11.0044397501991	11.3485180041019	11.0295800298236	11.4452671279188	10.7295493049238	11.5261431427689	11.321818312967	11.3326754071673	10.9257041542241	10.4583257750555	11.2807736961473	11.417013609916	11.7599577349854	10.8795492109406	11.5419862913361	11.5524830382325	11.0979132328673	11.4928980294658	11.5211919781752	11.2235396413906	11.1352729635186	11.376237177731	11.2139410193079	11.3693512446659	11.5845044335182	11.226041822789	11.7200316155552	11.2707973888504	11.6630371019982	11.4282696645993	11.4008276998082	11.7596795351959	11.8216349402173	11.7981704615421	11.4021510148296	11.1393191829725	11.1000684087618	11.6661374697843	11.8897358990282	11.5685375081656	11.2588785750375	11.4977750202899
UBE2D3	11.0836551857467	11.3536579455597	11.2925653089359	11.3484484278059	11.083091990285	11.6930574127054	11.5247578422625	11.4863819033858	11.5474060379404	11.0682974794858	11.4232930219191	11.0030787781776	11.4395652004764	11.4703996339797	11.4547174858452	11.570966245289	11.3386101934729	11.4526410461583	11.4506652000704	11.5049820357819	11.5167294670319	11.4180616397915	11.3999139150819	11.5595925012347	11.3318704408033	11.4315922810441	11.3282365599283	11.503780591352	11.5518676102266	11.1959404253445	11.4616917833616	11.2226023354822	11.483134153333	11.2225349170065	11.3797469489574	11.3654756680952	11.3189242044383	11.3218997645909	11.2340225655491	11.3370433054979	11.3067051021806	11.237684716798	11.1832334974887	11.4720073695774	11.6942796069229	11.2750549075388	11.1590632307276	11.4148190611767	11.2647062853242
PSMB10	11.0704198083027	10.6134335382481	11.2075855096353	10.9266566693051	11.0430727848257	11.2490950949769	10.9896880923949	11.0508471589312	11.1008823114188	10.7114125535336	11.3683307248367	11.5378706994285	11.5695283931372	11.5241927653656	11.2843519634037	11.2479181577781	11.1103198693958	10.9978799013527	10.963515545978	11.5441191602219	10.9111714598753	11.4287659902597	11.7178597434919	11.1513660675379	11.32007297905	11.2485299275211	11.0084826979937	11.1867439861587	10.9973222444147	11.3669468151142	11.3225485264603	11.6451597639655	11.145246041358	11.6804868095262	11.4586003704741	11.4052953372091	11.7609311765161	11.5726468202629	11.1430562828103	11.6505740826242	11.5655914328351	11.3436136643688	11.3587915753803	11.1812365127205	11.3566390311784	11.4960894096005	11.3363498998178	11.033953157746	11.2371711718979
COX7A2	11.3725538470894	11.1398445997568	11.4330399590191	11.2566434683722	11.4479515910125	11.34190866768	11.4158842275424	11.3129417733807	11.4783798277908	11.3457917250844	11.1992980937406	11.1609526268899	11.642571742796	11.6930466152207	11.4547174858452	11.2039571809084	11.3696086686322	11.6086225861083	11.2333172893983	11.6892091447622	11.2075076888287	11.453810376231	11.510669791288	11.3172716701816	11.3420112512908	11.1599988014461	11.1209212437978	11.5446711414247	11.2358930994187	11.2808219064161	11.4439738802897	11.6020830399852	11.4534393376624	11.4925703650163	11.5886419515217	11.3735825110937	11.5317962047633	11.40941145986	11.7070063306489	11.861368537059	11.6585659683906	11.2538565041338	11.3997953315213	11.2744200968624	11.4316593373183	11.5154515110568	11.4985751321077	11.1400118054	11.4588627677581
LFNG	11.1914664396279	11.1269519609863	11.4808814816392	11.6132840836764	11.5777517149113	10.8441665560418	11.6160243541695	11.2066348454698	11.1355140286749	11.1541272849083	10.8187240850818	11.4144031624483	10.7474866987481	10.7023783679881	10.5047711987232	11.2825782174997	11.5319276494343	10.8002857090039	10.5015884972928	10.2298487229523	10.4794465677824	11.0562295741617	10.5723303264815	11.3063635923966	11.2780129981954	11.2456242160596	11.1053551335096	10.7487719032197	10.7547069785315	10.9379566151358	10.7724126879415	10.9489288290748	10.974757796972	10.9228210441974	11.4625857201208	11.0721029216848	11.2302772285269	11.2232477590492	11.0488790919278	11.4395608668947	11.8137054187835	11.6504780041537	11.7815680669387	11.6715724951064	11.8989284664272	11.7622536047169	11.6843343127774	11.628270838427	11.4924197825366
AKR1D1	11.9244587404639	11.8063522448415	10.9951184907846	11.6901534180442	11.7143154577639	11.6291178803843	10.473044368696	11.2228326561341	11.4089583201249	11.2629479475778	11.8028533483903	11.8201856010848	12.0826118141807	11.6909634946842	11.4935802659342	11.7313460189114	11.5243456259371	11.5473129872136	11.6818945832628	11.6089578049815	11.5827973561686	11.3115876899301	10.6093557291498	11.8098036972623	11.5834311617157	11.7612454093384	11.2128129450003	11.4951764649363	11.955532499235	11.6142457535935	11.4959690561379	11.9860995348118	11.0852692152372	11.982179836125	11.1701788102179	10.9648518659184	11.6246978836668	12.0625282241379	11.664111566359	11.0301373029813	10.9922236729734	10.6616954273948	10.338697083127	11.3909004921536	11.1183601101106	10.9545563923184	10.3685323234924	11.3189418654431	11.0219649412143
GNB1	11.2495765636735	11.2226085678398	10.9241047164905	11.1374999614594	11.2119439141118	11.4041739285741	11.4727373572322	11.2971446704263	11.0675071624267	11.1559965057114	11.4764587905546	11.0914146106248	11.1321318843022	11.3856242860247	11.3020537581374	11.1751169720166	11.1230740447951	11.4110367605068	11.2201969022884	11.5531380631204	11.0868456323873	11.5678570539116	11.4177346739908	11.3849740726117	11.2856674408844	11.3750788050708	11.4594960618552	11.3203553638805	11.164863155261	11.3649943436159	11.406918157846	11.1745083874061	11.4189288892165	11.5712425625405	11.3231813575068	11.3097495043114	11.4270122708093	11.3869034503391	11.4854172128342	11.4874625005521	11.5813438283566	11.4806594188282	11.4723676828133	11.2523363617063	11.0658692661836	11.4473953109619	11.5579932593293	11.2466689982965	11.4081686313873
GIMAP7	11.7284798699799	11.0740272934489	11.2527672116173	11.4038785586019	11.1936459178009	10.6323379494179	10.9918700844445	11.6652956354141	10.7387861813438	11.5443607203305	11.6253434124246	11.4593976706756	11.9520041976972	12.0884876129605	11.4891891726587	11.6035083895988	11.2735561139441	10.4582377589792	10.4338806234982	11.0764346459721	10.1816996044189	11.4912671552307	10.9179077336786	10.5332851140147	11.0352272843827	11.2412237878685	11.1166002114295	10.3735991762148	10.7384681843456	11.3295463799528	10.8283404419522	11.536164767068	10.8585445745648	11.787090626844	11.8299376750681	11.812773334307	12.0079664498886	11.9143650906363	11.7938958015476	12.003617033611	11.694117598316	10.997541718274	10.9421148990971	11.4810880756283	11.3191958526416	11.2411591473827	10.9974197686588	11.7518768825959	11.5877906834427
YWHAB	11.1571132733661	10.9085215947905	10.9746039446626	11.068204499848	11.2496770401195	11.178642610007	11.1998445220367	11.2922595249933	11.3567242887222	11.2124674555258	11.4035694280196	11.0742973025976	11.5227591037038	11.8743973756787	11.5175415586148	11.2681266779185	11.1158173355044	11.1172742937141	10.9965965271868	11.8492217080802	11.0889045718099	11.2705165486519	11.3002050921392	11.46438082152	11.3158893752759	11.2594213235009	11.2700071734161	11.3401994422745	11.3674725760728	11.2692917688943	11.3017311827739	11.4525923605208	11.4060685432527	12.0422250390597	11.6119792109548	11.8615171390176	11.8053823595871	11.704221321924	11.8520249005091	11.5324951978505	11.7105294329154	11.3759498351755	11.1430533305734	11.2919648642826	11.2324604768552	11.3828900371279	11.325927124884	11.5103291837486	11.4559655138334
UXT	11.2669873199965	11.0871380158484	10.9235725205988	11.223368045652	11.1315783659309	11.1488141231889	11.4229850201649	11.2565823462732	11.3013688225005	11.4698800030156	10.9237715376842	11.4103643252955	11.07875062512	11.2989600281762	11.4061619915669	11.3339766497354	11.2209327331477	11.1449625457603	11.1385547626721	11.2039889277091	11.354178278356	11.2157710470062	11.7930766384035	11.1437995244725	11.2288599346948	11.1625552084136	11.2812211926201	11.3040467158022	11.339078032882	11.6235186826658	11.1305075192233	11.3431088724568	11.3936238076697	11.1606628133203	11.5565380285394	11.4730075221181	11.5631207070402	11.257234313976	11.1187092480286	11.6321178767665	11.5644879399648	11.587780258707	11.5518222638763	11.4180962263971	11.368291652103	11.484262838465	11.4175752371867	11.3145901625331	11.7082198434705
SLC7A7	11.3980154382264	11.0489432945478	11.2920008405792	11.4021084400828	11.1844308807352	11.3910986416818	11.9172858793011	11.5123011083342	11.1002599855162	10.767815796781	11.1587828889812	10.6368310390172	11.7915506243892	11.0998657889797	11.4073312906721	10.870320785846	11.3661263517705	11.6488067169553	11.7379446965082	11.6840844620995	11.4027710180031	11.9251945749452	11.566125231109	11.5669343290431	11.5549104870518	11.4825362102538	11.4106806285542	11.3342920362447	11.5176600092788	11.1177980099909	11.4779039388718	11.5846317891042	11.4140661598217	11.2925322583047	11.4534488856435	11.6207037797511	11.4033012423302	11.525060305385	11.697666615127	11.543812251586	11.7871217163188	11.0787933667044	11.3729301342937	11.3237245761127	11.6038739921091	11.3592964151391	11.5838692854705	11.1587007610461	11.1148804823971
RAB31	11.4485928367224	11.6532002143429	11.6877601464732	11.5603886655561	11.2791830749197	11.502048977812	11.5233640962672	11.6303729072289	11.647484722593	11.102744399956	11.2491893237547	11.1008929028292	11.055755817943	11.2142231218328	11.2954287634592	11.5870061055201	11.714020642945	11.6794038498494	11.9122714296364	11.8227481783425	12.0656151352453	11.231715694868	10.8107808375591	11.8956629588784	11.4079532254586	11.8136987274936	11.6806126827734	11.4527996197486	11.3984973864735	11.7667555737393	12.0558096086889	11.174787496871	11.5293213997377	11.0350086350825	10.9014655475056	10.9799154457617	11.1408354224311	11.4754447216176	10.8182407938716	11.0420983849094	11.1922879774859	11.1929821433329	11.1872540983178	11.3367124590175	11.4063195107351	11.1888668129274	11.1435707055102	11.2368141053707	11.1924366906963
EIF3F	11.2637337943244	11.1110970743402	11.1133764254856	11.1613083874075	11.3947506785527	11.1102649028082	11.4562294979447	11.3584678164698	11.2147888598751	11.3316129718914	11.0895962942131	11.2335027693586	11.0264842488324	11.2536698248803	11.2442670938526	11.3173755908256	11.0689969095975	11.0963068749648	11.0655834108282	11.2965042822583	11.3163759054634	11.4119672787353	11.4559437209282	11.2237680001683	11.4954318145693	11.1483403148839	11.2724053855886	11.3279937942253	11.1859377283793	11.1974332288444	11.0188134295418	11.3113033807195	11.1707467447383	11.2983780929044	11.3395637336672	11.1903278906653	11.3682024311718	11.1682133446067	11.3282593252241	11.7027530699069	11.5174658749187	11.3841541360786	11.6448119365769	11.3088290278414	10.8633981440336	11.3474440039376	11.2301473889254	11.3482508819498	11.5331717584973
EIF1	11.126076519857	10.9875197280357	11.2005981461922	11.2126345268399	11.1611988818419	12.1191448802277	11.2433459495204	11.0633640918559	11.4400796050836	11.2832661421374	11.4375095910384	11.2264952882285	11.2804022679831	11.5868368769279	11.6415426993993	11.2703549205613	11.237148575243	11.5342468664165	11.7224851820258	12.1543469782972	11.6400039048223	11.3651160077175	11.7307382286415	11.7727263083846	11.494775330812	11.1341198578614	11.6176921086063	11.8110025116681	11.4387850717166	11.2600847424828	11.8321986212392	11.6640808907949	11.52349678257	11.3150638984664	11.3370285930352	11.2035060985493	11.4860553752001	11.2933540533322	10.8607293193272	11.4735697949507	11.6298498430975	11.3660049380732	11.2365618547732	11.2261691498047	11.0591861218935	11.1897433158575	11.4262336475434	10.9807296994655	11.2641591662908
AP1S2	11.5545544584436	11.6614237702096	11.523997270716	11.7522399306549	11.2952134911251	11.6899286675082	10.8397385422362	12.0558935947379	11.8078345127389	10.9591215454344	11.6938819107705	11.1608402202661	11.4834004892884	10.7495791822207	11.7476621754227	11.3837347340543	11.6855590834629	11.7623786820005	11.5957179797692	11.685029837952	11.7349943302806	11.0269547008154	10.6421113815917	11.8205942694525	11.5012801872353	11.2180757703272	11.6489290087235	11.2164481579158	11.3178305911519	10.9959342058964	11.7373019612622	11.6702885553087	11.1501989167693	10.9845703261522	11.539502235221	11.0414599657176	11.6394735857841	11.6492404728034	10.9908952860917	11.1723185546647	11.0147435492341	10.7651619381667	10.9227285738658	11.567560211487	11.6838317295008	10.5262083724191	10.3772118231903	11.5376920090592	11.3632418093734
PDE4C	11.6245473716802	11.5996377057814	11.2032770479035	11.5542543385059	11.9534638992171	11.663653835827	10.7890880563226	11.0226194810081	11.521133646297	11.4499519651856	11.6345760094501	12.233456522694	12.366044096682	12.0029549924746	11.5683811531089	11.8171963073364	12.0713751453611	11.8826895203866	12.2000286960285	11.8144951984585	11.3699007999086	11.4463565502177	10.7512971660046	11.9218893730608	12.0993263870406	11.9333860668355	11.6621472490679	11.8976570902846	11.8283893064482	12.2732062476297	11.9121642047132	11.946614304979	11.6171737484133	11.7885188247721	11.0934757830513	10.7162721248804	11.5816267169818	12.221986739427	11.2040813719198	11.1957436551165	11.1811511619091	10.6062042420128	9.75580877119794	11.5764151230988	11.5923110669592	11.1018667703479	10.8484337331452	11.5405762863191	10.8969182969854
SSR4	11.1633709896437	11.3872503367726	11.1233491227487	11.320219028114	11.196932811365	10.9209173940316	11.493011759675	10.9026142207078	10.9478664481584	11.516543137698	11.0769171954788	11.0378852277417	11.2118449577575	11.2395010194825	11.1256859091863	11.1178274729185	11.1102599945833	11.1432346219646	10.9573461907762	11.1509963138328	11.0630284258221	11.4363641423311	11.3120478814709	10.9809764056714	11.2061085137548	11.4103432234227	11.2385162078344	11.4105878369435	11.1407512286738	11.2689838000834	11.5546195988244	10.7147174037444	11.4421535634602	11.2494247900378	11.2865668729841	11.3111541190316	11.3465317106678	11.1900120257612	11.4847582988436	11.5395552894618	11.7559474524703	11.2630279797283	11.3232189206431	11.3719911254204	10.9586010974105	11.367462037331	11.5300724532477	10.954730326448	11.3386309835647
NFKB1	11.489038887065	11.1487711818468	11.1841965996896	11.4282037091915	11.4722636624411	11.3703869458672	11.3096723374162	11.4129294751341	11.4220740332879	11.3870877118293	10.8438136860816	11.5612973286918	10.721152076394	11.0345853200239	11.1609329030378	11.6553959445466	11.5906345786653	11.1412881311878	11.1580596455704	11.0690737211858	11.0641027690009	11.0389936659505	10.9168799190436	11.4063356923249	11.2702634224555	11.5507856247776	11.2468465015677	11.3767286483267	11.3876486173059	11.6048616182489	11.2714228605807	11.0459438586923	11.2994947950589	11.1337584624992	10.9765031055187	10.680586691972	11.4995831190558	11.1624022917114	11.2038266572227	11.4724315278076	11.4890245138567	11.5151968601324	11.6801884486351	11.6360852131104	11.2643213252555	11.4156873647767	11.450597824221	11.4595210869411	11.6157154878214
SEMA4D	11.1484866895073	11.5276819991883	10.9597013143602	11.1875799459984	11.2680515464441	11.448533475276	11.3961988798899	11.2070634337596	11.2574675217166	11.2011026592621	11.067966870565	11.3387744583672	10.9524624870546	10.9283388011529	11.1004529956702	11.5664042000727	11.3187055516922	11.0432710066174	11.1534685521836	11.1167182904211	11.6083751872562	11.3605257252309	11.3398524872068	11.0873865715245	11.2623073725599	11.4844303206228	11.1731842782395	11.4341515576901	11.4098681271458	11.4762399495143	11.1481025993279	10.9223902746726	11.3477885003316	10.8486791387762	11.0886941615716	10.9444589598673	11.2119887554995	11.1082583336442	10.8485632317234	11.3806753739767	11.112902158469	11.4544777333614	11.523992619083	11.1537397588807	11.3518876640464	11.41548273999	11.4250710966035	11.2507498091736	11.3447646981669
TAP1	11.1828638795531	11.5379127802672	11.2572970218413	11.2296039893088	11.6264506721834	11.7390583184199	11.5964479219018	11.2386649218282	11.3161185920997	11.3675183084988	11.1681940532994	11.6734628285774	10.4540456642482	10.7613485300607	10.7348184631208	11.4540249106043	11.4421626399149	11.0869415512592	11.0295788827346	10.7236517675134	11.0896429411454	11.1060834342877	11.1177802137839	11.3483438228317	11.0449662608773	11.16144142497	10.8455715546485	11.0091511015931	11.2225188934048	11.2435568622724	11.3557239935535	11.0054498278826	11.0366071612411	10.9941355205903	10.518498402656	10.7353562102232	11.2374386620602	10.9029765135393	10.4264534708576	11.2695703223911	10.8889427056221	11.5050417456916	11.8045182508004	11.1555427830059	11.852230760507	11.6678246151713	11.6242026717933	11.3099998527984	11.4942785820397
MYADM	11.4176699683344	11.0428054294853	11.5436809449644	11.3402106128004	11.0010809700884	11.0616018327745	11.4400814345833	11.2841109264203	11.4060116703433	10.5742121271525	11.181047482079	10.9740792119956	11.3308796540795	10.6851967074297	11.1945403258435	11.2503510374493	11.4561464875262	11.4845261218921	11.5917813920368	11.2149010451803	11.0813933329049	11.6761766975397	10.8719393998238	11.6570174128537	11.4060103222977	11.6347168174607	11.288178391978	11.4933289462065	11.5155451500326	11.5717759668111	11.6970141404319	11.2943449974928	10.9863514569461	10.6730210451958	10.7857368681298	10.401375294915	11.3583816251676	11.327527621799	11.4387916403791	11.4091504423791	11.3475085356433	10.7688270519742	11.3360046751185	11.0157665099742	11.3504809707022	11.4121706433069	11.7418913359087	11.4034172926119	11.4894118913704
CSK	11.1575883274676	11.1768586386223	10.9909378360697	11.3665040789338	11.281767715094	11.3574750223554	11.6808717964289	11.0870432228424	11.621152321986	10.8981686157448	10.8542542530978	11.4732268857407	11.0308400241119	10.8273162303859	10.8602938741577	11.1310749151427	11.4427284696107	11.4564405833666	10.9613296479036	11.093984724817	10.8093114407235	10.8728169753601	11.3707214520349	11.4339614895313	11.1133904832589	11.2164353283142	11.3217480534751	11.3164148280357	11.1380334877086	11.3391821515334	11.2813223751057	11.0341837253877	11.5006307574072	11.1767910531518	10.9599384056171	10.8585081686276	11.0327341131437	10.8431369952835	10.7782357979599	11.2418625190102	11.5405157971303	11.4487288541272	11.8675612333456	11.431812109243	11.7439096311708	11.4041151206052	11.5874691082458	11.0497032878443	11.2162025566427
CPVL	11.3887077415396	11.4434726943031	11.6952220486591	11.6043183985679	11.4295709755424	11.5398298475898	12.0168679936742	11.8143925566615	11.7508543622261	10.8400229355283	10.9775738509349	10.1770379836595	11.4858715585591	11.0780938709566	11.76299718623	10.8378363998552	11.337542890835	11.7540150448576	10.8886035019554	11.6150379370279	12.0098944437879	11.7638581196782	11.7874513107532	11.7454692980211	11.4253728595223	11.6535760074749	11.4051290891335	11.3263232721188	11.5352309371906	10.8328024959145	10.9379365633301	11.7127267080285	10.275889346365	11.4887667617129	11.1160960398543	11.204020570776	11.4821087483214	11.8214199916898	11.2695393674231	11.5175062529694	11.4234652822554	10.7137801906084	11.548955396093	11.8008096388815	12.0386131557769	11.5380755575634	11.5398076365771	11.0698028090081	11.6784652826583
DAD1	11.3408421680129	11.4771585318425	11.3075191697096	11.29071540147	11.4014120155635	11.0105711041308	11.5024586234675	11.2077298745458	11.2681353907696	11.5969065416671	10.8530238175026	11.1514787925523	11.0980758426857	11.5601859827379	11.0382092925757	11.3469822269266	11.0562317519961	11.0772859102704	11.3595118350225	11.1907857997439	11.1815762499119	10.9074177683403	11.311153937533	11.1684274955787	11.2245186602777	11.3054665704922	11.5044686784104	11.2852279812465	11.19183842617	11.4092727293512	11.3965804936175	11.1811648694302	11.4472479195826	10.7872936613692	11.228815213622	11.1375171845298	11.2646505788349	11.1706633295586	11.0244339901449	11.5289626208395	11.4455320043098	11.2340569442916	11.3651273582478	11.3462757905981	11.3299345469151	11.568482841839	11.523877061414	11.3564592581334	11.5918284297848
SPCS1	11.1798287167377	11.2195709325439	11.1170373494345	11.1402448473601	11.2533995700251	11.2792529844863	11.4864073999194	11.042335210552	11.1646628569302	11.226750643818	10.9787584905248	11.1404582072517	11.1882704476491	11.1407420446537	10.8477141642724	11.256530852037	11.2020615884221	11.015231784619	11.1151011821094	11.0986001983815	11.2873193233452	11.2088579470959	11.3229116960253	11.1391435368447	11.2743070749557	11.2145402273531	11.4229006896167	11.1663409342012	11.38845338644	11.2237774790185	11.403698723171	10.9282629148141	11.3443820744761	11.1285267676074	11.3703295667411	11.5743122598053	11.2148639172788	11.1515121875179	11.0336034980457	11.4501197614849	11.4342842711817	11.2278520309328	11.2844280519618	11.3356959855827	11.4866857045661	11.1860344903063	11.3898564731842	11.3559475336373	11.277439950632
RPS18	11.2520644642505	10.8353828436337	10.4847450090181	11.5904236530493	11.3035915704775	11.0434490033172	10.9095949067807	11.2170279743381	10.9478664481584	10.7988954662616	11.2041259734837	10.9768397711976	11.8738752444401	12.2239790382491	11.408129307562	10.9711004434274	10.9794420612865	10.3377428658113	11.2419039924118	11.483876174291	11.3389405734689	11.3939948081593	11.7374453447163	10.902228082212	11.2770874004546	11.1367217311278	10.9209121203364	11.1190745212275	11.6059295944899	11.2873415940153	11.2460364727169	11.0577326834459	11.2501999934585	12.2110470919216	11.338679286921	11.5469580658545	11.9786468995633	11.6047999113561	12.0196256339893	11.5613738535562	11.5270701492408	11.4150933257264	11.403456390595	11.3303188443214	11.1298090758886	11.5813532417396	11.8647115261639	10.6616966418924	11.4031074911074
CMTM7	11.2927462279784	10.9971214813453	10.9112091208425	11.3668302023418	11.1722149952355	11.47000398484	11.5275016297862	11.3252810902565	11.4429548398382	11.0986591452336	10.9688162387694	11.0170436067947	11.3474393904073	10.9195211680047	11.3424163096738	11.182895825999	11.2494448324734	11.5061186080241	11.3661545843808	11.3710523173957	11.5555744629937	11.3329059668809	11.4491951322417	11.4565697559923	11.2771963248223	11.3474561702944	11.0945377682117	11.2998989777166	11.1450998513379	11.2179095627237	11.4820121864998	11.077642625851	11.2841944347058	10.6441387846096	10.9768638953985	10.6010743927192	11.2619263823203	11.3107250467266	10.605973868683	11.5192029897168	11.5074883946311	11.2999282423744	11.6640950590774	11.2507754089875	11.0574778429262	11.3753367185452	11.4964255161976	11.3332961438786	11.3771745986385
CXCR4	11.3063466200897	11.064890393713	11.3161747212049	11.9042861247521	11.3961109808761	11.6937926589946	11.0825599510638	11.3423381240201	10.6955544046913	11.4606845807336	11.3174948792576	11.1524403820922	10.8416208830104	10.7145628460439	10.81273044264	11.4692517154912	11.5823429035253	11.9092804081401	11.7720817265928	11.5886658047628	11.5837626122832	10.6847426546604	11.5082266839588	11.4637847785314	11.3097777675526	11.1556623972618	10.9601595205306	11.7363796878799	11.749348429613	11.7051742795082	11.5483458378519	10.9661051192286	11.1988018423923	10.2824502264032	10.9762926066121	10.2614595582034	10.7922727310532	10.9814269983435	10.5214604794173	10.9879456406344	10.7554991235994	11.9891604146814	11.2576241437993	11.6841381677811	11.0674374891033	11.5114016486561	10.8851812648301	11.6536431565638	12.0104168170093
GSTP1	11.1483432566917	11.085775748532	11.5576080840331	11.3467007915558	11.2645546691164	10.9179801187687	11.4319611918281	11.1597807387957	11.5377823175069	11.012494300945	10.830093036193	11.1831434617909	11.1717868481858	10.816062026504	10.9686907381943	10.740414939666	11.3313771933396	11.5945231652516	11.2473301295855	11.3321348021243	11.1536463353357	11.5262147728026	11.2272952701793	11.4704122169272	11.1965853267106	11.3750221498155	11.3788972121302	11.341439855079	11.2026457608633	11.3004098913865	11.5000263114665	11.1096439631159	11.2454225814413	11.0400193889867	11.0380988342792	10.7804622709688	11.3451235610533	11.0820708226379	11.1170898403605	11.2623131625527	11.3878988997421	11.4472346577756	11.9106750115461	11.3867691135044	11.0695259270576	11.217281636522	11.4679289547572	11.0971176190533	11.3912778886769
DUSP1	10.9794779357899	10.6509258966679	12.9263473482511	12.4084849768879	12.2840884439539	12.8417408959835	11.3426394045998	10.5710260081737	11.7244075069125	10.3076974554596	11.1644360192428	10.0995847017997	10.8584467394311	11.5590750646269	11.9258333839064	10.8742187570522	11.4187154401041	12.5989837652439	12.5175489178446	12.112240691297	11.7889739784063	11.0623293194906	10.993946555195	12.8118995896953	12.3286157242491	11.769881236913	11.8757300201652	12.1465363623187	11.8183121164275	10.7272723207015	12.6556864491053	11.8245803212933	11.7142460159282	11.14427153017	10.1472523831716	9.89056962800928	11.5648647273151	10.223898307263	10.5225699417368	10.4875498759046	10.9442913027725	10.7049524086079	10.8386481262074	12.0184010950554	10.6516463427323	10.2239706440375	10.2337336735747	10.4230204608204	10.4252553796523
EVI2B	11.6043312567601	11.320426691828	11.4507890164647	11.734607160326	10.7721131847899	11.4667663831394	11.4049086933118	11.9268540367553	11.0721926272631	11.4212718069124	11.3789330609821	10.6435359609046	10.8858503941121	10.7304221418863	11.1577660454635	11.2991291254337	11.3825656881415	11.2204189159002	10.8692250182871	11.4624603180385	11.1424183963431	9.40963038048188	10.3056881909504	11.2981507549356	11.2132387609999	10.860202958267	11.5302735269032	10.9618128890432	10.8023099211854	11.2047441488416	11.41168381816	11.4848094004005	11.0867728089849	10.8545419589189	10.9717449871727	10.2951823269562	10.9954394023528	11.3416449984236	11.698466196748	10.8574725271858	11.1162926505794	11.1215725070462	11.1232845142196	11.1480577688419	11.2536795511218	10.9193896475531	11.148324382647	11.5269168953565	11.882905849308
PLEK	11.0932884099041	11.4333107274203	11.5705567048026	11.2116451512213	11.3952609470361	11.3010449170202	11.4256708893457	11.0747826526704	11.4051491581917	10.9190293622844	11.414252680525	11.194272747495	10.4883918471023	10.8000800543023	11.0981727976232	10.9531249289547	11.0848204930072	11.4695295848255	11.4502502885529	11.3624870172829	11.1419613088612	11.2263707889869	11.2695823215677	11.6696979796806	11.6295146475292	11.210996139186	11.3542766170548	11.3089756770659	11.2249166107952	11.419143445725	11.5700960105937	10.9100084239992	11.240035488489	11.0525449896741	11.015263099294	10.0042941721125	11.041530260245	11.0521096719824	10.55606415854	11.094109192384	11.0909307777423	11.1640639676334	11.7931551508875	11.1043487278599	11.5185246744965	11.2963454683227	11.2893932535035	10.9121722255572	10.8647698362486
RPS3A	10.7857236017906	10.6557450989491	10.8413760174621	10.4459054298948	11.1379313196766	10.7036642816197	11.4224301780244	11.534426321646	11.8291454018651	10.6933133737593	11.4848765206906	11.1988748052512	12.0052334557582	12.0408365785855	11.7329915055307	11.3427504352388	10.4592845640988	10.7300934523951	11.1075089848898	11.4051464841498	10.6907484586002	11.2553047713932	11.4250985544703	11.3378605637293	10.8907375859638	10.7582401540972	10.825412960249	11.6640214984416	11.5114357336793	11.3008915379293	10.9835592748587	11.6333300020922	11.2817855372165	12.157358757195	11.4823855207796	11.5470460582531	11.533881707697	11.56489012872	12.0204908663252	11.7156780278986	11.3499734327997	10.8790469847123	10.2318378288126	11.3292976558327	11.1063145955739	11.5835734103306	11.2069283102496	11.5107584685494	11.8072254449549
UCP2	11.235049659375	11.2686827948315	11.0351528957473	11.2594646247173	11.3989972363416	11.4155950564058	11.2871792101996	11.0667256909449	11.4682201901362	11.1924951034684	11.3196370618105	10.7781984949631	11.6382326800413	11.613688678687	10.9522048627991	10.6898357122037	10.8003787185224	11.2521986949296	10.8067635154316	11.3420473499731	10.9883091349125	10.9932598798873	11.1400010639504	11.0093562245434	11.5059885641051	11.3591291668887	11.2870494477798	10.8485541888514	11.4016418247094	11.5299442438659	11.7753668095156	10.2542827879286	11.586586967577	10.7307158432603	11.0605517322688	11.7945034485437	11.0161452178071	9.94623011916637	10.8203449161689	11.2774433099676	10.2612746970272	11.0769521261836	11.2666158356416	11.354770851006	12.3363579962811	11.47983155866	11.4673481161698	10.4667756362538	10.3885472904365
DBNL	11.1487735108638	11.4344582370441	11.3353730382964	11.3422509417801	11.2748801302795	11.1004722006234	11.6528785545971	11.1938139399966	11.4809189057472	11.118082091177	10.8949506513295	11.1781006688097	10.7661330462884	10.9022432406172	11.1073075491102	11.0829413326801	11.36238560297	11.5117237000943	11.4577908755632	11.1617627067328	11.1210820066051	11.1658161419207	11.1402585316518	11.3886167648901	11.3012853591715	11.3194206436749	11.1455160807817	11.3943845694698	11.269497736241	11.367291082521	11.529682442077	10.9700482811688	11.3722931699169	10.7530850908678	10.8657104230538	10.8070858282404	10.864086265648	10.9149053363314	10.8283216565039	11.1430880749986	11.3668155023403	11.374191024662	11.5930858531291	11.2973187630056	11.315931537374	11.3803766155364	11.3684897069453	11.0176707587574	11.1172197475258
CSF1R	11.1810902788722	10.7651825675243	11.1159342550048	11.1953495224433	11.1433392241099	11.4221521589298	11.3938065173685	11.1993293627543	11.7286945501031	10.2516861834034	11.2559887571856	10.6453293159267	11.2727758242458	10.630465892642	10.9947760954488	10.9355000354877	11.7653374504117	11.4895032445962	11.285494665855	11.5674532391827	10.8014284106052	11.6570874559071	11.3151088298873	11.6126175142489	11.3941473774295	11.1805204606808	10.9009119742762	10.9577130764444	10.9406010433482	10.7107081385727	11.1964459268195	11.5711572587987	10.922971171183	11.216254378481	11.2679246193627	11.2486971838777	11.4223758948819	11.2252214027202	10.9545112011246	11.0963023134553	11.3533183034033	11.1452172281432	11.229713633237	10.9472545276386	11.6578283823197	11.4934731588976	11.4458231104588	11.0776890579149	11.0172036698272
EEF1D	11.3135010881373	11.1384787539954	10.8033400880923	10.824478339307	11.0375354755493	10.9367893826492	11.2476351045487	11.3921692943294	11.3008793455088	11.6055075172264	11.328142682565	11.4163245708674	11.2833478928496	11.7339836218537	11.7513525274015	11.48796646464	11.0523667094107	11.1269297801709	10.0251500568918	11.3987800049945	11.1548044700757	11.2644281909642	11.6214779918263	10.6919994224761	10.8558329168784	10.9675598037148	11.0949901352969	11.1621645533338	11.0499424085042	11.4099403950141	10.7770013420182	11.6046822685049	11.546957832376	11.6326187190957	11.5997146242586	11.2011151944953	11.3418238072846	11.1775268275984	11.2481829178134	11.7190756284525	11.5258993907671	11.6203212498831	11.4583322710548	11.2343389279014	11.1717114960579	11.337978435209	11.1453047861017	11.4222213297396	11.5548237351345
MX1	11.3723502292469	11.167844936589	12.0276254529655	11.0006060261555	11.0576600741801	13.025581945341	11.1304372772251	12.1958911353026	11.2697885923347	10.3922387430044	10.3238322436316	10.7026154555567	10.697521383515	10.5709511351086	10.7367004845901	11.5615472234175	11.3247736115255	11.064878066632	10.5957646568096	10.7574266423973	10.3179433140754	11.7906591926102	10.9404421997581	11.1166653044011	11.5347905283059	11.5508358755664	10.3510267600381	11.1744804116643	10.7944163529479	10.8292555081638	11.8342555635721	10.8572839490833	10.9684355332028	11.3595456679179	10.4867002466109	10.2459030399047	10.9842319381827	11.1181852434573	10.0071371330363	11.0291534254961	11.0739702228865	10.9037561724286	11.6290754717003	10.8594903735815	12.4223555366726	11.9884860297726	11.2507160787811	11.1235203014188	10.9003057922716
XPNPEP3	11.2665480970732	11.1324529201031	10.8675817111149	10.6407548831398	11.391301486464	11.1247026106264	10.6671943179881	11.5565934862642	10.3289144879906	11.0269569127414	12.0582240998487	10.8422594621786	12.6604503990894	12.69010751065	11.800896299817	11.5837845391395	10.7427393005716	11.201482810143	10.9669528195107	11.3886126966828	11.4645609502658	11.0792783409136	10.9539648538626	11.1622711777894	11.3288248944467	11.326231037692	10.9075608353753	11.1222932319289	11.4460689046737	10.8055474061182	10.8777781667133	11.6075905796331	10.6069907699414	12.3090510412669	11.5508169600059	11.4889957392555	12.0092267581245	12.3816751406951	12.8005242135523	11.5959862874115	11.4951522985772	9.91119036782117	9.05779105921535	11.7230837980797	11.3840950264229	11.1721927245488	11.0441120087431	11.6005718274359	10.8469699341683
FERMT3	10.9335442416084	11.8050029034815	11.2324171739335	11.3031579781307	11.1172812846071	10.8854740660754	11.498573742727	10.6183986797135	11.1755847457483	11.0408037734554	10.9542791703173	10.7077640684729	10.7479063651092	11.0110223560338	10.5452566310487	11.4598037178824	11.0317383017402	11.3445610924063	11.8346732616799	11.344408415076	11.3719293029147	11.3136511486132	11.4693974225862	11.2106320962547	11.2888584708867	11.6335300147557	11.1184446073415	11.6055654764132	11.4774947041159	11.6052961437925	12.0256918005864	10.7216584434169	11.4898055466883	10.8157322508161	11.1422186701384	11.1799861699522	10.8820176727367	11.1309719767442	10.5580833642718	11.2507577162355	11.339414961378	11.0235017307477	11.607071644552	11.2445742599576	11.4704338378133	11.1994688416504	11.1011507905509	10.7229969487306	10.8009279730009
PSMB3	11.0252481676005	11.158664250786	11.3437630771924	11.2834631268195	11.3168299023701	11.1064851824671	11.5116039042869	11.0917947477011	11.3417847371385	11.1398103026568	10.7877866710844	11.2951414136312	10.3854388670014	10.6162402288519	10.7275818734816	10.9217238674688	11.3698073952263	11.4198740875958	11.3113040872235	11.2389910590621	11.1434843549887	11.2371846937684	11.4562687555604	11.477472650948	11.2635722682739	11.2854279685573	11.2453355177264	11.205306235886	11.0905292259392	11.3112065504896	11.3893761635997	11.0700578375837	11.3570645985904	10.8197217782704	11.0576982695707	10.9640775356446	11.2853811961283	11.0015469404344	10.637791817467	11.3233579965771	11.2812460427443	11.4696970591839	11.7290989339728	11.3497471897651	11.5384258766568	11.2195466316136	11.5744857900555	11.0706860045072	11.1801551391161
SSU72	11.3175729708006	11.2679364785131	11.3745161243912	11.2172596007243	11.3036369665113	11.4389654189332	11.475703892038	11.2288955932003	11.4245838516563	11.2774781923488	10.6122758722706	11.3447997415527	10.5758534931737	10.9400352797611	10.8602526677233	11.2791773339069	11.2796119300813	11.2516491342991	11.0861654521289	10.7830699718321	11.2923941337139	10.6169885599103	11.2166449571367	11.0972507124857	11.2808949178194	11.4121119844446	11.1213018830289	11.3740579261767	11.2195827163877	11.5093963422213	11.1711164055926	11.043782073311	11.2771658111046	10.8553902447943	10.9696021587925	10.2916961553473	10.8906682122759	10.8477294542199	10.4266148545257	10.9918691436909	11.1270203629298	11.4307315518698	11.8521726755063	11.2136998789853	11.2723248535028	11.4624988699944	11.5751452098405	11.2877554393716	11.2289508262301
HEXB	11.2356336474959	11.2175077105919	11.3839323508325	11.2642374414277	11.0083924914303	11.4105590744031	11.2621912061412	11.5994653360581	11.3695025719732	10.8867784757929	10.9469622273337	10.8311214428079	10.9630538993032	10.7821141080371	11.3058131578825	11.0752629692537	11.2788696523073	11.430413975824	11.0997541245815	11.418580306302	11.3964699978266	11.3472055779482	11.0146354838578	11.4405569922416	11.1543668793125	11.1957094164697	11.2057761420125	11.2829651366684	11.2202772823753	11.0325780516526	11.3372290847499	11.167934251524	11.2186095285016	10.7323743372835	11.2290458576521	10.8339530681669	11.1260327586221	11.2110898537254	10.6876352674617	10.898337296426	11.2986322613502	11.1073041421989	11.3740287323959	11.1352526483137	11.2781293149051	11.2179068150904	11.4465108520928	11.3090952024347	11.3406253927938
HDAC1	11.1419695225467	11.2133719932837	11.1204572961677	11.1563841656645	11.2017266067746	11.232868563444	11.0736928148493	11.3741654503111	10.9085840976377	11.1639249886465	10.9680217917628	11.4945163322761	11.0942439082814	11.1155492606326	11.2549826194246	11.3978250958895	11.1615143208307	11.1179347620431	10.8777858419921	11.0439051347791	11.0615229599555	11.031515181924	11.4045089098583	11.059870276583	10.920244992615	11.0310203617786	10.9098438244051	11.203192669016	11.1403552227968	11.3884697410247	10.9940254101527	11.0101320252514	11.1459381761451	10.9959115887493	11.2232182053117	10.7957810557196	11.23592331593	11.1246616262579	10.9926949560337	11.4263708253134	11.2798427191113	11.3458685273871	11.5213847609239	11.4874294670912	11.349777129865	11.2399283605571	11.3468035164056	11.1534025290644	11.3834516571561
POLR1D	11.7922214600713	11.8077676393558	11.0413493179327	11.1609842514762	11.0701120823392	10.9594244922634	11.4787876445733	11.3452408978935	11.7735025757532	11.1778582239316	10.8215254483027	11.1620761958871	10.9552087756056	11.0375970788602	11.3596492016777	11.0965072485801	11.5578190294829	11.2307551011205	11.2685019157	11.0501424319899	11.5983465055898	10.9432035092269	11.5791321110895	11.976396023668	11.2239539088025	11.1919910924229	11.2395674573571	11.4195939465643	11.6495226959169	11.2626862208158	11.4210687268846	11.4187194094685	11.2088229200339	10.716932954538	11.1187910250549	10.6605319146575	11.1890508270783	11.062728316598	10.4434628139989	11.2034501811697	11.4884536636184	11.4791631133791	11.4065500693251	11.167779705438	11.0821257145345	11.0647562002792	11.3326006583701	10.8826478680298	11.4550106763553
CYB5R3	11.1729401169914	11.6068224449638	11.1973109794107	11.2487034478643	11.0277227658888	10.7778798811967	11.4127506287048	11.0037823109048	10.9553644848225	10.969281975612	11.0359137442833	10.8714848624821	11.0933428233176	10.9203530136721	11.0062863673217	11.1701118019632	11.1820780208679	10.9033421202022	11.4703864034123	11.2637116402654	11.1475377462093	11.5351365347641	11.3466309820867	11.2034803170839	11.0945626950694	11.2922179176966	10.7592425534757	11.2259827311702	11.064958523206	11.4824815480498	11.522696374279	10.8916958793824	11.3565674200596	10.9529784052873	11.1224411657211	10.9711608162384	10.9012049280468	11.0597589276171	10.6023004174915	11.1711304451813	11.4065059046666	11.1699462594502	11.4503674525003	11.2751875604926	11.2103442861261	11.1744484797873	10.9719288365661	10.9231688530019	10.7971149831273
VDAC3	11.303696999747	11.3544996060357	11.2393038529622	11.1395865703503	11.2534466271088	10.9723598400789	11.2741481969246	11.4671315230154	11.1662823646332	11.2238325446268	11.1064869293378	11.0857914652651	11.0615630413264	11.2040612844376	11.0433179897182	11.5900829689928	11.2173896057164	11.1935332187203	11.6762560719482	11.1876245197691	11.222408139441	10.8954407145885	10.9200936537702	11.1718884651799	11.2687852378285	11.4583297595684	11.3799028861159	11.2333837963044	11.374326131282	11.2056472446005	11.3363851557274	11.1859647158541	11.3572634213325	10.9144619534022	11.191603287487	10.9642496431908	11.2679298408406	11.2876471213764	10.9588360617896	11.1659344211244	11.3077055831046	10.9001109429646	11.032858329339	11.2138849746755	11.3745370915395	11.3682725632548	11.2998999074034	11.1904320580678	11.2003888144679
IFNGR2	11.1024107731073	10.7289505213618	11.2397298402997	11.484888370241	11.0916257604178	11.3817478678616	11.7139828752822	11.41894781303	11.3359258505981	10.6969122556279	10.7647696168327	11.2693240159768	10.9087345280817	10.7604127074532	10.8620646701314	10.9536922381027	11.3074769210637	11.2106743960995	11.1837655894204	11.2567559177537	11.0857357186224	11.2548840557966	11.0529103196607	11.4646361914711	11.2280715729732	11.3930409566031	11.247833587633	11.1036042504216	11.0078205237137	11.0545405341491	11.1486433803469	10.9112079584321	10.8400789928946	10.8562380139813	11.4549827567834	10.9682885610585	11.1136301702832	11.4114726259743	10.7460773078759	11.4519201826501	11.6175137065299	11.4231508149962	11.8434873064527	11.0605246178224	11.339943095977	10.9078785538288	11.3444869933996	11.2344393508244	11.2612516470503
PFDN5	11.0819010657758	10.0394698860953	10.6959068968744	10.6287333775742	10.5045225405073	10.7908001146603	11.0162786425097	11.5334382815646	11.3082521081472	11.0076577731166	11.3728285993554	10.5442000205746	12.249610147047	12.3806165193338	11.5765690086497	11.0342426891641	10.4299330708129	11.1104862957449	11.8563135250563	11.6443235549085	10.7151582266846	11.5486025686984	11.6214155374688	10.8891018138795	11.4059604701634	10.8402710215084	10.8981695166766	11.1791430874642	10.3811827264462	10.7097872375511	10.9516992017353	11.6092827561214	10.8926386187757	11.8951657049795	11.674690878487	11.8328227869761	11.7599657219909	11.5629691510822	11.8779648706194	11.633684555603	11.7045281367577	10.7994917094891	10.2519951314014	11.1708380121108	10.8551572951207	11.2919340013149	11.2492163388814	10.4862863117899	11.6458551393824
PTPN6	11.0212727636788	10.8348379306185	10.9739620544941	10.854066568811	11.0263944009756	10.9764899733798	11.2042635263273	11.0116519098073	11.4185706296531	10.6522016731881	10.8635473672034	10.8854590979375	11.1157428356096	11.2315793064307	10.7980646886626	11.1260424162111	11.2316728479902	10.950517138536	11.0199019100553	11.1679344650985	10.9593291750199	11.2115619192813	11.3461067947035	11.1017717393324	11.1011524371341	11.1615069650624	11.1615771877019	11.1671042413362	10.9174719558726	11.1578206119771	10.9258648689765	11.0005960470167	11.1115031541115	11.3070039486277	11.0406992565494	11.4202541805614	10.9687678501907	10.9907144070597	10.9863681102197	11.422158762612	11.6149654668359	11.2468778965505	11.5001449726794	10.976195662747	11.1244099379289	11.1856750692687	11.3602780679577	10.9907255521974	11.0614309318009
GJC1	11.7081454593821	11.3404045459991	10.9307402752761	11.2992510679954	11.4105671502376	11.2737920988906	10.4156072921859	11.0576208151235	11.4045132795199	11.541410097035	11.6481538262126	11.1108898847151	11.8595495577169	11.8403433561256	11.2194986285524	11.817353393437	11.1399384798917	11.5804370185077	11.4286370658374	11.6730775769222	11.4840921152775	11.2500378928544	10.678099105419	11.2401798030787	11.3184327435136	11.5576039554321	11.5364984516061	11.5274703032808	11.5111324539904	11.335958126838	11.2001030329745	11.8790539534874	10.9793677027859	11.9080521814554	11.2811707871975	10.9762062334537	11.7667108122472	12.1893573714299	11.679411318717	11.1111948558992	11.1200032095118	10.24332341218	9.78194733571118	10.7358929850023	10.7113293932716	10.7953085045003	10.9338554560562	11.17950443198	10.7773567481217
NDUFA3	11.3230681370687	11.0916692160854	11.2588212786287	11.1398060307607	11.3448767571674	11.1795186657807	11.3168029814336	10.8149576751756	11.3286512246812	11.2708720211673	10.5507721308728	11.2423323476906	11.065580831696	11.1365015538366	10.6974962373752	10.7122529392674	11.2077108139707	11.1524970050103	11.1209440732257	10.8952378345889	11.0732549254546	10.7801094134195	10.9253137790938	11.0891094569618	11.3260363172376	11.209918558229	11.4487467083534	11.3817535573037	11.1516815253367	11.4635108250628	11.2276102760328	10.8292886854482	11.1265469050658	11.1318583185309	11.19194435985	11.3642195333871	11.18931650185	11.1218211997819	11.1897175507799	11.1633021730936	11.262555331605	11.3553081612915	11.3419047444972	11.2247620090004	11.5029587586582	11.0055787870254	11.1568258666066	10.9319085294715	11.285796174132
DDB1	11.3107798937054	11.0295009990165	11.0166484203151	11.2291925595441	11.0620390390593	11.0225057677355	11.6777916913944	11.1303601777515	11.3205661813441	10.9447716286391	11.0343030972065	11.2061305521179	10.8865396877075	10.7508202758128	11.059945009504	11.1799228714973	11.181907434422	11.3381905713712	10.9101198796393	11.0725705056681	11.0217465239309	11.03718755299	11.1343830827414	11.0430414167863	11.2368881644684	11.1906424745009	11.0752109321164	11.2476793124876	11.1136197119692	11.271876002939	11.1230667516715	11.026096498002	11.2675634983646	10.7307158432603	10.9354393479588	10.5720905680244	11.4158504749512	10.9812375882833	10.6140993316121	11.3593687010025	11.5284316795682	11.3326329667654	11.5990861236251	10.9574639567348	11.1363749848072	11.2349175541549	11.4956344156339	11.3068689723321	11.3389901866725
ICAM2	11.2477522496851	11.420268308882	11.2255508347594	11.2132590323205	11.7542924527465	11.1547432098559	11.4944347174467	11.0382209015581	11.4274466658374	11.5524887087414	10.3624908029998	11.3673849212322	10.8843175039614	11.0750938172456	10.4708837318272	11.2978410616602	11.3462100664898	11.2122689707337	11.4861462012947	10.6559934202387	11.1659840567254	10.6723791937595	11.0725129044165	11.0854945298734	11.5230620974039	11.4108961906127	11.2951579731055	11.0960811406075	11.2441082846029	11.4656494274234	11.3760399864573	10.7111012799886	11.4265706822202	10.9740374384414	10.9444564010967	10.9240091117802	10.8189491162844	10.7355178653891	10.7622866646868	11.2665404332035	11.1677102831411	11.2195785620019	11.5008675293056	11.5438598778955	11.421264922868	11.3103069797358	11.3053954923401	10.9020824478959	11.1068976518209
ARPC3	10.1657406296547	10.7036305586033	10.8677201742083	10.8367587508883	10.7360839626782	11.3591693954611	11.6232241531382	11.1532229598843	10.7736265852919	10.3967992953483	11.3591936590346	10.4258143410602	11.547696309402	11.3477604761498	11.1376648582721	10.9230277001789	10.8734407447955	10.8583579538356	11.0001438791145	11.731010011149	11.2070713169822	11.3068418466617	11.098465969124	11.0231017436942	11.1493816440945	11.1117138853401	10.777772751297	10.9495451640597	11.1492662457454	10.7328107419411	10.754227007316	11.2646307792841	10.7610838118376	11.5204488215492	11.1169215237979	11.1251840877154	11.4161799604026	11.5102306683331	11.6688251821863	11.6377694598094	11.4912860822767	11.3356360205084	11.5343759013218	11.7833176838555	11.402821179834	11.2402361548926	11.4318340416576	11.3965633944208	11.2272231663244
TUBA1A	10.9268885195521	11.1511563270895	10.59760656529	11.0072628893091	10.9717328956717	10.5780944787418	10.974263469273	10.6493460456105	11.3423550123449	10.750571078731	11.3391456415678	10.6587057478648	11.4149897204943	11.5026713810678	11.0313212784939	10.9569500000472	11.1446193798763	11.1072738869809	11.2288130703422	11.5170763026904	10.7025547644763	11.2926224403846	11.3995042600946	11.1772727537097	11.3359038543272	10.9043577918515	10.6774175220922	11.269308708414	11.3813363520513	10.8492367459079	11.5265868338696	11.0946717283564	11.121686840712	11.5731804559182	11.2778447759166	11.0261306291089	11.7435786754023	11.4200465969564	11.4027964517348	11.2327048188901	11.4260542252891	11.1694282037752	11.1747018580828	11.241735343466	11.4609595504544	11.2860187398935	11.3922376866377	11.0624522412554	10.8685149888737
FNBP1	11.2642619082985	11.0849236478394	10.6885318871298	11.0847433513666	11.0829856515371	11.2153600889529	11.2496067670554	11.1926121490612	10.9228109766667	11.0368465811947	11.1103385360561	10.9504232973663	10.9899985715758	11.0650710460904	11.020744061676	11.3409019672604	11.1093016462535	10.9807333332713	10.799309445208	11.1722264331578	11.2718914487702	10.861025329265	11.1749556518325	10.8541007113691	10.8754706269365	11.0742190234164	11.1192706311931	10.9005545691572	11.0407324846474	11.0515168957714	10.8137269478561	11.0355018074189	11.0288648473401	11.063691243355	10.7778420698882	10.7828403042895	11.2630503668913	11.1214443236246	10.9440418866812	11.3178568813349	11.2201482068826	11.3208685771061	11.1978034227047	11.06801704949	11.195777770469	11.328849140979	11.5227901460373	11.278742337553	11.3070226574144
STARD7	11.3057487577243	11.2406953551651	11.2304893571376	11.2309916648782	11.312055077657	11.3739718518154	11.5040339131533	11.2428980422651	11.4169056593012	11.0121759232565	10.8950429496466	11.4381646170615	10.7991443708106	10.8161093110106	11.0099792058625	11.1665611833541	11.235945764624	11.2328840433096	11.0837460409566	11.0771175011796	11.2355374220532	11.0522960170541	11.1276772790449	11.266772599099	11.300588817549	11.361303967219	11.3459021913366	11.1764056960499	11.2157295861099	11.2963091058821	11.2414237172703	10.8588718032751	11.4361948148598	10.39934375631	10.9242581519812	11.0279469880807	11.0866135984542	10.6840002277397	10.8103755125756	10.9931847896875	11.1772019780742	11.4741758455818	11.2622937005753	11.1800358033853	11.4507163164054	11.3592964151391	11.4553243420397	11.3542283380152	11.1378689966725
TUBA1C	10.863218094304	11.4859846607639	10.9693962285705	10.957601645202	11.2883002633255	11.0746883638561	11.5185754321079	10.4767871988608	11.301515631894	10.7702168314574	10.9279836157901	11.0222678016523	11.1720403504729	11.125014668666	10.7495863220286	11.1201070061829	11.0768699184617	11.1799713701658	11.2204704123915	11.1881307847876	10.9327472026004	10.9483480839946	11.241834780601	11.3687606589604	11.3719148044308	11.1585547575166	10.9197433899117	11.273115888408	11.2422167811957	11.2591544560416	11.5976126986069	10.9969531646549	11.6626354532666	11.1239005539652	11.0455419405449	11.0481919776887	11.0033550357698	10.983546638706	10.8022178854693	11.0306736790093	11.3206510845089	11.0041488377984	11.2253248685064	11.321500451748	11.3779424426693	11.0089204004149	11.1429249355456	10.8739175990921	10.7720444766683
CD3D	11.5629327365051	11.1957605273126	10.7222622078219	11.0940170899921	11.2777964762138	11.0935630387518	10.8521129794919	11.0459589145367	10.8998462966397	11.5016962238522	11.1323824819045	11.5989333576659	11.0215557952849	11.5040568023536	11.2416876449958	11.363412999712	11.1605329628103	10.8200059735665	10.3688926809161	10.4293064563712	11.2084769188634	10.6235049511057	11.6701516744509	10.2939657870714	10.7795198480082	10.83749479577	10.8937854449633	10.9496828445457	11.1393364027634	11.312759120331	10.8425112115793	10.7637399996455	11.0086879230234	11.0279314589278	11.2707225132363	11.3890498007164	11.5400274774724	11.020755303992	10.9768269840262	11.4231789437846	11.3393714455341	11.0815967012399	11.3016468651868	11.3882926381338	11.4588459955829	11.2825103242896	11.3655845677873	11.1725466349705	11.5002315783256
PABPC4	11.136338350291	11.0513908128159	11.169674553847	11.4205160438141	11.2234338294464	11.2395186744652	11.4149405628107	11.129355716497	11.3715045766352	11.3252559034315	10.5899197697477	11.3488841555841	10.8182904266339	10.5935331624836	10.858850968248	11.1979105608648	11.4099587020263	11.2402593439141	11.2024648105229	11.0230495904031	11.4401608984116	11.1029258394828	10.7357805506518	11.3125867915908	11.3788894890377	11.2429607454837	11.2984669504946	11.3710281462468	11.3938380714407	11.4640457866964	11.1385758158992	10.898933798302	11.2812088914747	10.7551489582535	10.9513153417427	10.7840521498745	10.9767243797078	11.0417362239858	10.6802218196241	10.9675117351233	11.0348734810457	11.1253178800022	11.1862500291758	11.3859522479579	10.9225271475645	10.968350941341	11.1795965699816	11.4650770761543	11.3551387090437
NDUFB2	11.1838430604433	11.1629669116159	11.2317213186061	11.2003476242554	11.105611586206	11.0994948665661	11.3662972184734	11.0494673733267	11.2371642430814	11.2148121345695	10.7389912295693	10.9787625043811	11.0433148501539	11.0907985824284	10.8397138301933	11.1020907391442	11.2479815184863	11.1192547558302	10.7776849753578	11.0369395307324	10.8419798670934	11.0627246055097	11.2274842922345	11.0233927492441	11.0410016253946	11.1648456320678	11.1750790964137	11.1724939405465	11.2234251844063	11.2006081925058	11.0744419221939	11.0841810939257	11.0883348631247	11.1290764774001	11.1330417544569	11.1743767450176	11.0252706033928	10.7360145567126	11.3805137659691	11.4127617532302	11.3079278210184	11.2622591769409	11.5664908629205	11.15805022942	10.9293387675734	11.4371825542749	11.4722456872628	11.1230939705761	11.1523497502321
GBP2	10.9582091674855	11.0236916850901	10.9675270605379	11.1034544451776	11.4614383412521	11.6890809646453	11.2484529469742	11.1791805551266	10.9098185784099	10.7196868919527	11.1601586944765	11.5321466465249	10.9670519761379	10.8023747918249	10.7837299892925	11.1364655980861	11.4800329684024	11.0601246385655	10.8230925384164	10.8256861880263	10.8007154505292	10.8018427415907	11.2316368119873	11.0125266595813	11.2481539296885	11.2905383809912	10.8781458399409	10.4703481569477	10.8891431345824	10.5708174106669	10.9292942439906	11.2059409115893	10.8711196999678	11.0178034712648	11.1451667597352	10.7940010231378	11.3368336866786	11.1986629763332	10.8884721347437	11.0053052000732	10.8679760580888	11.1454806936319	11.3476010663625	11.0929498878766	11.6197413974332	11.3771236779027	11.4209781580481	11.3840545731071	11.1685764292763
UQCRFS1	10.912970996589	11.1677914254989	10.9873808926486	11.1413412814184	11.1198728494295	11.3721577654145	11.3662084932992	11.1164873214358	11.2227883283517	11.0992078583986	11.0171670694843	11.0844266564936	10.7383511620674	10.9092781127883	11.1185349913994	10.9267155900548	11.0247509873257	11.3770329619042	11.3007820291485	11.3338249799526	11.2387651024153	11.0363038230727	11.449987903273	11.2297123556792	11.2372800219832	11.2280053397438	11.1329886384125	11.2504432251834	11.064360990026	11.1976278237427	11.3349070932026	10.8237529510662	11.3256010874219	10.7916456721254	11.1375011165606	10.939656540123	11.1986440033725	10.9044581858514	11.0159665195896	11.2605629236392	11.1607110502854	11.2692441944208	11.5235188230578	11.1723646341704	11.2844206018294	11.0987324222878	11.22934896142	10.9901202191434	11.1114581292178
GNG11	10.9218335021104	12.1182035145085	11.6854203728961	11.2717402193698	11.3592154798437	10.679163703276	11.5157747880771	11.0282877390809	11.1291001004617	11.73139940667	11.0195648834022	10.2733720834086	10.6420760735583	12.1342846500574	10.7238373896247	11.8468590822683	10.7271964766994	11.497940388337	12.2593820096425	11.3814808881395	11.7008040768992	11.8506142852569	11.5376613344461	10.3913032310042	11.1477756221413	11.2381169506247	11.196720462082	11.531790880185	11.4066488399521	11.7947965294345	12.4164343363001	10.7665695350005	11.7918802657284	10.5184036776932	11.557058999364	10.9871796508123	11.0115281469457	11.8910343739424	10.6333548778971	11.5618471923858	11.4773277909846	10.4507852510716	11.0724152945578	11.7126764158762	10.8915276590161	11.4273037064654	10.8498188978434	10.7997513772668	10.7592484560785
RAB7A	10.9203697300639	10.9732986520375	11.1752003785931	11.108233311806	11.0368211515083	11.0727547045026	11.4432832715515	11.0192078247089	11.2356769012958	10.8448176562851	10.9332674176413	11.2484167122052	10.9296781131556	10.9482913638034	10.9558026694552	11.029066931378	11.1780922029065	11.2288768944929	11.1202371919893	11.154852885326	11.0476831616446	11.0637913911762	11.0819669201486	11.1791498011751	11.083471770779	11.2670035435202	11.1228867863109	11.1512220164331	11.0551864827059	11.1879297397929	11.0077973912287	10.9742683823167	11.0834025500532	10.9626804716585	11.1205485366331	10.7706682246262	11.0316514362858	11.1119547019847	10.7129393744465	11.2295181864498	11.3643569218516	11.1258966464205	11.4351423065955	11.1078833760212	11.2539104408305	11.2386965316168	11.3998314150172	11.1176690648101	11.0899842454315
EIF2S3	11.110000125594	10.9647694546918	10.6649707674674	11.0192848162437	11.1338359535372	11.1725477532199	11.2972138496786	11.1716372355787	10.9950069754444	11.0068589358268	10.7837424035379	11.1501201261977	11.0037709909763	10.572140098837	11.2076101200637	11.2050321753314	10.8020249799343	11.0414696611228	10.9302814422407	10.7081817992655	11.4790647623513	10.8996910279437	10.9910759678323	10.8378625755685	11.2517051949435	10.9482088832801	11.3979371287084	11.1782700482851	11.2104678073571	11.3034174325679	11.1600725456515	10.8007916120322	11.2609307466002	10.8579765556321	11.3083591733045	11.0331775055042	11.2791700603839	11.2398094854123	10.7345893676511	10.9122865382715	10.9229455041464	11.1582444679345	11.1820754362815	11.5015794666511	11.4712331508918	10.9271405700902	10.9697007271467	11.3409580972554	11.3973391511783
GTF3A	10.918566042863	11.0534270989116	10.7756003699145	11.0607319265749	11.0022646641158	11.2145045086069	11.2255245782495	11.2381523865883	10.973282387141	11.1245134732052	11.0348966765722	10.9564239140694	10.8369597641848	11.175095386275	10.9224326079531	11.1064400461355	10.9290589793746	11.0308465459142	10.8438630002997	11.0818545464329	11.2451511089062	10.7919027261414	11.7078828719472	11.0973611541825	10.9673967912557	11.2039458323604	11.2309007516856	10.6281086194097	11.1205242341793	11.1140139496228	11.147922294059	10.7170726535772	11.142474130407	11.1829362686216	11.5031057516691	11.1417719521244	11.4836111521415	11.1940189445431	11.2685641599906	11.3418240880965	11.1552553065159	11.241467612485	11.2649550524563	11.1804150873437	11.4707336301804	11.1846362425968	11.1767993165999	11.3653866134888	11.3431343155984
CAPNS1	10.9214395614571	11.2010989407772	11.1992294155053	10.8956573778118	11.0030532350028	11.2051624364644	11.4539753046995	11.0394510780264	11.2048552919462	10.7522348820661	10.8247074076041	10.8944028635992	10.8831284436802	10.8056190183876	10.7482538802787	10.9450167597484	10.9612957328151	11.2051564202	11.017424082991	11.1949167462746	11.0807567317549	11.1367561757822	11.3177057777805	11.1314031150224	11.1399582425403	11.2714490006724	11.1335547458747	11.1147507330884	11.0790452287343	10.9933062640621	11.3424399667831	10.8844564725205	11.3838036417802	10.6897066093644	10.980557238155	11.1944375663491	10.7274782337556	10.8684573412558	10.8082571818721	10.7314258968179	11.327816666914	11.1338863799292	11.6642379732528	11.2173970947583	11.4067888151037	11.2209507188555	11.393223045646	10.9666986109204	11.0334256862206
PRF1	10.0135517960198	10.8677558653425	11.0731888288233	10.4044468882618	11.0347860687639	10.5882016416751	11.404865489231	10.4321829369263	9.98232298274623	10.5790774008222	11.7028841822852	10.5068805985665	11.3239351449942	10.6552879438548	10.390386516253	10.3837379386904	10.4067303385294	10.8172742935168	10.4734461691236	11.1401172553304	10.3113170536223	10.9810373001524	11.016095815284	10.2244246913069	11.5788787067702	11.3907446335241	11.1906915056984	9.77612951057139	10.8376713470342	10.9464552702104	10.8047657241742	11.1022791743527	10.9014983436301	11.4273441731686	11.2961993348953	11.6038711057763	11.4819875206476	10.6955257645712	11.4575691520113	10.9179380291953	10.6549412738499	11.2305441203615	11.4995023878791	10.5510369252798	11.4773139339413	11.9139970003354	11.5988641306601	11.7009431657075	10.9138825722447
EIF3G	10.9628059587261	10.812585803415	11.0508062630042	10.7724452967866	10.9408110962967	10.9358817128884	10.9458774759974	11.2095372402268	11.0121803591103	10.9437131037214	11.0024470832093	10.7653368364535	10.9382857081625	11.1776628171479	11.2813758659884	10.9251981737577	10.4093167565822	11.274397878342	10.8877636747652	11.060536654174	11.052510175039	11.2319646900357	11.4164482645894	10.6256528074617	11.1308950907314	10.8849411432138	11.2279608661543	11.0063804159608	10.7735618314865	11.0828002927271	10.898562096509	11.3168206689156	10.9831871466535	11.5317058201815	11.1577088626284	11.3649799492534	11.3752001549902	11.2702924625986	11.1490481698064	11.2296478624452	11.2101917428748	11.2108796284766	11.2427980758707	10.7282062479693	11.1868732877562	10.9656582572133	11.090306753235	11.123349783534	11.1000999762632
MBP	11.0404172589371	11.3687762049638	10.9833686030313	11.1897513511076	11.2902724177329	11.0949256069072	11.3151958806384	11.0017533213723	11.088096895716	10.9332519429287	11.2603583149302	11.4087643642317	10.4168706113866	10.3053550544861	10.8197341384687	11.1802872317605	11.436728414022	10.9247603996163	10.8902117116945	10.655446996061	11.0252841522814	10.481520441987	10.5141347721828	10.8786925550083	10.8344535130048	10.9711458774209	11.0578086000697	10.705998671213	10.8060598532565	11.0770102411205	10.9305519780815	10.5840829754389	11.059094329807	10.3224990679575	10.8714745389027	10.7380058917438	10.8945247677481	10.8854786416617	10.5749173034847	10.778124629249	11.0614626540756	11.415384469062	11.4231900085928	11.2291622060653	11.4150557491182	11.470205859561	11.5102161422452	11.2691333994862	11.1482864205056
LILRA5	10.8827436705326	11.2703232723758	11.1100560073039	11.4508835216014	11.0033347593063	11.4891183978231	11.1738045913613	11.3463225347625	11.314131907758	10.8710735338779	10.955480678051	10.7550661515955	9.43051446694328	10.3511979629252	11.1289906245637	11.2339963026237	11.3447439910591	11.1406386934262	11.7190925150757	11.4562607204109	11.2919376935057	11.1947598329117	10.9455924945698	11.2695120224694	10.811333941584	11.6760755704687	11.4009121152242	11.1082086140718	10.9179370140307	10.7525154470701	11.0463469430505	11.1042115645067	10.8900182337308	10.729250828767	10.9814567422657	10.4556821804468	11.1775816681834	11.540621900866	10.537117411723	11.0748255184122	11.1558953020185	11.1954436090227	11.2281060146589	11.2437292345314	11.3133815526847	11.2411975926984	11.3155364007249	10.6374317286906	10.9586651804847
CUTA	11.1332967286411	10.8365400685344	11.0751029452423	11.0219754141235	11.1157240308255	11.1938754334049	11.3712572402811	11.1752921387584	11.146995675408	11.3665285697302	10.6151790217583	11.4290981194698	10.570202145918	10.8585580764635	10.9704900011176	11.1717617389178	11.0281219959532	10.9947562128489	11.0818073800352	10.4746230470488	11.2848438585661	10.1893770819986	11.0447963839743	10.9497459762406	11.0374755759328	11.1778007742232	11.1629331484972	11.2734960229253	11.1379201329139	11.3889216464434	11.101629585088	10.8346285419449	11.2603455809184	10.7786430037878	10.8920078665319	10.6398879895017	10.9977916639341	10.9718486240961	10.6024914708152	11.128190722025	11.0001690669559	11.458403600186	11.59033969506	11.2895721920365	11.3069876098477	11.3416787668862	11.3166826739584	11.1915327130502	11.3275302623753
CD68	11.0420180057885	10.6851468558483	10.9566498287949	11.0800544520705	10.9251780833284	11.0626039586192	11.0206727880938	11.4013170973651	11.1322554861885	10.5961508523942	10.7292700123617	10.4888385685739	11.8996061846543	11.7552224943986	11.0705695428011	10.7010030199419	11.3622357636652	11.521303652918	11.5412088724419	11.7093524795346	10.8893790046795	11.613117227068	11.1149031334642	11.4719372159862	11.3936949756203	11.231696041911	11.2626159206712	11.087147711838	11.1151762279209	11.069560693991	11.4715754371075	11.2211149920563	11.2068906402614	11.6624402610018	11.3525819208463	11.1453276089261	11.4147347519941	11.3724093995446	11.8634573025358	11.29902837619	11.4751045438328	10.9584446160588	10.9192078782165	11.2919648642826	11.5421459326454	11.2262040088111	10.9951859383787	10.8891872848167	10.7645492488193
SS18L2	11.2673385988991	11.1943964468871	11.0773129260255	11.2465208459223	11.286876748257	11.0212478990356	11.1284539689517	11.0956053298984	11.1485266779122	11.3125410091086	10.8511764356563	11.3175800983971	10.9957790705501	11.1061307586207	10.6716155210025	11.3025398079111	11.1505647381524	11.1412881311878	10.9869392859696	10.7963249272145	11.0506681104823	10.8064881637172	11.0008639646755	11.2208875722253	11.1417521838671	11.3230059159035	11.3998689663311	11.2933861060694	11.1261947126508	11.3345489184026	11.2570585647491	10.7720295977685	11.4028953615614	10.6248984765079	10.9056228349674	11.0816504914505	11.0647886625747	10.8660733711877	11.1520515618755	11.1470493611561	11.1248357654285	11.0778270110986	11.1915133835338	11.3673611043907	11.4774631509821	11.3347374173495	11.2343224543596	11.3377055704501	11.3769415744217
ARPC4	10.9805571487352	11.6311818023303	11.3111700046451	11.0919174493202	11.2535877888455	11.1869703961606	11.7020769063479	10.9077186228227	11.358134269127	10.9289215136057	11.103236485125	10.8784551421064	9.87267952430253	10.540769379045	10.718724254887	11.0596522986091	10.994037484872	11.4774516148834	11.3486655526091	11.1749424249581	11.0532138541492	11.3285241885729	10.9519571287553	11.4028719124724	11.340551980906	11.2816287227705	11.3313602999722	11.3668765391214	11.287680233373	11.1390029665995	11.5132509326607	10.6410232134769	11.4746476665329	10.9874955197451	10.6920983364186	10.9151915256317	10.7082583413413	10.65670069579	10.6866880536999	10.9471297699849	10.9775921827717	11.2505958792171	11.6534428871031	11.2003074736462	11.0790828105213	11.0972900472861	11.2838731783741	11.0091871354978	10.9059697189262
BUB3	11.1594394931187	11.469953639184	11.1368051665847	11.2407687564476	11.4084629806852	11.167830681144	11.1345518338623	11.3537423945748	11.3610905689149	11.3182726126541	11.250008221774	11.6462079109349	10.9445619989139	11.0532294274228	10.9652776393195	11.4461491392295	11.3798063666818	11.2015864253642	11.0036176794303	10.8637025693251	11.1702220004121	10.3131210195641	10.7910806405311	11.0487115080335	11.3529094309803	11.2128325398853	11.1388902541722	11.0258534391196	11.1761574346117	11.4724175881481	11.1255105662531	10.925857275567	11.2651792696549	10.8341624295859	10.8616403007103	10.494082107236	11.2721234750551	10.9512932901997	10.5995273691275	10.9372743185382	10.6874031192838	11.2207872162199	11.1443993300239	11.1952517039088	11.3550748991081	10.99249991949	11.0351370028649	11.1429183135554	11.3106922572184
RPS26	9.51267921320182	11.3093144561137	10.7137897236055	11.3834999557445	9.47507327659733	9.46010591705984	9.89728497386611	11.4788229035159	9.44338730561292	9.708109854202	9.56212088612997	11.2725449162954	12.4027413577877	12.4033322397628	12.0665385816301	9.35656295206418	12.0068994686424	10.970856674525	11.2258745022466	11.6751179767153	12.0344557330801	9.84829296969767	12.5364720893003	9.44553698672319	12.2987302979769	11.4699520481677	12.1876784450504	9.63561886966374	12.3062535372169	9.4451997104837	9.67987281579693	11.4558569715052	11.6629561475719	12.2829547111994	12.6778321559849	10.3859436212967	10.1898862079163	9.78107166757988	12.0797375577896	12.2125004470689	12.0354920120301	12.1809772587588	11.8209772594332	9.73548248983173	11.8763721964558	10.0797415270526	10.0647125613528	12.4314069235014	11.772711231077
CNDP2	11.1397101614499	10.9287155455718	11.1060261349561	11.1733555567348	11.2254036701777	11.1214942173373	11.4026171139486	11.1161324519278	11.3924216875047	10.7429947809858	10.8021566975873	11.3229463600348	11.1639707581636	10.988745081078	10.887810134556	11.1770655696848	11.1340062215979	11.3324980040615	11.0102189224896	11.1596673846598	10.8465043030243	11.0732821265038	11.0238398826201	11.4871391388239	11.2078800690062	11.0041270354865	11.1541582438888	10.9718734150541	10.9810434548296	11.2566084762097	11.2335141143832	11.2122413591957	11.222385177971	10.8858948369882	10.8637735825558	10.7933269515184	11.0603849395357	10.8858031721835	10.3389102756483	10.7857441758138	11.3030532102106	11.3964473998005	11.5656863332063	10.7992338363469	10.9910920206768	11.4430510859863	11.3870279610148	10.945835045508	10.9945809365796
RPL21	10.8975961261076	10.5667193968451	10.6566254999161	10.9873179126004	11.3666121468792	11.101340412269	10.9773963169472	10.9325129071803	11.0493683949486	11.6141261103475	11.1452786470851	11.465018082868	11.0373328761057	11.7498393264808	11.6051380795535	10.9168604662506	11.1176052916119	10.6292395071074	11.0598647322499	11.00515878303	10.851139182977	10.7380603755916	11.1379970386771	11.3300169006703	11.2944125598492	11.1743615751761	11.0691047903178	11.5255757411245	11.3456334869763	11.0429864932544	10.8588949865801	11.724085171393	11.2456376413383	11.7391710609699	11.2060473729597	10.8230366102239	11.6903386181483	11.5654883336968	11.6562144223351	11.3828446915894	11.290223139237	11.5033308530601	11.1181797808286	11.1876646727438	11.0568202986302	10.9835312014463	10.6007483609854	10.9021318313408	11.4750718403473
MTCH1	11.1281155362701	10.973113794707	10.868827388757	11.0930527854452	11.1172812846071	11.2706419603102	11.0836376163696	11.0564588493088	11.1179154519314	11.0755186640979	10.8201253637148	11.1366318308712	11.2266459264852	11.3521409967125	10.9378822768448	11.3467655097232	11.2575464260107	11.1691953247784	11.1281097257097	11.2211310417189	11.3526487932892	10.9708149504165	11.2393720993804	11.2332268612713	11.1570305492722	11.2863912906027	11.078286904348	11.0917458048922	11.106448756921	11.0876537557507	11.1147882715296	10.9780626428668	11.2540531583187	11.1170429603692	11.0558979353664	11.1055933587191	10.9489482452051	10.998519293972	10.9169421610768	11.1544747456228	11.1502242332301	11.1193384567498	11.0668479080719	11.137731912143	11.1311871561049	11.0332526392926	11.1348284075799	11.2195120857902	11.0640067173825
EIF4G2	10.853558119344	11.0930256791195	10.8745571256436	11.081886155728	11.0089533297627	11.3349026304805	11.0609464804396	11.306776930032	11.139260146155	10.9401416300453	11.3166014843835	10.9700247549595	11.320723559102	11.3329571035667	10.8656820559461	11.497870096303	10.8838424125624	11.0401898654057	10.9759014212567	11.4463286236718	11.2344915829898	10.6892919484463	10.8953342677817	11.0447620373742	10.9272528404284	11.1016447514959	11.1338691528761	11.0499223300607	10.7977530772931	11.1590216199352	11.1960971482468	10.7166170906235	11.2434855776591	11.0106775668391	11.2545414399245	11.1978722759375	11.1857702622937	11.0420264256361	10.9473758909196	11.1826995495856	11.1777598599279	10.6941410960385	10.5033862801196	11.0524369133617	11.5615494217023	10.8823167860278	10.984415224895	11.1992149407538	11.117920766467
TBC1D10C	10.9933893110051	11.0011126251431	10.5691898907137	10.8748192647595	10.9199875880135	11.1291297069816	10.8463514103745	11.0406267897187	11.1445863880704	11.0379411342626	10.9421259344778	11.0760901907075	11.1441867400337	11.4128151586164	11.0433908439281	11.3534149113948	10.9987821782665	10.9524405788669	10.692251994434	10.7531300171069	11.3158823031025	10.7032584122782	11.4078681373382	10.5648342133269	11.1083852918669	11.1341866302479	10.9411390741562	10.9961063063145	10.9228438166434	11.0473305368572	10.7996528045738	10.901886166015	11.1016030404002	11.4867338500112	11.0897020228403	11.3617703978996	11.0841762161234	10.9826386151081	10.7895599350156	11.1081778875911	11.0238881847486	11.1782097860231	11.1014730424037	11.1895496377419	11.3932768851469	11.1580958332723	10.944499004874	11.0931648971877	11.0397140793522
GHITM	10.864098278407	11.1161060469299	11.235197203247	10.9937340891851	11.224347028076	11.2630060940822	11.1201259241005	11.329793889536	11.1669835634221	11.0017355477445	10.9004794052787	11.0254301003057	10.7608170335425	10.8209707761122	10.9114855763919	11.1892461555552	11.2097745982819	11.2189360127009	11.1768907076341	11.1586670172595	11.2282956817874	10.826219342021	10.8456743031224	11.2875757687286	11.1986558839953	11.193466728497	11.2690925070178	11.0051251603582	11.1315004991092	11.0321396234732	11.1647735214521	10.9653666196052	11.2760611550308	10.5511870992687	11.0476128352166	10.7295406755326	11.207534360232	11.0116661078302	10.4759691573696	10.9983439186355	10.9246138953158	11.0640895663262	11.0157190735253	11.0417889083992	11.3230595995979	11.1027973017382	11.0647543499765	11.1447267899433	11.2800644285943
RPN1	10.9981377033875	11.1706246582687	11.3197532012737	11.0905538163914	11.0110264704949	11.0118378946599	11.2692728618189	10.8738830088216	11.3277872222238	10.9778470359636	10.8420988984614	11.1822027828217	10.6947859270052	10.4964528640907	10.6761470048882	10.8696450805629	11.0874403073125	11.1754387292267	11.0595565880943	10.9741738979623	10.9711425100004	11.033408204055	10.9151542683343	11.1283814328362	11.072483931284	11.0812967383706	11.3047273617246	11.1330480178969	10.9873757751163	11.1493842801196	11.1638821052341	10.7791087047476	11.1883738944447	10.4916263433526	10.5603981362334	10.5573031329923	10.8191384877187	10.9426742272815	10.5141272202109	11.1797757319109	11.1215402538872	11.2234925768058	11.4871965525069	11.0381512573088	11.203018920719	11.2697869072747	11.4496833419646	11.1622780154601	11.1049183995574
ATP6V0B	10.8797888015231	10.9116823761622	11.231881930759	10.9821634524963	10.8840834022412	11.4314333256271	11.3670068257734	11.2251386235508	11.3963573179354	10.7634453742939	10.6105205314408	10.7792341178309	10.7395330438524	10.8445099182778	11.0950098089375	10.7862050279248	11.1020928700121	11.39201781796	11.5117590880294	11.1535253004193	11.3014012768254	11.0425197489375	11.2328749669734	11.4338745007882	11.1658157001347	11.1506530278743	11.0458202923212	11.0622115394644	11.0534406604884	10.9177898602362	11.3279186529068	10.9993722787082	11.175329391822	10.7228355315151	10.7212973113826	10.51668511295	10.7700875367623	10.8100039565964	10.4679878006884	11.0408268851311	11.1633334979288	11.1886004791571	11.745110285959	11.1771878545376	11.4915221584966	11.0516323224717	11.3713200753254	10.6390224891266	11.0111662199966
GIMAP5	11.7834684359667	11.1916116399148	11.0385918842825	11.4748816195832	11.2916466922581	10.4341494883712	11.5772975604115	11.2538189303598	11.115343021482	11.7397038089755	10.3996289230137	11.5451106734835	10.3067586898207	10.7186848293598	10.5037238344357	11.6415110201302	11.0684416545303	10.3823681954168	10.0284538692933	9.09720586060627	10.491565237063	10.391838282817	10.6132561310931	10.163432759408	10.8111840737022	10.9338134644536	10.5184096355257	10.346133684198	10.4179142194613	11.491791273834	10.549462541226	10.3373655302649	10.8133085453041	10.3330978559901	10.7168703773701	10.7303943503742	11.1457674591811	11.1126445276828	10.5881418118894	11.3072087313336	10.7473584974335	11.175202557146	11.5542583735347	11.2951680566461	11.2879796665207	11.1469406089716	11.5616274267534	11.2841183001371	11.6831874700644
UQCRQ	11.1582056558666	11.0090604216883	11.1845840463901	11.2412787534745	11.2952591602364	10.98834535727	11.2018819094814	10.9497953818463	11.1153989947552	11.1696761412719	10.5904754652685	11.1458089411374	10.9584247319432	11.1142619286587	10.9676177997693	10.8585641177132	11.0223927768442	11.2318706686541	11.1174649975384	11.0880338730906	10.9300314458352	10.9273257710854	11.0800629844117	11.0800267401274	11.2716854439864	11.0540485818013	11.0051832235523	11.1113307320175	11.078808661521	11.1528721679976	11.0083270214844	11.1655211446868	11.0831615115885	10.98664297532	11.12104248463	11.0374883829717	11.0880677916291	11.0052757479169	11.3821528139382	11.325470074586	11.4993603707616	11.2283079703653	11.1199711875655	11.2851846075889	11.3183113146764	11.2101512544086	11.450597824221	11.0466112690792	11.0690957528714
PLAC8	10.8466251791194	10.8982800269322	11.2546124752626	10.8579731322333	11.2828278796582	11.2553806283205	11.1899650962193	10.9742192177665	11.0665217753255	11.1519673983019	10.7990285666112	11.3008484406838	10.6640548488491	10.8439078839516	10.3652406910496	10.8115846267575	11.3438838487889	11.0148761983976	10.8711399955031	10.9688533764825	10.6050981220339	10.788903928313	10.900607129621	11.1319420200547	11.3911790697211	11.2276294931811	10.9339946262535	10.7043518250867	11.1645851775687	11.0609260812151	11.1653674939116	10.9985244651478	11.0577452560604	10.8347967478475	10.8984035585665	10.9431943423035	10.6755773257294	10.6662236553518	11.3767200812888	11.1314714431607	10.8867619866715	11.3432311338877	11.2846153363491	11.2036677504165	11.5002669954844	11.2371552772647	11.0642003054884	11.1194225449742	10.9126389878882
KLF6	11.1691768697258	11.0923476143174	10.8607802737353	11.0200626376391	10.9462179719873	11.5099457200642	11.0201664497119	10.6102868209023	11.0184382167005	10.4477429925766	11.3914507857252	10.8602311993281	11.0190329157637	10.7564652929276	10.9599313268687	11.178099706661	10.8334494362047	10.9800041380485	10.8467527543378	11.5799130924324	11.1168479000809	11.0125424950834	10.9073643102975	11.3717183136338	10.9537978308144	11.0249906136772	11.1636106454685	11.2675102047056	10.8782490007525	11.0623570014527	11.4396576137634	11.2125135067567	11.0430064120971	11.1265827068887	10.8078478415593	10.5810381604376	11.0962290736327	11.2876167028284	10.7176306195378	11.1803126587908	11.34258819166	10.8810036622576	10.5551411420813	11.2266582546953	11.0995525036745	10.7600821650337	10.8024717962042	10.6714082749061	10.7866198306808
ATP6AP1	10.8040992288016	10.9853836801813	10.6301379829486	10.9351420301111	10.8850031180152	11.0549039600725	11.2791485631757	11.009306444844	11.2086279801043	10.6815182906263	10.6506926051743	10.9726647120472	10.5314463599806	10.8095683628063	10.9483265036543	11.0211672223783	11.1452617716399	11.2832181563716	11.0012384482893	11.259349369103	11.2086222456919	11.1419936020242	11.1013157881431	11.1708405835928	10.915507837419	11.0257097414988	10.8067853287147	11.1762890894304	10.7863313989129	11.1515987650918	11.1686299901629	11.0156692080296	11.145419106622	10.7298858570737	10.8487795070773	10.4985947373411	10.8013843704752	11.0228896972698	10.5567539533265	11.2034765928344	11.1759399089988	11.224365527571	11.548916614544	10.9234149697755	11.1675609922255	11.1499319001566	11.3477851670327	10.9105525913176	11.0605063831123
ACTR2	11.2425778243396	11.1656492788761	11.3029934011857	11.2002425864276	11.2268432580547	11.0935085104872	10.7282231709339	11.453779760591	11.1541984804638	11.1180328831899	11.6191001534099	10.9834300872392	11.2712636862076	10.904946498115	11.2652449658607	11.1973705374973	11.2181100348746	11.4279955537278	10.8711399955031	11.8023595745915	10.8856628092017	10.1598314502625	9.55095682250785	11.3659793622015	11.082227310443	11.2570284642833	11.3814893509409	10.8284658271426	11.1867587710796	10.736340219308	11.1573879296572	11.3781794217653	11.080688510692	10.7902900504184	11.0488483244654	10.6243526514942	11.5100177515232	11.5171364187517	11.19984106015	10.9937963069243	11.1210364797685	10.7468670130841	10.0827788165222	11.0171184225396	11.0568860659207	10.5960353207217	10.3103656204133	11.3887485217746	10.9652973044055
LAMP1	10.78448156158	10.8616893039647	10.9541127287132	10.8742211436637	10.8668649090557	11.0949256069072	11.1966086628471	11.0725897481648	10.8880212929474	10.9514385746622	10.7644698589641	10.8743186030099	10.8855822505577	10.7594762377314	10.9904036081534	10.9156238910585	11.1965581210386	11.0063146465279	10.9202724837544	11.1546586799857	11.1205663360866	11.1788465909031	10.9963397918158	10.9880953128717	10.8400481753035	10.9220557338156	11.0840934843672	10.8848366206509	10.6369763791374	10.9862236629214	10.8197709931836	11.0175000346921	10.9107115037229	10.6779969667662	10.992300257947	10.5688541910405	10.9205364284402	11.0129999336534	10.9601123057988	11.2915464936549	11.2611801465754	10.9759041650935	11.2856917364186	10.9121837572583	11.2182253564828	11.2121528559413	11.2237476138194	11.0456240720513	11.065462613947
SH3KBP1	11.2417284581038	11.2739452988836	11.1730261000818	11.3517958580887	11.2278021592168	11.1081062188939	11.3389828400898	11.0049326334496	11.1155109345107	11.039711456153	10.827738995246	11.3313804010052	10.5858330643187	10.7346469280624	11.034146297283	11.0073587749113	11.036355986694	11.1333114878379	10.7827642547478	10.7752436207636	10.9244060601346	11.038873321724	10.6769327314404	11.1610050130915	11.243423990273	11.0212454571608	11.2366454040925	11.0251371489238	11.0302976684031	11.2937701772142	11.029681057559	10.7645489889496	11.1981349596325	10.8740550170111	10.5625911511315	10.5400370627529	10.7508605151292	10.8010256952444	10.9931720534622	11.0208980883194	10.8986287675809	11.2060052938405	11.2171938091938	11.0882288302902	11.0430781936665	11.3299708330037	11.2908520100993	11.1939757475548	11.2391866107613
CCND2	11.1104915137396	11.0488849673348	10.8306132835953	10.7876750939846	11.2942997952057	11.0144257513602	11.0633517809878	11.022186700957	10.8050190913666	11.2121453319	11.0098665502046	11.4587616928185	10.9968826964099	11.0853518665132	10.6053585095847	11.5896700353324	10.8843357871601	10.8104214196064	10.544405698446	10.6372535114152	11.2492041506871	10.4935335608462	10.8998693672078	10.6095807237749	11.1675781412016	11.1312457658754	11.0991194168433	10.8108998637693	11.1431813601518	11.1397470734968	10.7554885415052	10.5496357483302	11.0573771048211	10.6926187618227	10.8896901451352	10.8285987726647	10.9813828563365	10.7673975164228	10.6984177602109	11.2556304924233	11.3315834441996	11.0863177611291	10.8085155258398	11.2586223432694	11.6861261662002	11.3877996220914	11.3297291241214	11.4019284016838	11.4457592286151
KLF13	11.0266055696186	11.1565618300296	11.0803534811544	11.3571068879034	11.1545472182634	10.9460165270451	11.0610558987375	10.9787426125557	11.1535996760144	10.9796406790378	10.8856945688739	11.3829137155434	11.088025483425	10.7855523345647	10.7384459431282	11.2325323521957	11.3581338960849	11.076095480605	11.0134117961752	10.7413669349475	11.1626845691248	10.8326209379883	10.9649919620556	11.3321689103149	11.2115306788506	11.1270246908767	11.0499610000955	11.0563672708124	11.018795869504	11.2574783621487	10.8609483155738	10.8057699649327	11.2477327729409	10.7669454340884	10.6913054820385	10.8529159901414	10.4917289616496	10.6872762193328	10.9424480125972	10.9719881781684	11.1801830063168	11.2208288758012	11.2740886966251	11.2039163353902	11.204987759104	11.184476357229	11.405568103995	11.2617211435729	11.1563558768761
FPR1	10.6139688362817	10.479930290663	11.6979716631101	11.3041817237098	10.9110529022521	11.7938036353579	11.0763478158712	11.5015770787041	10.8896697199257	10.8897361335396	10.4762934420298	10.5822412835874	10.8067511829929	10.6233443942307	11.128371550379	10.5529203811615	11.277171528075	11.8082543165948	11.6995505111921	11.6549748059879	11.5964351867245	11.773214168728	10.4940190923764	12.2044433219756	11.4747991953586	10.9690550660931	11.2034427617318	11.6119784901134	11.2741813328301	11.0008015202086	11.6384209696451	11.0503490568093	11.1385379895813	10.6916654487618	10.562434609058	10.6796006238023	10.8204255727494	10.8689911222659	10.7089000982294	11.2695955446095	11.040389051318	10.9936408345488	11.405175942846	11.1727460266376	10.7915725549379	11.58876087858	11.0769744471791	10.8320245771416	11.0440056499022
CSTB	10.7494352487175	10.7459872348395	10.7363206759695	11.0097961739986	11.062146987792	10.9387239198393	11.4137815949493	10.8154572380157	10.9122842359509	10.54130529968	10.6671047189703	10.3923512998703	11.0976764434481	11.1468558741204	10.5697102514099	10.9529121312504	10.8172717397362	11.1179897868751	10.8668807957717	11.1100587857847	10.8652617222695	11.1150218490844	10.9811922939467	10.7745153250459	10.9164843901264	11.0570778081695	10.6838154169433	11.0237034397533	10.5080914728974	11.0618563471844	10.9705731567771	11.0743029064755	10.9765775709135	11.0732996135649	11.1215088492848	11.2004156041437	11.0007100058261	10.9446589903686	10.9628487741816	11.3785027732135	11.2808613919472	11.3274205181396	11.3073705158462	11.167779705438	11.1822196750547	11.0577075827634	11.2127872992401	11.0817701539383	11.0443503781825
ZFAND5	11.0029760881361	10.9683606204752	11.0060813317815	10.9370488405667	10.9513701895348	11.329218445748	11.0232018338653	11.413631526757	11.4431315828713	10.6680595194307	11.1665901053972	10.7885200480105	11.4770497594886	10.7124716256083	10.925984915912	11.3752573704093	11.2141152639958	11.1978513937902	11.2316909969501	11.4665439350933	11.3225090314886	10.6641340133866	10.2619728338875	11.2931134927179	11.343156796267	11.1177358603149	11.2680055782442	10.9701791988736	10.8158195922065	10.641931206136	11.2007406281688	11.0655304168676	11.0674057918038	10.6661884586333	11.0736681658904	10.6497686994554	11.1362234944578	11.2244895703036	10.8277064268565	10.7823469669317	10.9775644396724	10.4471251356084	10.493196424038	11.0764234086635	11.5150364254829	10.6648817522762	10.7355383544109	11.0114388091861	10.9605483421313
RPS24	10.8031187880402	10.7807878124786	10.8094868259765	10.917474799326	10.8026218851435	10.5394924567615	10.6020404314802	11.1622384030348	10.7561711776413	10.8460137593703	11.1416667355334	11.1680160704253	11.8639136414973	11.9317786281534	11.079128572707	10.9138763551304	10.2196261860614	11.0858720166647	10.916439934764	11.1293541663442	11.2189502882806	11.3994845711817	11.0115548369088	10.7398541443688	11.3316606073998	11.4030244333892	11.3165580427956	11.2381284774941	11.038237717456	11.3575612291363	11.1078222764037	11.4274188282316	11.0926516247629	11.8953123539939	11.1534137734389	11.4174785289275	11.2923929474679	11.5345709960237	11.7350582803708	11.3645244394103	11.3735291860787	10.8547622709228	10.5882725230341	10.7928109033732	10.7536658333455	10.9853660551092	10.9428309704056	11.1705232795873	11.1145058374213
CREB1	11.7061888323166	11.0064162429615	11.020567524422	11.1903862417319	11.3110620280671	11.4095852976472	10.1158624181218	10.9896298670811	11.0650714004406	11.244358368154	11.5445358117572	11.0984265069244	12.122089217419	11.7337699656541	11.1000673620428	11.6893062454285	11.4114541314587	11.0021336004798	11.2328838034682	11.2985295600859	11.356927170272	10.9315781207848	10.2899664280844	11.6245997248603	11.1608695056603	11.5029783751852	11.3182717295075	11.1196824064303	11.2859490793	11.5851645953158	11.0602071749102	11.7322835426663	10.8425073705888	11.921002726156	10.9350380756275	10.684990199595	11.5026948898136	11.856874985704	11.337746892247	11.0038185080263	10.7207867205485	10.4291893416173	9.884892520083	11.2112913783048	10.9275491972303	10.7836085146625	10.3166837513476	11.3559475336373	10.7061734233992
TPI1	10.8757809913024	10.8708123440168	10.7221854159055	10.7044573689408	10.9578419330624	10.9735410324642	11.2844603199682	10.7914078434942	11.2314111791611	10.5721009226684	10.8715248025634	10.577970926874	11.2648424415168	11.3197741576608	10.8575717941058	10.8748923520191	10.9684766833472	10.9943351781435	11.047670249844	11.3225584380741	11.1102648598489	11.0488711352451	11.3468805313507	10.8575747785663	10.8988058221448	11.073175297046	11.1259880926769	10.8292179219129	10.9072679118314	10.705912808573	11.0628868756949	11.0643588457765	11.2855541826991	10.9676297074633	11.1017186688321	11.0865804968543	11.1184983823942	10.9281505943722	11.0447382480321	11.257666539275	11.6411787250929	10.8850670535846	11.2335547007271	10.9443343883019	10.9706928983208	11.038919133437	11.0394363480847	10.8026566606585	10.9177684128409
HSP90B1	11.4995657125381	11.5988545025296	11.4262335690508	11.3539603199322	11.2814448965222	11.387014746804	10.3735908076147	11.4696759736057	11.3750359496898	11.414867534716	11.2734715382947	11.1998589923356	10.7332331074249	10.1060860002348	11.1355096043519	11.3138331440474	11.1888843611052	11.2717900787386	11.0108581022979	11.3101279464634	11.2396182487194	9.249019900401	9.43993203138124	11.3386983750508	11.0367051230701	11.3373180833193	11.5950259454156	11.0943486585419	11.1813858270901	11.0167806663848	11.1988850247378	11.2192198657732	11.010528286828	11.0010654360436	11.0222011783544	10.0393866740524	11.059128934473	11.1397926354276	10.8682927261431	10.3917340427788	10.4242487134079	10.4755082821683	10.6850591619591	11.1798461224069	11.453346874436	10.3559420620957	10.0472618322312	11.2318228089173	11.2023698168027
TXN	11.279447455735	11.3798811186445	11.7213819425092	11.3347391540642	11.4126681581685	11.1225644376148	10.9186152952603	10.9211847625208	11.3564891525187	10.9854947449435	10.6547042295017	11.1929550859964	10.8793633132557	10.7547346748307	10.8646141996148	10.6675005841708	11.317519705589	11.3398328390343	11.3378814916	11.1604736336382	11.1864565634227	11.0249326392962	10.9649919620556	11.2357819245272	10.9552245540123	11.0779009210115	11.0462883948576	11.3334089122794	11.2266723093906	11.0662844410932	11.3029735947853	10.7680372971579	11.3419223749435	10.4020607642129	10.9324118496759	10.5609012730158	10.9109199496652	10.7830690732821	10.8426862378967	11.1183873721123	11.1125728187928	11.074139660946	11.2546618817293	10.9906239090937	11.2188753329816	11.2216132892508	11.2058077796183	10.9531082357629	11.233045505168
GLTP	10.7604789107329	11.0916692160854	11.1635094668854	11.1807257031733	11.2011404953302	11.184250907001	11.301069285328	11.0746261268793	11.4122601882256	10.7862848794181	10.971021027541	11.0435211637483	10.6901286411931	10.5804901902652	11.1431244997856	10.8509777541038	11.1828738141307	11.4468787686056	11.1259405595416	11.0530255746343	11.0458891341304	10.8277763747193	11.027358032994	11.289263466073	11.1175281472682	11.2097283146552	11.1829977937102	11.1068596099615	11.0992405437624	11.0782832997345	11.1535612075295	10.7974154715282	11.3490388138374	10.6657794855011	10.893308105493	10.3861327663534	11.1089017550138	10.9763038930488	10.7477235659807	11.0199078482655	11.0019168304888	11.0905671173526	11.3640660060504	11.1026114441259	11.2988867448341	10.9610039419231	11.139772674652	11.0993283591943	10.9802218026625
TAPBP	10.9883028392773	11.1167170095013	10.8673739909254	10.9905602744488	11.3787102085262	11.1525946304372	10.988998359857	10.8367763981646	11.3093716777421	10.8200072326381	10.7001715789631	10.9312045006504	11.205598544216	11.3122192654528	10.4350533741155	11.0562192591708	11.0461727023668	11.0283834533933	10.9795689540843	10.8359880020324	10.8183669909795	10.679226124512	11.018237149988	10.9639613154117	10.9471895875167	10.7492413238066	11.1259248681299	11.1976361074703	11.1063907757144	11.1153223384387	10.8199217718688	10.4606905762473	10.8898111557495	10.9628044178953	10.5589867167954	11.1256097034281	10.8083818420675	10.3728002694052	10.7180282493687	10.5861936312879	10.8088137397963	11.1439870813274	11.237336848408	10.9142534663052	10.9560727209582	11.0859131316946	11.3413573268285	11.0061950128747	10.9822821366387
TUBB1	10.7115800465182	11.7540245054707	10.9960669180088	11.1203036018548	11.154244115046	10.5962687817557	11.2067897328141	10.8771170485359	10.8063496597701	11.1695812718285	11.2285462635052	10.4987501866387	11.5266938939325	12.0888859328667	10.6774058899171	12.1789496931102	10.8666767867943	11.0769458917877	12.2106374232696	11.6041372149926	11.5613930425899	11.2294017520373	11.0347073004712	11.2772611478907	11.312065979077	11.5238047830887	11.1116275438774	11.1174318774679	11.6572687053404	11.3037178270901	11.433504299391	10.5711124923763	11.4728159758907	11.1729984712534	11.2789376698144	11.3774558932546	11.01332353436	11.7753840747409	11.0852912556713	11.3660581238522	11.256541004614	10.1699893856756	10.726064276398	11.2919648642826	11.3134925115444	10.8983212238437	10.5291670854123	10.5798596556213	10.6442769028787
ANXA5	10.6794458867183	10.8638256468535	11.3472732577346	11.1500272130337	10.9890746188717	11.4988787951202	11.687155164041	10.9953736339162	11.1787964637344	10.4537911901935	10.7378236576001	10.6833337082059	10.6941338989543	10.3274528269498	10.7690803316332	10.9720809625551	11.2971517489142	11.0709251087104	10.9109459150523	11.1051446153051	10.917983260882	10.982035172791	10.7938542275095	11.4280776802868	10.9790008490902	10.7157065993823	11.0245948385646	11.0529252473788	11.0208942156177	10.7797654300221	11.0960957124255	10.8727449183774	11.2496640051219	10.2486120236781	10.6047522464662	10.8329212550513	10.8312082511074	10.9319624729334	10.2866214181154	10.9045320382889	11.0569719415082	11.0530318434305	11.4389641015916	11.1155882350598	11.3173155871012	11.2334882408001	11.4830136336684	10.7325400611465	11.0879809483516
CD37	10.4588673708816	10.7748942901844	9.87879463029148	10.7314815721517	10.5073414218058	10.8289071361082	11.0814814858796	11.0189909394637	10.6909198487583	10.3761979491619	10.8712907236585	10.5036341978505	11.3438819619395	11.6147026081101	10.9189510048306	10.6138397228486	10.2369694723346	10.8832831048166	10.4808441984928	11.2215021420747	10.7722909266152	11.2953601506825	11.5193790775411	10.665535050986	10.8027668711196	10.75340148151	10.768944142809	11.0757725438656	10.8508418335986	10.9537429038104	10.9074601299203	11.2103894399283	10.7531279413096	11.4793107645712	11.1191207074678	11.5302356318945	10.9803640009305	10.8441402732795	11.2511469360534	11.2110104443512	11.4243698683789	11.3492632625628	10.6390289876006	10.6266549577752	11.1230256575284	10.8509759778757	10.7648902412551	10.4997343264643	11.0869782250903
CDKN2AIPNL	11.6180346485048	11.2402892200245	10.9935363635893	10.6599908268918	11.4006922545894	11.0670498307829	10.7965928608247	11.7047125196472	10.6897016446002	11.2714899079079	12.1590866669831	10.8858015224354	12.5940844911533	12.2190738418713	11.869259764962	11.2767351577031	10.7732342614691	11.0774558882487	11.3253416400302	11.0794709042519	11.7469155007841	11.0026429916509	10.3118020071023	11.699991753789	11.2708652162812	11.3492447716261	10.6380566970906	11.0925519806494	11.7253703015221	11.1382584599761	10.5707431585957	11.4904249013772	10.8011655430592	11.7666838845272	10.5574169788772	11.0002606773575	11.7958866543391	12.1725654472225	12.2263084177675	10.9033603519632	11.2618678977517	9.73342322905695	8.77359932976993	11.8904623498361	11.2692428174218	10.7251310515391	10.8626180346652	11.3794900540281	10.7686915711727
PRDX6	10.848702772888	11.5737145008245	10.9212417990646	10.931065352581	10.8685405609129	10.7429180341958	11.3160226107918	10.8298079928847	10.9722895693634	10.9329711537722	10.9509370415326	10.7689173784115	10.7575267129218	11.0242539617732	10.9466945676211	11.7692914903151	10.7077992485337	11.1104862957449	11.7005458799111	11.2469740313327	11.7604084858103	11.441773986016	11.3108217666895	10.7730561666867	11.2206740293206	11.1591456746206	11.0456196298443	11.1306385839589	11.3014523565952	11.4235017471141	11.8295764447972	10.7483219754843	11.3182128197299	10.516186876232	10.9873507685467	10.748508888506	10.7698917973344	11.1116441691843	10.258620834061	11.0985489186595	11.0498272035877	10.4446077485643	10.8540792261169	10.8128155478387	10.7216141702883	11.2151696729649	11.0858622921904	10.7526462300975	10.8165405512042
CRIP1	10.9053617967484	10.6378605343177	10.6836461252295	10.5984552118526	10.6153402131728	9.54870821909149	10.6265519522948	10.486078058256	10.7493309851587	10.3872461855425	11.1689759021542	10.5743735744511	11.5032595554119	11.0313250084123	10.777817762355	10.3656167000358	10.7917412439054	10.6193371102365	10.9482732377637	11.2345235152601	10.3111325359216	11.0098078416276	11.15474883445	10.6409324470481	10.4991582673716	10.7862652538605	10.3126673516527	10.8373142463634	10.4042062039495	10.5612205520744	11.3268037336485	11.0334475444807	10.3488425171175	11.5983348291091	11.2487311921261	11.1970235535542	11.8052457373348	11.461283435561	11.6294007759729	11.5037740034556	11.7756495948309	10.4500683344043	11.0096931803405	11.1252251640343	10.8461160570948	11.1296513572068	11.626200387905	10.5853641457806	11.4336142473207
RPL31	11.3729202845311	10.6152726952178	11.0062696030557	10.8179853642973	10.2931855862573	10.5661382329272	10.2652891386372	11.1304103825114	10.9653821934121	11.5585183066951	11.2717095142791	10.8197496273751	11.6015853443353	11.7504255225887	11.3219645961009	10.6479684122533	10.6365864674405	10.9769616877707	11.1486886958638	11.11409141331	10.3415198435833	10.8383605306214	11.1439440901759	11.0893871445332	11.3323424554887	11.0744276796155	10.9328365941942	10.6992339375347	11.6448858167703	11.3431578445581	10.9527313054482	11.6464842900774	10.4451869276341	11.9134373986324	11.0857228284026	11.6375738336501	11.5680262908403	11.8543664598053	11.6802669921671	11.5139365672185	11.2405613387923	10.9177295044292	10.9909386445913	11.3379538010057	10.2015164754635	11.259345223401	10.3095738914027	11.3633507006093	10.9291478804804
TSC22D3	10.9730934614576	10.9345580609028	10.7275506974499	11.1728199629346	10.8515041468471	11.2354526656895	10.9718802976033	10.7062868872791	10.4724218060856	10.7659173042385	10.8834188628811	10.442716778732	11.3045039531097	10.651235670638	10.6691805675343	11.120486583038	10.9711930745851	11.3131293449807	11.4828199856995	11.3888332816343	11.2512732884102	11.0746950191883	11.1392570218839	11.5016402304933	11.0295590943811	10.8766086769243	11.1868195496223	11.6484344129495	11.1941808151103	11.1208178396212	11.4578648355797	11.0210312040122	10.9504236080864	10.616344041514	10.7699074039144	10.5797631708553	10.9644130097305	10.8122288593397	10.6650079609269	10.7830553834831	10.9146332298746	11.0948493740502	10.878069449811	10.6861447838981	10.5979197704811	11.2864660145278	11.1224342818351	11.4062138770565	11.4796275405575
RNF7	10.9781817729142	11.0509249535853	11.0698928913901	11.1700315353784	10.9761029670775	11.1413831790588	11.2912480615629	10.9798016081375	11.0938507436888	10.9593971254422	10.733450577343	11.0451098054453	10.2614223911677	10.3180160039274	10.7067094722331	10.9860170413108	11.0138827066709	11.0659067836632	11.1038160791338	10.7913528183951	11.1565650169754	10.8266316454065	10.86203176519	11.1962920722852	11.1982535058197	11.1185459238847	11.1042642464013	11.0909391526499	11.0580712986898	11.1675322262344	11.1845986202074	10.8136509879709	11.1721627175304	10.1581798518447	10.779751345639	10.5086845980587	10.7736845385612	10.7884716024704	10.6885818757839	10.9291106342919	10.9963386587191	11.2121794531169	11.536490331817	11.207515806405	11.4133437118054	11.0155357567227	11.2140177565429	11.0475978195285	11.188887881517
PPP1R11	10.8794407556591	10.9382286978994	11.0119686226715	11.0583484512669	10.914477647385	11.0126434810426	11.2977718928488	10.8888542418758	11.0265193881907	10.7963577104666	10.8743311536334	11.2139982813163	10.4108037493663	10.6269913430806	11.0525419948237	10.9883730180031	11.1350653130767	10.7856761655393	10.8252206826827	10.9168042115535	10.8239252697539	11.0219352974838	11.0589899276686	10.9557424535606	11.0470720879839	11.0534843141137	10.6943007998437	10.9163757404261	10.9242331272916	10.9853924834158	10.8080376742184	10.8615259428032	10.8865629971009	10.6302054787863	10.8393597183417	10.2906218626374	10.9260792301523	10.8314629379078	10.5949740516642	11.1627044958288	11.2406078378481	11.1420958676951	11.298266340111	11.1259485231522	11.3150450765377	11.1260771550471	11.1881908351534	10.9917028835656	11.0876467869622
CLEC2D	11.3211684080667	11.3893942090484	11.0711522446831	10.8795949281908	10.8093691295179	10.9513580830945	10.7552310348279	11.2130503846888	11.5343113101311	10.8860816431102	10.1057964112221	10.9362983188786	11.4769204008389	11.9593130300798	10.2477139692874	11.4411289546008	11.5273212774052	10.1797166327737	11.1985233183589	10.3632134878046	11.7734171002616	10.5306378532709	10.7887714282782	11.3964548149107	11.464300312696	11.5461047501521	10.7846196015558	11.1427032004786	11.2374767213455	11.2674429265117	10.7250655879713	11.7392315333865	9.81408424149521	11.8291885453477	11.6895393950676	11.1714141051806	11.9017912034655	11.6828554514075	11.4131225136533	10.7748873641197	10.9455674586033	10.8230814373268	10.622665423023	10.7646863446398	11.4450855976959	9.3713442484046	10.4282802533179	11.4615003920372	11.7540473233291
KRTCAP2	10.9638981944681	11.0775166443849	11.0755213139804	10.9538417963704	10.9283306471543	11.0404022165831	11.1489905431498	10.8716028510431	10.9953732973902	11.0299468743582	10.7325338044784	11.0445600959506	10.4536890794107	10.5106750917248	11.009643872474	10.91874967791	11.0534275508111	10.778383471428	10.9263411918128	10.8189407045227	10.9889891716713	10.8212174249684	11.1150776580043	10.7906043091973	10.8390191865395	11.0050752145675	11.0844840889797	10.9395261407406	10.8198896893075	11.1245833997966	10.9405747264253	10.7548118881631	10.8624906382022	10.4799423230575	10.8689010069374	10.7909171015358	10.8807466138595	10.9223934575102	10.5202996964376	11.1299154262738	10.9672358665294	11.3400522012569	11.536685951521	11.0507026295057	10.8262638538704	11.1045721183498	11.2373513264251	11.1055530147048	11.10802739956
ADD1	10.646065806066	10.8201809156771	10.4527749145618	10.6513444813282	10.8653115775872	10.7255445280036	10.9342820140669	10.637951017243	10.7849051032829	10.6390777108106	11.0602205395754	10.7509968245937	11.1396936475196	11.0553686528069	10.837581477262	10.9623165335963	10.6723640264493	10.6929799233377	10.7932413501391	11.1607637743237	10.8908384081875	10.7906851435412	11.1293781307379	10.2931834811182	10.773226984145	10.6501544327827	10.7486503731637	10.7617102348887	10.7477386370337	11.005279339579	10.6090816276037	10.8456687797937	10.9677167999004	11.2359606384813	10.9275805305322	10.8837610973971	11.0430292330256	11.0602960317907	11.0651881323155	11.1278288273329	11.1981602439089	11.1827943934551	10.9853266756647	10.6358594720526	10.972154148516	10.851880886053	11.1297449811343	11.1951957858406	10.8865961905644
EIF3B	11.0246734830668	10.9194566572735	10.7821639024086	11.0958870610003	10.9856006990483	11.0686582358917	11.1389659259919	10.9059605221148	11.2124947857058	10.9427653217582	10.6040864966087	11.1770454774593	10.6721933256991	10.5304224982297	10.649365920962	10.9828929869078	11.2238048881633	11.1263829704784	10.913489679471	10.8263752377068	11.0439838632062	10.4814066772365	10.7918736152595	10.9857661871566	11.0486653917793	11.0655685006127	11.0281205954039	11.130095874611	10.8352760113199	11.0887767751518	10.8014100195097	10.8011503246004	11.1317399220459	10.701867195747	10.5156782231359	10.5203811639692	10.8550201619945	10.8131263756329	10.4583845312931	10.806273582386	10.9394318955508	11.2364902132628	11.3959517243234	10.9956890664826	10.8515472464302	11.0192576949025	11.1908880846575	11.0103823206732	11.146822564351
ARHGEF3	10.7699918613605	10.5953919495717	10.9416868528349	10.9224264642208	10.9261305534004	10.5364934502297	10.9252988650017	10.7515002910306	10.7849761935944	10.90391499517	11.2012922614306	11.0325961563101	10.8184105821435	10.7633165715959	10.5438295644115	11.0643267362806	10.8485004853413	10.7804910791843	10.2521336401578	10.7226951079988	10.6094934724129	10.71631851808	10.7354064787593	10.3002085860579	10.9439084412261	11.0179244472738	10.8227555855751	10.2278197311658	10.7483394463756	10.8162574497643	10.6902034155944	10.8102326934404	10.4901115969311	10.8387772888266	11.0409013320851	10.8666055961562	11.1729631475737	11.1634001921415	11.1792009056895	11.070485496687	10.9865538061716	10.9693135800166	11.0410713692256	10.9736295149847	11.3825592423662	11.2988972663378	11.3319275988864	11.3296551999063	11.3015821582068
AHNAK	10.910874114972	10.2464504734318	10.7563979720883	10.5365005586245	10.5562703723069	10.4235342452017	10.5396164765121	10.9314762654807	10.8903944051035	10.4781107984812	11.2293377646285	10.3247233540742	11.5667770806905	11.2630213796579	10.8450105404314	10.5295114415578	10.5449383294325	10.6112686196182	10.7224155844659	11.1603446637143	10.9393375007372	10.3068470824718	10.5747884174485	10.5565063423888	10.7628074608746	10.94638870023	10.5190879201432	10.7394889785873	10.7787866455112	10.7375147313946	11.0197988038011	11.1048258913682	10.6685294514704	11.4719900892706	11.2553229313175	11.2106563356105	11.1859181912693	11.0861534042373	11.6107202742518	11.0385175621489	11.2836422164302	10.3142474567935	10.4141235771724	10.9974214376009	11.1930157879933	11.0830870798416	11.1520599556682	10.9239477763095	11.3037936291801
ARHGEF2	11.214044126255	10.8041128531723	11.0004215082681	11.1498093651223	10.8124722302446	10.6361857069398	10.9393478556229	10.6862814580871	10.7123658051185	10.8325583072377	10.7385344525229	10.8831969759898	10.5836834044349	10.7648889480285	10.9598157263796	10.7536448325655	10.8761371062925	10.9733629838856	10.937115568962	10.8387229412359	10.54813294979	11.1101560138348	10.8269561934288	10.7884742945807	10.9654425493467	11.0368113885528	11.0744245119956	11.017757046019	10.65388187556	11.0231947596518	10.6733707188006	10.7143752014992	10.9075788945514	10.797939032119	10.7639644127959	10.4285278124568	10.9435251580161	11.0391943842726	11.2252289124534	11.1801784459092	11.2588623812404	11.0935751483887	11.2621985587962	11.0455563833338	10.9936312869546	11.1901415517267	11.2107085294407	10.9035139083787	10.9712239364842
PSMD12	11.0803455687683	10.8626911271902	10.6817502652754	10.8684926577179	10.8884925033371	10.5337258629785	10.2641484003672	11.0834174446671	10.5856285965797	10.968022801533	11.6463967285738	11.2071640200681	11.9910333124179	11.9605118951837	11.5352228904047	11.4083563949718	10.8465465582263	11.0584599528603	11.2238573295627	11.2887293377967	10.8387030716812	11.1022318761198	10.6915633679561	10.867165769662	11.2529793205515	10.9763599113952	10.9153520826265	11.1265327587055	11.189655905797	10.9101513124382	10.6263277662664	11.7615083532044	10.4451869276341	11.9268488096135	11.2750096720488	11.130784927589	11.5351222506422	12.0249999562942	12.1233316637656	11.1721296030546	11.12033090945	9.80614360692051	9.32748667809655	10.8606055078127	10.5636644355566	10.4897641622632	10.9936649591717	11.4670491675045	10.7203921412797
RAB8A	10.9261594867857	11.2393749789412	11.0325065630505	11.0152090710004	11.1732620000321	11.1686611212625	11.305330902056	10.871002210284	11.1371679774272	10.9815405162049	10.7587138950737	10.7399342931257	10.7671691536279	10.7809984403751	10.5524221685029	10.8854050173703	11.169397707206	11.2298416965138	11.2777591546441	11.0370798704326	10.8451233921279	10.7987227335863	10.8475507535056	11.248686653701	11.0701634276492	11.1121206392526	10.994198782345	11.087707767543	10.9867438434495	11.1016960758366	11.3143753893011	10.8914596330642	11.1029111927764	10.7037095620074	10.5436141972032	10.3153371356991	10.7131070670518	10.7172898227141	10.9258769367675	11.0840692696799	11.0602297147083	10.9957388854293	11.1122094698699	10.8352955385739	11.224712540965	11.1172286182725	11.2175878515768	10.7435605602081	10.7844283507129
ARHGEF18	10.8690170109842	10.7249718186654	10.5572264440224	11.0117231868401	10.7760961863433	10.7749187080836	10.816870550134	10.8017188496419	10.745093461056	11.0600135441075	10.7576606230509	11.3156693665559	10.592635783441	10.7452512926357	10.551661518281	11.3260844246462	11.0378076955039	10.8069822201524	10.6134610701547	10.6758445059604	10.8115004341797	10.3044322915805	10.8538925163956	10.9148560082879	10.6778177975149	10.8338122899672	10.6769841910334	10.8747656569987	10.8493768639214	11.1653430826202	10.6480467882801	10.5056791882478	10.7439043222992	10.8804259648282	10.6097726048091	10.9087342125788	11.0997444417467	10.9002894824187	10.8393523558846	11.4180252856959	11.1762312506626	11.2010298677567	11.107489205107	11.0981915993684	10.8532781306897	11.1466944755221	11.1428441940393	11.1678350485597	11.0310913142106
ISG20	11.1927175230686	10.5940130102868	10.6953590333623	11.026329064518	10.7953188043854	11.1892755721904	10.9803489166672	10.9131551688559	10.9079989583879	11.2129275043362	10.3996289230137	10.8079940962435	10.4629838246668	11.0061036859357	10.6745602229332	10.8201546769878	11.0436622094281	10.7745111691849	11.2066711271327	10.3991300142552	10.8463788221185	10.3721566365733	11.0653457809713	10.8812699071433	11.0714809229344	10.9069325799417	10.5214110091785	11.114872717622	10.9465349671175	11.4021307908105	11.1220880689605	10.9696640418374	11.0544284617412	10.7629925511739	10.7501366833528	10.5588221430557	11.0696593190426	10.7068650090449	10.9728891397469	11.2520859759982	10.7984593469419	11.4184379301297	11.2708774094952	11.0152681041372	10.9978083771975	11.157933002994	10.9379083193394	10.9805890973719	10.991158366742
XBP1	10.5196510541351	10.7273309564357	10.4828310724281	10.8476439019936	11.022068447291	10.8281921003122	11.5379523460648	10.9563790930796	10.7188693451961	10.8094914370913	10.7315655436926	10.7126608353969	10.5406152114098	10.6985675110787	10.3741273853383	10.8542447164732	10.5112938797426	10.4909915317689	10.3839108819922	10.7206927967959	10.778430881131	10.7318994183806	10.6588947802576	10.5186995171271	11.017440631703	10.9519180962931	11.1146897001047	10.7933364651651	10.5485912311797	10.6951558332062	10.8454028870791	10.708354752083	10.8931207958728	10.8518150152268	10.7125376167396	10.777496635948	11.0443965406503	10.8612106435976	10.3827762565654	11.1431982585697	11.0371408037186	11.0316550465571	11.4708515470437	10.7262778956215	11.0729785718313	11.23669258238	11.2965271758053	11.0827339607899	11.4316732036907
S100A6	10.8044667152211	10.8144539405103	11.0506846391038	10.7040814069534	10.718300232414	10.43660143394	10.7786217998427	11.1569246090807	11.2247034146735	10.8672519487995	10.9354302343888	10.6914727043406	10.7623971748436	10.635823169591	11.2672513574711	10.7004129513901	10.7855492574018	11.1946791049529	11.253588629593	11.3247783855849	10.8632795098343	11.3821814783298	11.051151444881	11.0462515439645	11.1328204657558	11.1661528413794	10.7705681832127	11.0768390829227	10.7034693782489	11.0584184150727	11.1176144099794	11.28602632884	10.8559313435896	10.8952512799972	10.8831312624806	10.8584620367182	11.1686594982287	10.9850587012962	11.0999103174639	11.2219768551968	11.178947694344	11.1695145593927	11.2841939112963	11.0155529294311	10.8761949756194	11.1390435987567	11.2852643170287	10.8279309809704	11.2326581006765
CKLF	11.0538885070396	11.0934210630717	11.2200554362149	11.2234196973922	11.0243440205205	10.7991092197114	11.0623682757832	11.0453733426535	11.1463390127876	10.9034561553699	10.6231498560142	10.7010514772625	10.8144805560982	10.713441128587	10.9604321583642	10.5758685645437	11.1875823928345	11.169725517948	11.3261003703628	11.1597319009634	11.0058835640272	10.9609902506844	10.9487456952391	11.2719046602519	11.0416418113809	11.1070280906232	11.1150720073495	11.1873224720877	10.9704035446133	10.9116664406153	11.0380055601275	11.0617119136852	11.0431303850972	10.7730669267943	10.7522532948821	10.5318161429854	10.8375431893932	10.7993870754775	10.9524006097772	11.1547206868708	11.0806119933305	11.0088909541633	11.2161618117876	10.8861655243309	11.192835482863	11.1085786084338	11.2034866845563	10.8382213699739	10.9630552945799
FGFBP2	10.0330216095662	11.4936985530065	11.4454043239742	10.6338870187062	10.7198197015612	9.92773803590041	11.2312784273457	10.1791514159819	10.5014552713926	10.8867204197098	11.434649384333	10.7942374466154	11.1328149743446	10.624815235983	9.67315446206967	10.6004495719104	10.4777543373465	10.8308791149799	10.9244348761862	10.6137322465619	10.2295084223702	10.1454818534634	11.0013658144653	10.301959381754	11.7213362695419	11.6162844932417	11.5359767901371	9.51764055104186	10.5299857252341	10.9737034664299	10.7544636285964	10.6779581578342	10.7108693689573	10.8917336817132	10.9855878630318	11.9327919650187	10.9979259664166	10.1803675258673	10.630873741273	10.526709238162	9.96290557652103	11.0598538877757	11.6628797016507	10.7926436771695	11.889901718838	11.4074112727438	11.143086405048	11.437888715877	10.3176651119885
HNRNPD	10.687466449523	10.6174285722607	10.4607674636191	10.7377336657399	10.4718100009731	10.8146069997746	10.9941633781348	11.0747304792893	10.4980454397608	10.6721990115901	10.7608684883331	10.7430498336177	10.9811782275617	11.0819412374015	11.0299986445617	11.2399540731372	10.8233237301942	10.6994707838491	10.6075305188671	11.1659443519231	10.9353988253153	10.9102024566042	11.2570569294828	10.5826175640112	10.7102899482971	10.7536611005771	10.7644684419795	10.5091084692215	10.6587772707183	10.9203267515864	10.6858274779944	10.9114410889543	10.8506195000878	10.6474581018242	11.2491866774568	11.0704590060374	11.2197592136035	11.0484317602403	11.3951726060321	11.0465839733307	11.1871397183193	10.4133784578166	10.8167149414054	10.7754798686066	10.6873662355996	10.8499698621016	10.756210590425	10.9712330067122	10.8384978514993
PSMC1	10.9380564254699	11.0026817274484	11.0539041499442	10.9184408022659	10.9181334134485	11.0475580651231	10.8454629752164	11.1816055208706	11.1375536146076	10.809552805941	10.6853477645147	11.0341357483019	10.3079927286974	10.6015874600646	10.8943082559748	10.9000410148107	11.0323717705433	11.1596170316909	10.9184944395104	10.9589313000742	11.1119264935264	10.701921737699	11.1129820318643	11.2293101395202	10.9573959328106	11.1640607468495	11.1928648683758	10.9039755467159	10.84791034225	10.9824415616687	11.0770954213029	10.9134045958391	11.1014840578059	10.7567786954265	10.8945439223089	10.920647638822	10.8637555533106	10.8885991257067	10.3450622957607	10.9046621665476	11.0339922943095	10.8919010816713	10.9859062710957	10.9415583007263	11.2784132725867	10.8551940634505	11.0264560136303	10.9479440659929	10.9648804577769
BANF1	10.880136760073	10.9712021494435	10.5572264440224	11.0003633537268	11.1155162655356	10.8881005302671	11.3132190151459	10.8908703277091	11.0682602204517	11.0468739969309	10.5057563843139	11.2055863146089	10.7978051767763	10.8804197551939	10.6301496301553	10.8212418153147	11.1385897960769	11.1881034530496	11.0063133513451	10.7072589309393	10.8590579397276	10.6223599975087	10.8546531203744	11.0287945234912	11.1396590377328	11.1363217432239	11.0164932827397	11.0063804159608	10.9370022442286	11.2368900249407	11.033979356676	10.8134375748924	11.2419771932901	10.4335993525202	10.8030207878184	10.556514896691	10.9006314710743	10.6735124576668	10.2803392329793	10.7865922206785	10.9757322497812	11.1653636091432	11.2356894744566	11.1761104352463	10.9849665742381	11.1370626261926	11.1138101374479	10.5997625615064	10.9120979546422
PSMB1	10.6836624872417	10.551067692181	10.5223014927108	10.7728746010771	10.8602668346647	10.7415410464503	11.0230333678382	11.0205626205695	10.6974493222712	10.5964372049833	10.9748503388242	10.5477894895995	11.3663829215956	11.3454692406565	11.1477834183191	10.5906667120706	10.8549937354221	10.8133037592627	10.8328981012333	11.3947215820906	10.612168564867	11.1313501332358	11.4010940657774	10.4771041731218	10.8597526207826	10.9297511778511	10.9384731220842	10.6014509661481	10.7332403471669	10.8326337963193	11.0307242419947	11.2718664418399	10.8152011215675	11.1451047841836	11.2591743267732	11.1993103319897	11.3501919740595	11.2045190100972	11.1728745174966	11.368555699586	11.3047689325087	10.8904844063941	10.6525569124498	10.5794026648637	10.7133094524804	10.9505707823619	11.0588620944843	10.5765471507474	10.9746437240099
MRPL33	11.2235901257819	11.1626983879387	11.1628914858407	11.2505281067707	11.0865966261764	10.772491578118	11.0714132314283	11.0364004599007	11.2199885767131	11.0697752538283	10.6237488293454	11.1832540882855	10.9409840173099	10.8094258161942	10.7154116956813	10.8739192818524	11.1879787732131	11.280724763005	11.1348295181919	10.9129135857456	10.8799167825622	10.7736354929675	10.8878467611817	11.1862702422198	11.2460412652196	11.0471213040559	11.0954423587985	11.1758225632981	11.1207537942266	11.2156706547083	11.0950986108759	10.8523715839619	11.2754295375336	10.3181193535834	10.8405730623592	10.4221393454044	10.8540957015637	10.8662790460046	10.7522197834681	11.1138962780283	10.9891987639809	10.9651851625312	11.233700356807	11.0582482489695	11.221354486122	11.0904404742931	11.1358835209272	10.8730115599736	11.1856862535139
CD79B	10.5726594184178	10.6674889838669	10.7130169468686	10.9522093471775	10.9609795045801	10.6619024022899	11.0501833000098	11.1683643642194	11.0372805756966	10.9094093283167	11.0952457361478	10.9924014746776	10.1354112587083	11.0674268677516	10.4847438850851	11.0475347309637	10.8050877972827	11.0396077492704	11.6142505817241	10.6934787515896	10.2245068439895	10.0017304708593	11.2341927572886	11.2610810935699	10.6133778681603	11.0099522917447	10.5531629290486	11.2364557670132	10.9072009708372	11.5883937681919	10.8549267595523	10.8232583154921	11.1510035695109	11.0178034712648	10.4581374582407	10.4383037235976	10.6670414538555	10.4677923126948	10.6572959855459	11.0935960307453	10.7840557348202	11.6313316219473	11.1080203660723	11.3374461140434	11.2663262000413	10.932998018759	10.5040519417544	10.4382666618584	10.6348772875402
GSTO1	10.5148255251902	10.968978842584	11.0304722965988	10.7122541942074	11.0178404558252	10.8253936923557	11.2873197046229	10.7524137284207	10.9462860466421	10.6745685471162	10.7467370475283	10.5655115395458	10.5057703093651	10.6992893051783	10.6595893218385	10.9766247771965	10.697836363187	10.9492126441303	11.2746629652009	10.9256908332535	10.9924409242095	11.0361832766812	11.0798545957678	10.7428405268168	10.9612557251967	10.9871018390775	10.6580491285152	10.8713434857441	10.9467952167118	10.9013469449303	11.0148652121173	10.6884822816529	10.9315777189131	10.8444119762024	10.8389660002653	10.8057967505071	10.7406736164557	10.8670192249689	10.6221333012232	11.1814931910415	10.906507040041	10.8883830305947	11.2295675622622	10.9051081225139	10.7487598381622	11.0489142813333	11.1505749144283	10.6942229761504	10.7099292035917
TXNDC12	11.0433075903597	11.1899275229131	11.1039190423091	11.2074716019688	11.2296701241385	10.6871132889332	11.1720316435504	10.9006144816876	10.8824018816147	11.1032915183624	10.6869200071906	11.2109107289116	10.4072885487443	10.6583192415651	10.9010587263694	11.1717006633396	11.1510881088011	11.3295720824125	11.0792586482767	10.8570511995572	11.2342062189895	10.8918828099546	10.7683401406508	11.0913848812653	10.9315380999206	11.1777359582708	11.3525517247591	11.1187096601006	11.0910569681563	11.2119524727369	11.049502821229	10.7040722370048	11.3548259247877	10.5320815664015	10.6516236478278	10.5677365903472	10.7176966845007	10.7651001094178	10.1984013637608	10.7896269320546	10.8785111884276	11.1863832804775	11.330940587897	11.3871501522002	10.8518484113092	10.9433218137388	11.040303352642	11.0702444714515	11.0779212885245
SHISA5	10.6437977555357	10.9199691169854	10.8663349297818	10.5004365320087	10.5332463995886	11.0891945538358	11.0876717578074	10.8150825821075	10.5959402596095	10.7123343693959	10.8436708554209	11.0243767982896	10.8373948830991	11.1236611871209	10.7204456813005	10.4329496050651	10.6736775744234	10.4104501081094	10.2807173072426	10.5957213927355	10.5099064639529	11.1688894829218	11.2905756273071	10.8795951650967	11.028332386931	10.5675630207325	10.742290086511	10.567174660754	10.7968834029446	10.5361026061164	11.1163249010574	10.7432587097569	10.9672592351853	11.0023107572723	10.7873653343185	11.2223539851679	10.8200092850774	10.7464045641229	10.7331470915682	10.9173577601096	11.0073653916408	11.1188912279552	10.9177484413757	10.7448362324806	11.0427463138497	11.2387735514898	11.2150167340453	10.8165240455689	10.938312862825
ALDH9A1	11.0444414367992	11.1183264334505	10.9680429401993	11.1180762817885	10.9437522206351	11.1355605594746	11.1951626482117	11.0125781376642	10.8528066117945	11.1135477213751	10.6888570320347	11.2280495912262	10.1714649986835	10.7823080433376	10.8439277112816	11.0637350285547	11.1675603327104	10.8645158115212	10.8655292431412	10.613216695033	10.7754633129662	10.8755736616641	10.7570610832484	10.9808564521835	10.8090092621242	10.9564472603624	11.0048390882164	10.7070680566093	10.5762501902252	11.1846600695227	10.8340253876817	10.9975818837738	10.8314030891586	10.3988491918669	10.6964159581217	10.4191816764298	10.8956402178581	10.8473125805403	10.5867426080331	11.0622905258671	11.1298530507414	11.0812752861435	11.1913132366129	10.7998162677866	10.917127881114	11.3420016504287	11.0523441691065	10.9239477763095	11.2152875143358
SNX3	10.2079513886568	10.2690493589219	10.8104245470424	10.7815749148207	10.8313290545713	10.8974435320131	11.0072799312435	11.1339203931927	11.0463122013285	10.6192957190026	11.1847292505868	10.4157453380544	11.2302168566287	11.4404978090968	11.136878382037	10.7790318444473	10.6557553329413	11.1232620318355	10.9909661389561	11.6182452048319	10.7166740199106	11.2003559002438	11.0722735500573	10.9532979950194	10.6815070704494	10.891021701749	11.090330343368	10.8575683426235	10.7431488627966	10.873530175409	10.845847248552	11.2717095165881	10.9106434767429	11.3284459683328	11.1893188305189	10.9893817721915	11.4842407416251	11.3533883095819	11.3249756927685	11.2737511512978	11.2054860187031	10.9308527750728	10.8380041343367	10.511269263159	10.5778730280421	11.0962285635748	10.7044279769252	11.0049042627316	11.0119727175501
SRRM2	11.1669612159886	11.026540121129	10.9031987518081	11.0305503374235	11.057280998447	11.344960798393	10.661437362576	11.00635557476	11.458247862974	10.8708973836611	10.8586007226749	11.3438630788424	11.5304686086035	11.1590369085215	10.3332712060206	11.3920056304408	11.2674203374768	11.3486210754837	11.121179617916	11.2199243135977	11.7808618357392	10.8225038163465	10.9538677673637	11.3112589475256	11.0887489210532	11.2167509404924	11.0597968783098	11.0436395957411	11.0266790516186	11.2333549115388	11.2297702431882	10.8769771662956	11.1863015211677	11.2089772082848	10.9299361013328	10.1571979775171	10.7460145498898	10.741691392839	10.4504132730227	10.6982236095141	10.8577266134243	10.5443537298536	10.5145584103438	11.0911308153206	11.2371368776068	10.7202415098233	10.740134168069	10.655943938234	10.5015749837487
PSMA6	10.837207371569	11.016246153154	10.6699221927743	10.7089609237353	10.8894093098937	11.1507055564561	11.2322514072291	10.9235617875331	10.8818718169332	10.7787761327799	10.6790436700961	10.6654661226615	10.9283380443747	10.9464467420188	10.7013534981722	10.7190115163433	10.9474274009942	11.0247394417943	10.8129933014007	11.0992391504743	10.9667169985139	10.8098245226394	11.0220467948001	10.9116466295173	10.9002167215887	10.993215466141	10.9979388576356	10.8566843398192	11.0193516232207	10.7176872109585	11.2543248690578	10.7680006207892	11.1648980272098	10.8101184301556	10.8585321728897	11.0798175418002	11.2037098340053	10.6863877792168	10.6690315936466	11.0310907216885	11.1345039986133	10.8966654353543	10.8861207613951	10.6323914588031	11.1356260384498	10.9564281952114	11.158384396342	10.958016843735	10.8612952332746
APEX1	11.0449565162212	10.9250832609448	10.921841495501	11.0886766262637	10.8289061222545	11.1117202754393	11.3253139906947	10.9590381116932	11.1244369074515	11.0080304078248	10.536880478954	10.8868967137444	10.6292424994026	10.8366158880747	10.7301929086187	10.9509955566577	10.869884884796	10.8523725516285	10.8284432008805	10.6581770797289	10.9496313201592	10.6124373660656	10.912628606165	10.7781912481732	10.889743672524	10.9778462393435	11.117872464047	10.9338971216026	11.0924047312486	11.1120835444417	10.7466346660913	10.7216206023813	11.2251694481687	10.559981720003	10.8432914880979	10.6383949658487	10.8560918149991	10.6580855453977	10.4482944596072	10.8833267253955	10.9116491160341	10.950766583256	11.0227918952639	11.0954388152721	10.8863112781374	10.9229831821443	10.9265127621077	10.9886291297945	11.1980520379665
LILRB1	10.9727680421011	11.0874783725935	10.5298156666348	10.5760230940807	11.1401276204009	10.9002351650104	10.5876924166803	10.9673793584976	11.0604199560428	10.597009731812	11.2293000826895	11.1810398926812	11.2850537173466	11.2309893504604	10.7097222920277	11.0027039665376	11.1655479178244	11.3096351930995	11.1940125526103	11.1687041038455	11.0163121468743	10.8850523311459	10.598822970877	11.5325978755768	11.1090577178675	11.2300707755395	11.1105414502382	11.0266994795106	11.1953777201305	10.9351382718472	10.8808172477951	11.249416512427	11.042634428297	11.0256433134278	10.5882085730398	10.7627281635029	11.0067298097549	11.1125065898083	10.9041397813727	10.6732464854058	10.9628713371545	10.7486085553979	10.4805198178694	11.0210244321473	11.0823197347052	10.8920286051373	10.905828444476	10.693144439922	10.4120180315281
CS	10.9178326249173	10.9627841099607	11.0797578074688	11.0977545109151	11.0409372229864	11.0839905362372	11.2065422592154	10.8151450315173	11.1254374865458	10.6118833941126	10.6697535824889	11.0327809972116	10.3830924378522	10.1925094323115	10.6099988484289	10.9919689479364	11.1354769639569	10.9237479556877	10.8775037054974	10.692191286929	11.0112469794791	10.6222558700001	10.5953366488997	11.1041916897841	10.9760582576466	11.038522868207	11.1308479784144	10.9854860760306	10.980726078059	11.2104752513258	10.8518328304774	10.6120936412323	11.1898842638143	10.5023526101945	10.3961776880643	10.2742790874442	10.6885791825056	10.5958185457632	10.4027549461664	10.8556222525361	10.7643961485325	10.9905613623063	11.251837130707	11.2161041930955	10.8328338453694	11.1051632426667	11.051355340143	11.0086351912448	10.9540512155141
SERPINA1	9.8923902579807	10.4273533835243	10.3395796938356	10.3513289142135	10.9541141504823	10.7759961742061	10.7162638220057	11.0855422175549	10.9979957683428	9.99035284109588	10.898408299243	10.1843527181702	11.8562580851469	11.2631569190366	11.0936018707421	10.3667823641777	10.7881955682603	11.0017148013315	11.2040160352584	11.5881608793771	10.7960397786006	11.6366635590894	11.1381689164379	10.9432927171539	11.0993078458073	11.0737320435135	10.6827798756473	10.7909414233802	10.6940524487288	10.1263061917247	10.789449532478	11.3554760114071	10.523168367653	11.3503705207587	10.9635806298318	11.5313028454299	10.8613648843305	10.9659243853107	11.4519742038066	11.2795739052128	11.6171886414232	10.4516450672616	10.2476721545237	10.8234878636571	11.0010871916366	10.9900344677965	11.3403008592652	10.5036096053195	10.6020469269132
BANP	11.1055698134218	10.8708787139575	11.1455349454417	11.2981747383246	11.0790987253594	10.9137477271192	11.1354357247366	10.8507348988113	10.8391354458409	11.0758229671667	10.2592405566244	11.2343562441473	9.92371980093967	10.2753290789766	10.438232159555	10.9751583193888	11.2630823071862	11.1015506857872	11.04312332336	10.2763521533849	10.8406574720069	10.532677097514	10.502953869422	11.0615138388103	11.0694728361842	11.1560571460599	10.7986926543078	11.0074365785917	10.9609697905286	11.4468232328049	10.8450324817407	10.6062556262898	10.9389993269707	10.5075707403969	10.2821511695208	10.1884295186975	10.5617069677825	10.5181056548872	10.1911003685494	10.7474160749821	10.7577846752431	11.2695261116255	11.3992777059316	11.2867072142997	10.861977911638	11.1054587147068	11.1210414740799	10.9329248530085	11.0719472186879
EPN1	10.7089578931814	10.69347638461	10.9188404594795	10.9005573013018	10.7331471718391	11.0037004331249	11.1684792543476	10.698521166808	10.9033089015641	10.4230360377609	10.782457992208	10.6550704609708	10.6258806166857	10.6833205016127	10.7384459431282	10.6462195227729	10.9776644307221	11.0552397197009	11.0835038607902	10.9992301807501	10.638639966265	10.9502571453446	10.9396583358349	11.1477477206231	10.9311929799522	10.9947582586923	10.8397858372174	10.8930411513592	10.6860640712385	10.6581793838047	10.8964184115956	10.8875053782844	10.7378499174068	11.1018429292838	10.8186215844258	10.4359266745725	11.0072637245022	10.9120819414068	10.7880859393295	10.9816394492755	11.1207089351405	10.8574513099702	11.0842945201034	11.0710984704064	11.1569498668116	10.8938362563892	10.9384199413926	10.7346402228659	10.8098624198408
LST1	10.7637622811423	11.164630593339	11.8168349292468	11.0806271197624	11.5055038923535	11.1856369168799	11.3778738348887	11.0578319813349	11.4530372966604	10.5177855452139	10.6971029942541	10.1453874486753	10.3190542812194	9.74519395299499	10.623688552427	10.9265711420605	11.6575558422025	11.6588322824336	10.865600411232	11.1290577165914	10.968730330647	10.5871972311704	10.7626560629573	11.7675503535212	11.5709331017414	10.8306132977563	10.7348197316329	11.2500013751279	10.9379191895178	10.4612342838738	11.0661977415427	10.7606102090858	11.1435719909636	10.6086427434896	10.9525064863737	10.9706896248193	10.5855734752785	10.6204015718443	10.8154720080755	11.0519951891324	11.2772362757623	11.0776889069629	10.9424138199083	11.3846442576438	11.5357015140776	10.8938362563892	10.9439432073909	10.4375249338958	10.6030593069932
CNBP	10.7514092621629	10.8508229352342	10.8412349362757	10.7605145399121	10.7164331540955	10.9481193973861	10.7398111036031	11.1001238024086	10.529461232274	10.7088413976082	10.8825820978658	10.6337128027884	10.9981988717687	10.8641822845376	10.9477050251763	11.1188410376898	10.797680605192	10.745514373118	10.7889548107125	11.1630184582246	10.7844127246059	11.003217360419	11.0179580176582	10.7754872573043	10.8044993601537	10.7005330424992	10.5305694315032	10.6288925234052	10.6093569300117	10.5858959670236	10.7635834971403	11.0203813539369	10.9414646253991	10.6344993916917	11.107789715594	10.8521286567001	10.9684939061407	11.0532615335888	10.7559275311229	11.1819222347535	11.0775023540871	10.8851197485863	10.6277669331295	11.0237874888515	10.9048907022628	11.0601915520621	10.8519929020604	11.0820330714645	10.9065131228093
IRF8	11.2226384591203	11.0545312537081	10.9485673025037	11.0695903073871	10.9933339894536	11.174719920135	10.8941485510189	10.779038973366	11.2684361196248	10.5162689214388	10.6824613971768	10.8029149482391	10.6607693989354	10.7136451462184	10.9036222845644	10.7667560657756	11.2621701354658	11.1994607651477	11.2518797919934	11.0388680209575	10.8594931030634	10.8661725353273	10.8158609664856	11.5251971113563	10.9769951798923	10.8385569137242	11.4793738501356	11.5952672927675	11.1255658026481	11.2034529892632	11.0249119664921	11.1186542352927	11.0294907909816	10.6066707877406	10.5575347638429	10.4486217206701	10.5711833854207	10.7278192314418	10.4761252246423	11.008818583422	10.8099632348856	11.2510854451088	10.7620274816862	10.736937886708	10.5519821158633	10.6100569540713	10.7730486655008	10.8189272437087	10.8007522170559
GRN	10.8335541901534	10.8506208956404	10.8986685950315	10.9247354542083	10.6095975053791	11.3860257842073	11.1892640063291	11.091949426195	10.9940296421672	10.2401273792906	10.2573334885304	10.2200161064893	10.9072246906148	10.9201341567276	10.7903532332019	10.365722707919	10.8208913534832	11.1417209208216	11.0172332921837	11.063054766718	10.5546478905907	11.3650832663788	11.0034655000128	11.1643262727166	10.7963463318783	10.5985643529226	10.8566145941915	11.1344916391296	10.8028153120593	10.5130731346202	10.8795155649479	10.6403437974314	10.6201468930671	10.8776175568636	10.6562383012588	11.2926189085384	10.2446527428485	10.3015838923457	11.1996494824168	10.9091768000357	10.9840146330663	10.9160289949518	11.2961319532559	10.8242236865258	10.9642745811042	10.8753609649463	11.1265638523279	10.5329884041504	10.7527760408521
RASSF5	10.8279057746035	10.4805473919866	10.4865653495679	10.7214188191848	10.7863330741667	10.8468660582048	10.9850836686526	10.9094160874685	10.7302327496434	10.7408685571497	11.0229842925085	10.590149132352	11.0056120076135	11.1109242484328	10.8846517227488	10.8234911760893	10.6502579063878	10.8071888132281	10.476011599889	10.9712041327912	10.9184600374308	11.0398759142625	11.2224807541058	10.673467087532	10.9104752330372	10.7732590815187	10.8176614489108	10.6485168890907	10.7610453297724	10.9638357797912	10.9396033305706	10.9164943626249	10.6804127988504	10.715749440561	10.8925788354026	10.6702269078736	11.0271482294757	10.8575317741806	10.9560921769359	11.1391158190638	10.9874911001472	10.8993286055964	10.7571900328781	10.6953234813761	10.9819981959957	11.0719867578937	10.8348582226369	10.9042044698473	11.0089459557845
NDUFB5	10.9078649434724	10.9609824182069	11.0791618834722	10.9027728863163	10.9942976385603	11.1019912441772	11.0336087272064	11.0628907395222	11.138599802851	11.0301040640266	10.670124081949	10.9820889612389	10.2758071228216	10.427510201435	10.5627788700538	11.0476677077622	11.2223143177345	10.9639254852055	10.8634637349135	10.6955629302479	11.0800136647396	10.7537670839433	10.4816684363888	11.1834159907367	11.0052863770659	11.0814351763363	11.1017584626416	10.976403570722	10.9774210438885	10.857298859737	10.9549306715103	10.6691632709885	11.0521513728415	10.2200632860082	10.7921730235609	10.6318188138655	10.7827554984155	10.7355630264298	10.9622494319309	10.7765246982499	10.8103669004213	11.1776088447257	11.1616784192987	11.0513272219296	11.1821591439856	10.973952417504	11.1120378838575	11.1273093495915	11.2152439259905
KLRB1	10.361743246403	10.5642337013346	10.7902339187715	10.654544509024	10.782445336493	11.1340748557823	11.0174066153848	10.6557773727412	10.5958587241012	10.8124953285562	11.251793502202	10.6342056244339	11.6611315078846	11.2446645122927	10.9560344869769	11.1484293568045	10.2853337363144	10.8839347246586	10.3498569366336	11.2449367355482	10.4751921544907	10.3588780775202	10.4432223742496	10.3246188485775	11.4770323542759	11.1301748970456	11.5544035005696	10.0759954181865	10.5311284878415	10.8358356011084	10.5059420997611	11.2713432936061	10.4394232389046	11.7154256537571	11.2479211165443	11.1218524307258	10.9234692777909	10.8690732243395	11.5114856841309	11.1278288273329	10.5649776204608	10.7723115602127	11.0194579776728	10.6776319364226	10.5485885477915	11.1303983352982	11.4121876703143	10.9519144038939	11.1998160033239
EHD1	10.827002297636	11.2850988426387	10.874763788416	10.8748857066667	11.0586343671707	10.6338930432389	10.8878126187015	10.7732003187735	10.9934184578652	10.8830580015769	10.6424783031937	11.3173288351459	10.5961648839943	10.5952591220556	10.3158361855648	11.1668676110799	10.7696407830478	10.8236852130558	11.0515820188833	10.4906122259943	10.8985358034529	10.1651183627024	10.5463382467552	10.6667352101448	11.0507658937042	10.8704680051877	10.7371480521917	10.8235670830887	10.7907075102782	10.9591451580875	10.9250237829217	10.3016994634043	10.9818288577578	10.9512298084528	10.3941740152395	10.6120256172713	10.7716134182284	10.6055152808464	10.5058399770252	10.9667954512624	10.850159114646	11.2778779403863	11.4426500336636	10.9933035136263	11.1437819979133	11.0085143983099	10.9302589269625	10.7339220788017	10.8226103038489
TRAM1	10.975910574541	11.1608710400971	11.1631162372918	10.9991493525607	11.1049313191416	11.1362498551893	9.99891081966689	11.2977709281957	11.0468416413646	11.0259588382181	11.3813410615542	11.088753841241	10.9480212520949	10.6419123688589	11.05633839308	11.3867956778342	11.1710034188222	11.1654782878008	10.7109735105511	11.3062817772516	11.3218835138114	8.92819061702476	9.26925758212411	11.0770608060085	11.0566059307554	11.1473480347327	11.489454962905	10.7949565282412	10.8676818190911	11.0490643549312	11.1683929656495	11.1788843975454	10.9663436643774	10.9793955255875	10.89029371628	10.1267279990309	11.119612416461	11.1725145174961	10.940015955021	10.2380727866266	10.3712260345963	10.1869800182382	9.80611252459763	10.918307264301	11.3083242443355	9.8321040259424	9.41288819309093	11.2443490221388	11.220421446584
SEC11A	10.7262377036764	10.7075218956537	10.7790703327452	10.9032936843431	10.8508761227994	10.866642505634	11.0193784609644	11.0712828671188	10.8748957970693	10.6596064141733	10.7591650905449	10.6138542212915	11.0481384491462	10.8350781552055	10.9376867221957	10.7914430816844	10.8783328887128	10.7562719732687	10.8545243395852	11.0839965037113	10.9880823825255	10.9510201328367	10.7005113546466	10.7831696205912	10.7872337991098	10.6664973355247	10.9887094301078	10.9811878297844	10.676211012229	10.6031025001623	10.7926793836052	10.950259637263	10.7824570542438	10.4920315054465	10.9129970090881	10.8399891500215	10.8722571319888	10.7209909767168	10.5403585160373	10.8131558892778	10.9137936482499	10.7473897007518	10.7814797198892	10.6835240408929	10.7889856476158	10.8054107742692	11.0792964512095	10.9518666308842	10.843223517427
CD2	11.3751168956508	11.2866217522723	10.6662502370673	10.8906086379672	10.9608053804206	10.8272165030578	10.8578516982701	10.9400922927455	10.8392721461831	11.0950622595946	10.7475449600182	11.3120418703225	10.6490347391933	10.7438055853725	10.537749188742	10.9927975232382	10.4909310118814	10.5089624666761	9.98908418175325	9.93853030846348	10.8437411134361	10.0875455869078	11.0195390855253	10.0837447982853	10.5339787155651	10.6281715223258	10.7013903266193	10.6092469165896	10.9330655899409	11.0041612372062	10.4017681304369	10.2360472121998	10.9966992337805	10.6142768157802	10.772750704873	10.6988934228719	10.9491217348969	10.5680506973853	10.6042575458379	10.9151635098172	10.6244300162962	11.0847610757317	11.028986543873	11.2160425961945	11.6451662422541	11.3691530582068	11.3435382574306	11.2731155771843	11.1100022696854
ARF1	10.9067845930575	11.0605594377725	10.8768287490374	10.8942822782157	10.7753004988878	10.8211536260497	10.9688520939897	10.638939340665	10.8628543190504	10.6568685414321	10.7022487136833	10.583349412767	10.5991304006482	10.6608666806063	10.5714130282945	10.7081491967674	11.033574564991	11.0490658963498	10.9932340643937	10.8858134455758	10.9332189699731	10.9134596068553	11.0047802329778	10.791702411384	10.8271334824721	11.0079888518733	10.7630821879531	10.8176652861731	11.018795869504	10.8798233189682	11.2628991381242	10.6531204455227	10.9453205782613	10.874891493919	10.5423857759354	10.4245996494096	10.7501068560785	10.8459360151178	10.5076233659569	10.8846798452984	10.8890899361464	10.7735091648671	11.2989616340532	10.6739024818295	10.8712229628538	11.0129292129832	11.120262556079	10.814902320232	10.8035031973396
ATP6V1E1	10.9487489557004	11.1023154325507	11.130380567805	11.1146168442421	10.908041784761	11.0281532479586	11.029924492477	11.0667256909449	11.0220356795671	10.8619431497584	10.6229319931945	11.0064732693692	10.0524437068837	10.170096094019	10.4754825729165	11.0409372143075	10.9603621396861	10.9507654744734	11.138903476795	10.5941075452172	10.7323548223661	10.7875432420329	10.5091854223145	11.06626371072	10.7189353423674	11.10184954337	10.821033458219	10.8461799317067	10.9017679769447	11.0700585767578	11.0287676541269	10.5793833704903	10.9211490651654	9.97967094638041	10.4020432214874	10.3310468608055	10.6794108085924	10.6845155342824	10.1678887123749	10.7921978729635	10.6647340804857	11.1405987194638	11.3556796812319	10.8018113215948	10.9470486540107	11.0166578262583	11.3016737868159	10.9542057239918	10.9310177113884
HMGN1	10.2791811075477	10.4047217644213	9.98891671735356	10.8077000322298	11.3510775581992	10.8824040548207	10.42948474111	10.4871763887103	11.1234912514429	11.5871943574606	11.2374945000653	11.189710544397	11.3070262842475	11.1335923977313	10.9339662828633	10.3875024942923	11.1187364741619	10.0773227746342	10.823973556591	11.4365152213274	11.4865195687324	10.5525463193114	11.3177566538139	10.8111201395392	10.7778341734872	10.9393140936959	10.9173298479103	11.4243179161062	10.8453926847902	11.4250431630144	10.9976307489713	10.7316524415628	11.00741731897	10.8399060519771	11.2111352925326	10.4739933954332	11.4665598289035	11.0915199982018	10.8682128916966	11.2970007261985	11.1593121575515	11.2271471122744	11.0866691018802	10.9374967078402	11.2630597503268	10.0355364022067	10.4890108036776	11.421206091579	11.5207125216153
LDHA	10.4974192886542	10.4140967562497	10.6432008678317	10.5717242446295	10.4005850338513	10.740920989316	10.9089267403244	10.8772366887244	10.5395210558235	10.4827057293447	10.6590257792259	10.4019124039042	11.3530969762398	11.4612078991854	10.7409486605899	10.703360915239	10.1633938946435	10.5894389941387	10.3307615696293	11.3041503674966	10.6175772952059	11.1021547505424	11.3492741137358	10.2924007388584	10.7214871661418	10.7909126741965	10.7479084301544	10.4436831804359	10.479108557343	10.7308158108346	10.9527313054482	10.7775789753431	11.052705594715	10.8804698012424	11.1675967754814	11.3528341167734	11.1822452020138	10.8342433099885	11.0051955200235	11.1851359791535	11.3157074501411	10.5926637821772	10.7476707272315	10.6576862334691	11.2267120339167	11.0392283834567	11.250341289302	10.987276552	10.7515629200681
ILK	10.5892890455535	11.3457776227807	10.4587272507108	10.6105017334574	10.7149792444624	10.618867061027	10.9923863916893	10.4071963743445	10.8892083586154	10.7110831848218	10.5746759176226	10.2393119766514	10.601628051795	10.7772566710715	10.6223832844713	11.005033223492	10.9092677177403	10.8732092508584	11.5499707546045	11.1217261746338	10.7720924124873	10.937016662509	11.327771298686	10.5125214390219	10.9712974495952	10.891021701749	10.5857922282957	10.8642534610505	11.0169417464209	11.2501292841815	11.4489119346049	10.6571573493025	11.1591965641493	10.8549438429905	10.9404620290954	10.5878383911921	10.8689282642725	10.8650857107573	10.6950566561726	11.1226409253003	11.1943279185493	10.6274123451046	11.0979471826882	10.803637604401	10.854255585952	10.8855121792996	10.9133241202841	10.5353895355704	10.8105607574659
HNRNPAB	10.8674378917577	10.657528583537	10.6479870876469	10.7621737730337	10.7420069173222	10.952076847225	11.1387066440404	10.7023079640838	10.7934099031517	10.6552918051121	10.6993399877564	10.6725929862297	10.6484075256711	10.8476084608874	10.5074908947145	10.8835465749965	10.6434810330703	10.6948482333696	10.5513372658627	11.0078814629582	10.6784164878926	10.698252506292	10.7647488319567	10.7609775495894	10.5011968914683	10.8038477542095	10.8488781160179	10.599228061195	10.7496153002668	10.7543011763729	10.8326062404477	10.7338683846443	11.0657595790796	10.499937693347	10.6256778767659	10.4938473160968	10.8184945261835	10.6360528856575	10.5378160960474	10.8935260822293	11.0287209901032	10.939551802459	11.1649456464575	10.7703060526205	11.0762935032492	11.08779411818	11.0469187930551	11.0102444631266	10.9785197439844
IMP3	10.6378695088536	10.5722546119312	10.490561696147	10.5673288382687	10.6231330548932	10.6703051298607	11.0119843324499	10.8563292597151	10.6033398656169	10.7474941876929	10.4886983781212	10.827841059511	10.648586756027	10.8982893903632	10.6752604827759	10.8036712714307	10.5706390815778	10.3407374613748	10.3598219566385	10.3898781969531	10.5910744658293	10.5118312308136	10.8993661403384	10.2840570294263	10.6004542111684	10.5998139693475	10.6515338674277	10.4798020146797	10.3016380257436	10.618920844992	10.7384442660374	10.7228688470258	10.8730069073873	10.5760996933659	10.970115495711	10.7201183446977	10.9301964360976	10.8062735922388	10.5361187184275	10.9514183451779	10.9758989058127	11.1958675730025	11.46031643542	10.7498469950471	10.9480382798039	11.1332996072621	11.1895596330169	11.0539946965034	11.1428808590851
HLA-DQA1	11.4445760769037	10.8618897268994	11.1015741535869	10.3141696519972	11.3481784803453	9.86099666132602	11.1615015232943	10.6176826570714	11.383502406677	10.0675362220878	10.4824780116068	11.1908662447687	11.0740917162821	11.0631440485587	10.6009489860567	10.4730917471974	10.839431270544	11.5279951102192	11.70551168039	9.94962410675808	10.1786556855356	10.5055686319409	11.4504540454867	11.8167191502358	10.7212481215413	10.7109037257805	10.5911429261698	11.1078408360782	10.0120580780644	10.9122242301001	11.3627868265137	10.3271218955545	11.6631966207936	9.86017027913013	10.9214270523361	10.7548944518024	11.1572123025952	10.3791623951227	10.9505136131024	10.1522019979664	11.1855000896626	11.5599992071569	10.3806376732773	11.3188725170324	10.1210322545499	11.0603657063704	11.6247240798332	10.8517136777566	9.83940077387391
LTA4H	10.3334216533643	10.6457771597762	9.8599147384783	10.3292733046606	10.4247932481078	10.8711355944741	10.4756721708675	11.2567663866514	11.0095846778736	10.2876688179006	11.0194365174724	10.1631003667772	11.3010760897495	11.1964956601268	11.2862089997491	10.6256005401831	10.8988467165457	10.6191004724431	10.5427802014835	11.8627283649558	11.2828695334394	11.0098078416276	11.1345840849608	11.3005431423177	10.9467798469641	10.9471473841661	10.7032635630936	10.612952071587	10.7984049745186	10.6718765195957	10.2253645964072	11.5426178128687	10.778730475531	11.3657314590322	11.4078968802768	11.0653958070707	11.7634023040249	11.5430298559072	11.2124309049508	11.0005362636167	11.5298685678658	10.234731751608	10.1776443211689	10.6870473429859	10.7812773251561	11.2359210970736	10.735163630625	10.2475483043961	10.9138825722447
UBE2L6	10.5961414923771	10.0838428497684	10.8022525701259	10.4458146765047	11.0242331031362	11.2373382685321	11.2472982124206	10.7180913542252	10.5769761899007	10.2804759161587	10.7460803256265	10.8455059624906	10.7235845354747	10.7655272047683	10.7564516255126	10.4899359105134	10.9654226763322	10.5245081272963	10.5559983280019	10.9886790392785	10.3693081523729	11.0813893095943	11.2722060846806	10.5026133704747	10.7878430703241	10.8918095401548	10.5337369974827	10.5244223690911	10.9155436212157	10.5456653309021	10.7021082932434	11.1823315687927	10.5802229196137	10.6598872479296	10.7648246174987	10.6896388131652	11.1556430970149	10.8988837531685	10.6175072788323	10.9768219357034	10.9883451771695	10.9182958896985	11.2380630159997	10.6582390477668	11.1619273714646	11.1914151742431	11.0864920553686	10.6073008839531	10.4021630183614
DAPP1	11.1566855862097	11.6913852794745	11.3416329973935	11.2220244250839	11.1123960658523	10.837461143691	10.2791897795276	11.2944128118416	11.0733470935195	11.1717616514637	11.0785693474399	11.1397165955146	10.9804228783257	10.9143434330702	10.8798608088043	11.6780323967301	11.1013096673643	11.1570516107634	11.7799680756042	10.9497609922765	11.1317651886711	10.4037103688289	9.72286332647445	11.1551341609579	10.9351225239023	11.3812975502117	11.1413941863794	11.057258232037	10.9971967847383	11.3029366655036	11.4807713900064	10.8962447324725	10.7223286922662	11.1317486150936	10.6977448319892	10.3318313339311	10.6680062944643	10.96492817759	10.6961330395706	10.4954073518339	10.5591786206033	10.2801685993944	10.2349198630209	11.2556325822956	10.7986055103999	10.5885815997392	10.326962792128	10.8828479674644	10.6116015983936
CEBPD	10.4745113764167	10.5793270135784	10.9709412579713	10.9599776043318	10.3302558182377	11.1243286483237	10.8558993049158	10.979355809873	10.2663313486016	10.3361176486836	10.4893486666889	9.98127613505663	11.0397561858055	10.332720113176	10.8815272010618	10.0479913702819	10.831254486881	11.0962509830077	11.4229555394012	11.3297537748288	10.0021112940665	11.3567453142089	10.7393669190102	11.5028833769976	10.9767275491377	11.0617853359777	11.3704534121513	10.8672547706123	10.8529319617323	10.6588483295955	11.0477647191098	11.2788329950081	10.5585280060352	11.0903228446238	11.0379831604164	10.8165057026365	11.1339274718925	10.9312558991199	11.4818820213396	11.0339174544672	11.0977021914628	10.742736807897	10.9812627697685	10.831479221033	10.6270701873822	10.7773261887116	10.7897954265611	10.6107857334927	10.7325009619842
CTSB	10.9505689987184	11.206052492802	11.1796500655155	11.0010306004896	11.2641811515256	10.684110297849	11.2317649985298	10.5775952251976	11.4875245227261	10.8707212111629	10.4193051076044	10.6683533284557	10.4566919629073	10.2960419973238	10.7414844089507	10.6803785365537	11.2191622984999	11.0054197692658	11.0013671627475	11.0725020216604	11.0266636141837	11.2431297185204	10.2424612101589	11.5862367972903	11.6371473665433	11.4014672525427	10.9902402378809	11.3263232721188	11.0350671520768	11.3715871987313	10.9855778770133	10.8480338404192	11.0614215404446	9.97401052242821	9.9308025149906	9.80861232773453	10.6999502022241	10.876565237154	10.2427442661964	11.0073960947462	11.2943551447648	10.6963099838389	10.8936308450321	10.3595344176098	10.121274485224	11.1302738655984	11.2681116549048	10.5899357033473	10.8523449796736
IRF1	10.5997680525006	10.5574164484652	10.6656906134292	10.6374436440099	11.0688235334927	10.9672108629053	11.166140096125	10.5214276956594	10.5604271977202	10.3969648473796	10.838138529925	10.9554473174713	9.40130683619719	9.70812971858128	10.2505121094505	10.8090037837234	11.0953307388412	10.7872139396705	10.4750620066922	10.4236621389144	10.3920311823606	10.3604135434428	10.9300885536312	10.778883742971	10.8516840203356	10.8212222397539	10.2174259025502	10.5643475359559	10.5098772700444	10.5848890513304	10.5444579334144	10.8168839993163	10.1526649480337	10.3192319099355	10.8085505501397	9.2858763883087	11.0121933583216	10.8596410741443	10.4623278450337	11.1981050311677	10.961694079358	11.171283703887	11.3564360617936	10.7370249263613	11.0336911617894	11.3954270552151	11.3251085694093	11.1211312959457	11.1505249917637
CCR7	11.6526030736331	10.7789443607481	10.207560796904	11.2817803231764	10.9809743553542	10.2578969636341	10.7085379585246	11.0807700699104	10.5345855806575	11.6322349410693	9.53408344699741	11.4003108248324	10.3232788669927	10.9250280474933	11.0851260930541	11.3530373007706	11.3529643586317	10.3626598332024	10.2804980273734	9.74150156848857	10.1277494224386	10.4548484932241	10.3313666722495	10.164719690239	11.0672104315358	10.9430458242073	10.3180358473772	10.8307959732122	11.0010182054545	11.5429358586625	10.4631029398058	10.605560062599	10.9419305534578	10.3786094455396	10.9359639345111	9.8494306209017	11.7693723369237	11.4831592872393	10.5508804201435	11.2337654589453	11.187838422979	11.408453882348	11.1206029020583	11.3637676719068	10.2597492727359	11.054301571776	10.2704551024053	11.5169859729674	11.7486943768647
PSMB8	10.8012785887393	10.8078001306966	10.9204418068608	10.6961623966011	11.1378802017446	11.1136047886765	11.1322095262487	10.8915219883498	10.8606352815859	10.6500000340556	10.5252421543193	11.1093161680512	10.2130249382845	10.377609585328	10.3739558883523	10.9444460731152	10.8781205457004	10.7839966430987	10.7677748533826	10.4671841754928	10.5887359423056	10.7820888736971	10.8192264317163	10.8907013479039	10.7952103645481	10.5875604321748	10.4972203646783	10.826131696095	10.6064478861221	10.8045148998029	10.9454910860005	10.6082995093453	11.0072901961684	10.5373027181186	10.5287691164242	10.5955414526126	10.6871723499312	10.3143881342754	10.1915419721256	10.705681165884	10.6926218071581	11.0042457733891	11.3144923863399	10.8874156219651	10.9890988065045	11.1330511535386	11.2191589741795	10.9278363431247	10.9887012273537
SUMF2	10.5556800677796	10.7087916807858	10.8283369034408	10.8946098070914	10.7545183743122	11.1862525146461	11.057824588764	10.6531943128621	10.5444389046507	10.8616476221651	10.7014181755183	10.8967827014998	10.2941366456888	10.4241720999104	10.8789251840807	10.8897075262617	11.0173442209986	10.762615513052	10.971895050316	10.5789265961691	10.9058904218868	10.7266901633783	10.7680472934454	10.7432666358502	10.773226984145	10.8784379330285	10.84603339699	10.9239725900092	10.7027711494863	10.890788554225	10.9402972512246	10.8054838931972	10.9310413309222	10.444775415401	10.5599278044801	10.6520966628264	10.7549790333095	10.7767688778765	10.3914503539748	10.7143266531499	10.9142279738169	11.2077300119047	11.0537153718795	10.9627994964434	10.9276208205664	10.9687683245606	10.9823867483561	10.8109190278032	10.8052563224912
EIF2AK1	10.880310706619	11.4585118905015	10.9011045195177	10.7675704802006	10.7867278287293	10.6281088115164	10.8314938161076	10.7629416172131	10.738050901793	10.7828484104713	10.5849657482703	10.7561192126067	10.7090169226846	11.0475080840955	10.6279829981738	10.8479321504899	10.6965455840622	10.8834786229609	11.2796448618094	11.0937147568811	11.0926451499562	10.8715259243945	10.9561314927152	10.6677095858537	10.8799101936405	10.8537506681654	10.8731710861798	10.786681785044	10.7564249302644	11.0111532057652	10.9151042653213	10.6880565551366	10.9252623635749	10.7593631960448	10.6963081622514	10.4920852181593	10.7669133725665	11.1231908015028	10.5905992761407	10.958735993435	11.1228492692469	10.6808748232275	10.8441742370353	10.5756929400907	10.8215864912882	11.0618016836296	10.9174821166169	10.3658740803915	10.6494427803303
RAB5B	10.8359508056365	11.027073548513	11.0641817967454	10.9297889204265	10.9119549684375	10.7923990324531	10.9539689061529	10.9108193780427	10.9742744924023	10.8818933131917	10.7592152157198	11.0063476949449	10.6804638124129	10.8243587263077	10.7429567212474	10.8411328302822	11.1006466121499	11.0032099318451	10.8888133771355	10.9137917883109	10.7424636002331	10.7555879094005	10.7846493533932	10.9765313084334	10.8761875986108	10.8478381097107	11.0389146520103	10.9832043182881	10.9110782102707	11.1111173330697	10.661058432943	10.7505502877158	10.8718189572636	10.4168503725287	10.5794449377186	10.2799718936123	10.6286556832553	10.5329011835736	10.5785622007821	10.7663500908526	10.8490100705053	10.8794702783856	10.8410283184364	11.0737634994001	10.9219521397749	10.8866411741098	11.0018325925468	10.8143264467262	10.79934537531
ITK	11.2309999493983	10.9459179335063	10.8341627613689	11.232018678808	11.0344557750871	10.796322484856	10.6535563229774	10.9599421938256	10.9253177997982	11.1162109741869	10.5409515761844	11.6186992504945	10.5623021477721	10.2795386580001	10.5688581303962	11.5539492533646	11.0939380009427	10.7547709337847	10.1310068467813	10.2456547126536	11.1452084774139	10.0616576794499	10.8184831337469	10.1658983402993	10.778370735158	10.9447941863462	10.6224702469376	10.8415680217554	11.0232356736855	11.0619994096928	10.5512781300162	10.3073702644392	10.8183982265484	10.2603907598301	10.7047655628634	9.89127062582897	11.0415954644356	10.7656306151347	10.0694239375928	10.6459565771866	10.7231592340386	10.9057830416495	10.7858327512858	11.0655469658552	11.0923103860039	10.8249459757975	10.8563803312869	11.2757003162394	11.285381616878
PPP1CA	10.5937184765724	10.9000355693186	10.6521111344583	10.6189279271298	10.8811976824884	10.9314565662419	11.2635246154461	10.7040627422683	10.8742295730485	10.6526828144759	10.6293467924964	10.9474787564944	10.5277147297478	10.4660287218979	10.3357369231079	10.8385269657781	11.0645486363865	10.859750833154	10.7170244498127	10.5542952098482	10.6311175639427	10.5033821024799	10.6893662500862	10.9012764062032	10.9666558347948	10.6638321041028	10.6856258001037	10.7873021956258	10.6870847685562	10.7766955140608	10.6885536688332	10.5081291113583	10.9210815349634	10.6057638228538	10.5725385384246	10.701863449324	10.314013263472	10.5506376559577	10.3860419256522	10.8048094389308	10.7874017691046	10.8987546179342	11.3431177110645	10.909034945155	11.105868974196	10.806811199918	11.059418187364	10.8084503604903	10.7301614967102
TACC1	10.8165393915181	11.0038272509858	10.7605883485732	10.9247354542083	10.8167920916572	10.9011645604813	10.5659756340415	10.8138330257673	10.8402969676073	10.7444747686226	10.8106313123058	10.900378711543	10.5425865064281	9.93378644063323	10.6601552305116	11.2049127705382	11.0120201739502	10.9999185130926	10.9108082775888	10.8551452382168	10.9528326581239	9.60784888594611	9.64960408727776	11.0882760657586	10.7766070074294	11.1036913848189	11.0988616870599	10.6126877509582	10.7754774344883	10.6155743774794	10.8300632403489	10.8053766020878	10.8172364728716	10.6495286852483	10.8183556321934	10.3950586137905	10.7234844887757	10.9317269880131	10.5181776520957	10.3765727791128	10.508834686993	10.2800066222779	10.0764477208167	10.941332968655	11.2036158099727	10.5008837413964	10.3757688831908	11.1168986001267	10.8330120703202
RPL13A	10.1934209940928	10.5554982061117	10.2880351583638	10.5908823706457	10.2213722513532	10.2068033074891	10.7935034943866	10.1530591899212	10.2238216954966	11.1474930865685	10.761018703303	10.7303921704382	11.1572342579348	11.4134507718502	11.1810888936791	10.534242206002	10.6467481215567	10.6092838437033	10.3182358634511	10.714056913754	10.5990410813057	10.9499603297434	11.4470245489032	10.0077904544549	10.4204922648023	10.5653023413811	10.755310491205	10.7410939939221	10.6028655093153	10.9568324762045	10.5490082890507	11.1360836262984	10.5254877780114	11.1810320585984	11.1962669742963	11.0025697750628	11.380452898649	11.1028169142732	10.9875104079602	11.3866621855644	11.1738746054032	10.8701285745897	10.2943104527401	10.830014867689	10.366201150931	11.143860942116	10.4874852712342	10.8133312340032	10.9706531597279
SLC16A12	11.3938907818979	10.8486663170158	10.5330738723495	10.6617756358242	11.1724643533634	10.8674028436912	10.227057694644	10.6842313574051	10.7467023302357	10.770595562749	11.4291479239265	10.9632409573971	11.7514962729784	11.5934031628526	11.1543896173037	11.333320589342	10.8527606072839	11.2893105389206	11.1762125901903	11.1732814770939	10.7637957521288	10.8983777039547	10.3443825219351	11.2158199276903	10.9009216609192	10.9472990739056	10.8448785098523	11.0218765380499	11.1980398512963	11.3177632282495	10.8697883265707	11.5662663424678	10.6218141494487	11.5694881295056	10.9201810009405	10.5386700117148	11.3611190558072	11.8068929947152	11.3034833209099	10.8891591170435	10.7931293187937	10.4494945368967	9.23066260915395	10.6136843670398	10.4866630709944	10.3999264680611	10.4057025735881	10.9517710803078	10.6206918602368
RXRA	10.6958382316112	10.5503139205804	10.9092612057435	10.8889654594928	10.6668428526954	11.0537287744952	11.1209661281501	10.7117987305621	11.0946464220329	10.1201947271537	10.355512384056	10.475541671764	10.951912629476	10.5270925315311	10.4816100209349	10.6159851029361	11.2596451301083	10.9951169979625	10.7821587765785	10.7764181492952	10.8490115547671	11.1359256614918	10.5698682076021	11.2013276894806	10.8596076337927	11.0021557807089	10.9707038175603	10.7653394618315	10.6027820875641	10.4006460220628	10.7534379907198	10.6258824797989	10.60783236874	10.252937705673	10.7089772319892	10.6738270321733	10.4774895684617	10.5910700734125	10.6441670254935	10.8493133869509	11.3009113576627	10.9170083243052	11.0921046618821	10.8894446299069	11.0135229761017	10.9219300001915	11.240826719383	10.5144708512323	10.7638877453677
GABARAPL2	10.7062650139634	11.2817030997	10.8470076867916	10.9331688912695	10.8975120099769	10.674200714942	11.0752105523584	10.875441043701	10.9704261119886	10.6598799033875	10.418255920456	10.8929730010675	10.342693838207	10.7636606849908	10.225958348018	11.252086332965	10.8567201390607	10.7746521701439	11.0247174532817	10.6882330166743	11.0600158745858	10.5758734908288	10.7061293975521	10.8071901171725	10.9027529136041	10.8957424027955	10.9067498612868	10.9667844440695	11.0117369702464	11.0991218253559	11.2206537585133	10.4601939601739	10.8966288817755	10.2145093149073	10.5645466073561	10.6819350080366	10.3065903129814	10.6801058795551	10.0566917927703	10.8183478354915	11.0408677011446	10.9001109429646	11.0693614316701	10.861162738872	10.9942483035095	10.9585777901973	11.2163220505762	10.8121256168342	10.9045014750695
IL18	11.4683915560267	10.9986951295052	10.6315317410801	11.1606059970848	11.0013628932519	11.0598743903982	10.2372692507818	10.9465492524194	10.9510218400765	11.24979076159	10.9806433817726	11.0683043035345	11.7067058634969	11.4031832338803	10.8723592544289	11.4174191074702	11.1654903773972	10.8580261093082	11.1386710107426	11.2484621956341	11.1250977422827	10.6173019565173	10.2160435467051	11.0908302384338	11.0167897439686	11.0084253989344	11.1689577153835	11.1123087499956	11.1766536012989	11.277642325606	10.9288048300891	11.3604634152274	10.8403648993411	11.5509834520515	10.8418837335707	10.3900364640946	11.1523786752608	11.6785426309015	11.0517390803743	10.8048094389308	10.5855308793131	10.5775518849355	9.89037885378351	10.7853497633995	10.5353092128071	10.6926296023776	10.1629308638374	10.8941600883784	10.4501570996172
OAS2	10.8175710463189	10.78100035972	11.3601522971068	10.6579704248131	10.9248207389371	11.9481997210113	11.0137374936562	11.4965166830231	10.9100783286122	10.4431892645887	10.1882824835115	11.0050284792457	10.1803925406522	9.95607067769347	10.2767432926492	11.058068820649	10.9391883348841	10.7198632256534	10.4746819829652	10.3917332363504	10.2927420504182	10.6312378252133	10.6302826393484	10.7851698330641	10.8391662292706	11.1538188300901	10.3153541423073	10.5476304185145	10.5976838081788	10.6391239789111	11.2289748411071	10.3259353387866	10.6814518890185	10.033875161559	10.0311510450109	9.9384405916233	10.4491764796501	10.3799774629764	10.097322190834	10.723400276311	10.3731036371937	10.7790278603324	11.1841391390817	10.9122604682774	11.5764740829016	11.5059949460945	11.1222295412166	10.8465465823661	10.670625270543
COX17	10.802873569362	10.8737296010586	11.2736110615408	10.8940857235987	10.9479765528299	10.6474499286379	10.7587402956217	10.7663693017987	10.7520274496642	10.7192285009391	10.3644062345757	10.8542197455927	10.7073369360714	10.9194335754067	10.1735066232714	10.7198437457712	10.6761371171085	10.7720413244325	10.9048765485677	10.5631501521812	10.5949883279916	10.5451858903061	10.6665511299668	10.9919686504544	11.0081707250061	10.8101062907587	10.8810773116731	11.0195240653728	10.9322769149006	11.0947276176143	11.048923685717	10.578424982404	10.9895087498023	10.4607833231796	10.6784559844154	10.4409810361754	10.4529636132139	10.5524401967377	10.6325126939792	10.9479506372699	11.0147164905736	11.0267972706798	11.0769293367437	11.0356272747862	11.1773694976529	11.1661737079987	11.104139440133	10.8385305376538	10.9083048620981
ARL6IP1	10.7465647240494	10.9530643955281	10.9571696965368	10.9503862611129	10.8526338759307	11.0910527018018	10.9213285675852	10.9100594316344	10.9057861931859	10.7381577291986	10.9107960091142	10.8783174558503	10.7330636197067	10.4544815928263	10.4345595040695	11.0573424862743	10.7488923092669	10.6915583183445	10.9267493378862	10.7405077379551	10.7399602064883	9.84633862529576	10.1058414924962	10.8065114164711	10.78380191284	11.026931450534	11.0816823865472	10.6030492190002	10.9828194228575	10.6141940903517	11.098212274847	10.4918221498146	11.0980888651493	10.2834570054073	10.6452516000129	10.4200449288183	10.9259735104701	10.5675416251285	10.4238150397631	10.3048011969597	10.5447667486526	10.5723030485192	10.5169929475294	10.7575866829249	11.2574271293607	10.7068623617838	10.6451965018207	11.3063780071173	11.1628867604386
SLC2A3	10.6166372077508	10.7791571927172	10.8551337501054	10.534460224336	10.6891098136423	10.8922809039674	10.546817891106	10.6834789221482	10.3574243336679	10.5257204830413	10.6676878364179	10.424380426257	10.0366489954795	10.9123636188629	10.9253540151989	10.9170785768586	10.6008095192176	11.1686649288924	10.9245030052793	11.4509068480349	11.1061021399069	10.9065901300413	10.5173387979992	11.1414466944937	10.7720729165469	10.7934414459561	10.6741208864771	11.192805893412	10.9205914980038	10.8788444385128	11.1702288906073	10.5016893777803	10.4791964992523	10.7481771650979	10.3675347071973	10.3335949074688	10.5565616595473	10.6493716634586	10.5083361197712	10.9792635972757	10.834082721848	11.0656689116736	11.0253293850008	10.9062642253837	10.8532781306897	11.0112189382208	10.9109562770357	10.6758958282484	10.5522218913959
DIAPH1	10.7642036789765	10.8339519869431	10.4333454140069	10.6141995670677	10.7386060077579	10.6822482814741	11.0156014377496	10.38564418745	10.7817022433794	10.6274385502293	10.6244020050059	10.7616721251995	10.6177632550337	10.353457144124	10.3824497343533	11.0505237869838	10.8594492176188	10.7690008978837	10.8437183501352	10.9412072597272	10.9418008745321	10.9061107752478	10.8064331580331	10.6010432170558	10.68224381101	10.9085687332571	10.6871757232368	10.7453381789775	10.9039839922481	10.8259537726712	10.9097292671124	10.3646437580711	10.8619275836803	10.558436974328	10.5432972775707	10.4979509007666	10.9573219785131	10.8573662042623	10.3763344918689	11.1117299163723	10.9638516737994	10.6309477466284	10.8568146661831	10.6628372986322	11.1681109795877	11.0095066476551	11.1435303533267	10.7313781771073	10.6308483926765
ATP6V1F	10.599412928732	10.7878550998769	10.7125530757801	10.9002964104284	10.6405633233898	10.867086082858	10.8975204962708	10.6547307447027	10.8033365381074	10.4080114366356	10.3191151816128	10.7097093055615	10.7361114990405	10.6470105981448	10.8209193733951	10.6206226534492	10.6395334796028	10.8932842167478	10.6439883479224	11.0012450100442	10.7882773903188	10.8543315997177	10.9070638914069	10.7369327386204	10.8436439447813	10.9126899818011	10.9029838398905	10.8804261364872	10.6377086450148	10.7311787376905	11.1326351211853	10.8737016409088	10.8339180841578	10.5334308198121	10.9265876563475	10.3065234744461	10.6600169674848	10.9909025368774	10.5684315238215	11.2529282728089	10.9577912561443	10.676730142194	11.2383533777363	10.9055706793568	10.8607060520107	10.799170251706	10.9606163934122	10.4450597495322	10.6446044223954
CAMLG	11.0448535155915	11.0477179047845	10.9971410336926	11.2016074581928	11.0553840716372	10.7861268575426	10.8000687116726	10.8818949372621	10.9976910852946	11.1387439598711	10.5923079228027	11.2245634024643	10.0383228294917	10.5957041762864	10.8382926018048	10.8402136437293	11.1496338142214	11.0473878706337	11.0385610097267	10.5327629491594	11.0526725939044	10.6602241692738	10.5875968794308	11.1294073727534	11.0425376004219	11.0552469305724	11.1150720073495	11.1121254250022	11.2656774209942	11.2067430694654	11.0616752445824	10.426534138472	11.1414911155588	10.5275746706734	10.7848201137666	10.5046683946137	10.8110116867084	10.8588142768309	10.2340674812828	10.8238996681564	10.7430764765507	10.7960173568739	10.8695307185164	11.0973193578967	11.1147565281951	10.9496313999297	10.8803966404641	10.9755656729883	11.0379344061466
POLE4	10.6408368146692	10.7257094836609	10.8535262755434	10.8989259242495	10.5341936803058	10.9008548257186	10.9845647551844	10.8902776535405	10.8016519314864	10.7279771845624	10.4014388515204	10.6872906634891	10.5425865064281	10.5707811984937	10.7400106356859	10.4415297503731	10.9097521222315	10.872880946372	10.8697927021802	10.8216263704472	10.7783650037719	10.9752456928564	11.0637217095918	10.7230986675177	10.7075576498304	10.5875604321748	10.6749891640744	10.8361926247963	10.749315205223	10.7570645484424	10.8059079411089	10.7328547198149	10.9492323288846	10.5067119413899	10.7722029988751	10.573093553592	10.8495018448441	10.6648943329792	10.6556381804597	11.0397911104469	11.1595085726782	10.9955926098829	11.323901956689	10.8967556007226	10.8504926995097	11.1172704833303	11.106211265186	10.8616903605229	10.8348430512947
CTSH	10.4616179511381	10.6771486302337	10.4137346141523	10.6636355799787	10.9020604803164	10.7609088101839	11.0216849352563	10.9147296940655	10.7496227490228	10.1534673039921	10.6971029942541	10.0931401007568	11.0830254907152	10.9794784043239	11.1387242328211	10.2765587268083	10.036749538591	11.0629901006892	11.0772526866297	11.6234420076662	10.4598665691824	11.2231552884554	11.0000481027128	10.5111820594147	10.7378876760981	10.7260592711359	11.2635921558591	10.5114829659381	10.9077364082206	10.8027923547939	10.9093040745405	11.4228626617345	10.6933076816211	10.9711658336634	11.1332868022446	10.7654285329933	11.2009301562488	10.8147916654165	11.090867585496	11.2217161010042	11.4738922729767	10.8114743586613	10.6150535617549	10.7173904712005	10.197601446796	10.9603511458414	11.10202311789	10.5774680317505	11.0313895357257
PRDX5	10.859515207415	10.8726032111435	10.6660104258392	10.526439589082	10.6012017955599	10.5565817598085	10.8693861966559	10.6997394374838	10.5484112158755	10.6986417187309	10.6997038608065	10.0187398995417	10.9475800862771	10.8945023812893	10.5994762310366	10.5881196920104	10.6303348674413	10.7493967492663	10.9098444221116	10.9349752936891	10.7537070520325	10.9894580918317	11.0366692478038	10.725329911829	10.7006236948819	10.9358021814601	10.7196760766021	10.9191943211822	10.9277332991301	10.6665657934207	10.9506663619861	10.6175840047495	10.7213189882148	10.9340013189956	10.6971703219324	10.913234969034	10.6731554583488	10.7515038142216	10.886975064183	10.8996763239948	11.17287737512	10.7751613375656	11.1134796311668	10.6415581760554	10.8888114978864	10.92015701495	10.9569482409802	10.5763629060591	10.6397492970371
PHF11	10.9745027319503	11.1110413168168	10.9231066843771	11.2404626682532	10.9786840599113	11.519368152926	10.5692079956341	11.2702753035383	10.9684356514537	10.8922249770953	10.8711970827664	11.5008804663672	10.3956356629521	10.2497983049826	10.4382869065922	11.2578558188237	11.2208774411882	10.9666898488841	10.8027434270404	10.3928233407419	10.9774404789738	9.89958637196893	10.1890432771436	11.2506691753439	11.0126824664343	11.1448975362613	10.9627143004786	10.9124906629767	10.8160341065367	10.8785996108191	11.0987098399666	10.9115409908518	10.9692844777863	10.6626058838576	10.6601041422563	9.87275994619871	10.6964575450001	10.495722608925	10.2395117137169	10.5347342666489	10.4145494099486	10.4048131337778	10.6436269319371	11.1554140734502	11.1573806701462	10.4859523146432	9.97132537349569	11.1384509353129	10.8588803583752
DPYSL2	10.8106381462855	10.6996530334218	10.5762847353328	10.7408124928472	10.8450849552316	11.0646062193757	11.2753290753039	11.0090334691323	11.0923718403804	10.2817374214868	10.5642644991504	10.5696485118252	10.5883526960751	10.2353355315747	10.6152566323104	10.486035947139	10.7917412439054	11.1740654753663	10.9358325816488	11.0356407490466	10.7626635806654	11.0966693334372	10.5141781154309	11.3639697712968	10.820893686464	11.0467669930811	11.0083453724233	10.9244635222811	10.8336532833856	10.5926236839632	11.1712938432662	10.9647241481184	10.8718189572636	10.430882090526	10.3187173021523	10.243618009799	11.0290563632418	10.7245003078976	10.3355958043402	10.9801897221485	10.8182319704466	10.5513098922197	10.665153167374	10.4335760901265	10.7454534756767	10.8712011708533	11.3267096588583	10.7535190450959	10.724295686445
EGLN2	10.8714698500408	10.645151759014	10.581560975767	10.5927591113475	10.656621890757	10.3626455541059	10.7157083840153	10.9043176941938	10.445857445597	10.7665504237294	10.2623687486189	11.034320385056	10.4377099748996	10.4900974351281	10.6821520715854	10.8494557454555	10.8641764518957	10.5308291197309	10.6847064667232	10.289272371088	10.2863691437868	10.4929689399454	10.7380977238509	10.4946701991959	10.9021896955708	10.8218832243394	10.6078033239824	10.8538812142606	10.9421685034663	11.1416393629555	10.4052834076149	10.6760472680217	10.620063479052	10.816971602993	10.5336002647039	10.2978585204315	11.0488153975761	11.0004637221043	10.8609700212972	11.0470847796627	11.1025565626211	10.9979799008835	11.0324099752684	10.8824084550154	10.944146745467	11.0935076277315	10.8993929357548	10.6103655810629	10.7911695192654
CDC25B	11.136097194153	10.8976292580543	10.7247173263608	10.8390108527758	11.0570101669261	10.9866490625598	10.6406661468245	10.5657638019788	11.0831786484262	11.116654358887	10.590142070601	11.3358016755268	10.8203717719532	10.7179224435848	10.493367640534	11.3407931610238	10.8250164992281	10.6478300189821	10.2559350891173	9.92570557616807	11.1881778755584	10.0838209949066	10.9010429105274	10.2783350677774	10.5513521985765	10.6293962284497	10.8665867649468	11.0455017870675	10.5411093120275	11.0797670598281	10.5786881601567	9.93876935794541	10.9207438359099	10.2705835364652	10.4024334743157	10.7806565361375	10.54183976382	10.1778830312225	9.96933995160269	10.6350425044181	10.7428490544307	11.0002174013291	10.9593475468001	10.8953586085384	11.1737824742995	10.9542754136803	11.2813437452037	10.8515604561663	10.8342711266996
ECH1	10.6152334450682	10.8905158729661	10.9401752173504	10.8349133840387	10.7097742472685	10.9111656545863	11.1633383314157	10.7483641038707	10.7566791996268	10.7224340573168	10.2676593571955	10.7846216430998	10.3425842227914	10.1322792770883	10.6146733523561	10.6349768103988	10.8985677474098	10.7298750243839	10.6478398839804	10.4945315785134	10.5772884067135	10.4572760510528	10.7356309330497	10.8267983096105	10.6647902469371	10.841331133981	10.7907136962185	10.7084652206146	10.5580162239573	10.7101556708325	10.6456684467508	10.3592863964771	10.7290675926074	10.4047109726583	10.499016357882	10.5841932903678	10.5100376823145	10.6408448530057	10.0684642638218	10.5774311538976	10.8040509534891	11.007586024804	11.5848312258715	10.8706806171562	10.9145293976021	10.7884468573045	10.9873402287026	10.767577283298	10.8932483874362
TPP1	10.6157951215487	10.740599247401	10.5618002034213	10.5780850703418	10.6029300667479	10.8788249211027	10.9519060438285	10.7707551836702	10.7656475814563	10.1212089712744	10.3097718285042	10.1608988069077	10.6205499460382	10.4825646861292	10.508483388955	10.788508908991	10.6675094998579	10.5904058150324	10.8347196429362	11.1935935932543	11.0688736315446	11.1705902496041	10.8877791368772	10.8418404038354	10.604688486977	10.3467052200544	10.6794956733997	10.7300616326612	10.7939078843743	10.6995242501836	10.9523873525946	10.7073999053596	10.7943170292746	10.2190806226936	10.6227808740973	10.6057697021872	10.7611748223613	10.7875581240258	10.5787563433368	10.8366458171843	11.1173537544506	10.6841575470663	10.866883179036	10.3726038535008	10.7640688671399	11.0983083428991	10.9763294762576	10.5681099264762	10.7528366693292
CCNY	11.2491318288049	11.5296600961777	11.3849427227192	11.2721890993484	11.1451202584028	10.943067571864	11.0269591563496	10.9313034194893	11.1636361880276	10.7453748578159	10.5149174587265	10.9991711655438	10.7005117013929	10.7729188412316	10.6212220825478	10.6235581018354	11.4076400245033	11.3134161447921	11.261994360826	11.3157043387228	10.7693102413714	10.9382986634224	9.7648871696462	11.5740412678107	11.1914537950891	11.0082071416373	11.3228498793402	11.0610066197344	11.2127252973944	11.3028765578615	11.4413267912689	10.7395246647114	11.439247688793	10.2973443277345	10.0678176173288	9.41625227091305	10.6532978949734	10.9459417485441	10.6965364817505	11.1410757367005	10.9498982129879	10.6164341515866	10.729201308144	10.6395989641514	9.81868306558643	10.8623467705892	10.538220021107	10.6713506543733	10.8679566459411
CSNK2B	10.6750146482053	10.8476542388051	10.7649896953209	10.733249745949	10.7823793488078	10.8981264092602	11.1681235379754	10.7234917661999	10.9826171538995	10.7605240926699	10.3973167829784	10.6983102509415	10.1362273596713	10.3967205079093	10.5247903448472	10.60621607921	10.8210388919767	10.7081521331575	10.834792453524	10.5093503683435	10.7589943572693	10.70731108899	10.7498897862324	10.4791620398294	10.6752708808194	10.8069386323143	10.6561152784663	10.7264993890402	10.7049422596498	10.8003772106378	10.7222459607206	10.6128268673448	10.9322479199009	10.3394320725139	10.61060776936	10.6030416455775	10.5841540558673	10.4390154985663	10.2415862408689	10.813363928786	10.6654873354589	11.0441047790081	11.1556857499893	10.8861655243309	10.8503419902482	10.9273791390869	10.9926351530387	10.6414348436067	11.1014243309385
COX6C	10.8728695269581	10.7164601338832	10.1887146166241	10.6512663388043	10.7549222706906	10.4025923303023	10.2472158456723	11.0019728089946	10.6402271661168	10.7880310930976	10.9141749394506	10.7624956601715	11.3910745055592	11.4533914271693	10.9798340000378	10.7217560773327	10.9246168344159	11.1064418790778	10.6894172189616	10.9711674312869	10.5944621040388	10.8544666496448	10.9728742025735	10.6115315797307	10.8690740408275	10.9391615764553	10.5061447423931	10.9503710387184	10.7956504278054	10.9052757724168	11.1793149116679	11.2440440663343	10.6193125332493	11.035557569868	10.8885776973652	10.8207681813035	11.1328547797166	11.0994443885179	10.9823446494552	11.1190318123885	11.0159066062323	10.6003526802851	10.6306096685913	10.8976086257566	10.6096113289806	11.072548109398	10.9034482662579	11.0635615503098	11.008289294954
ARHGEF6	10.9112143651232	11.0045502495112	10.9044807767702	10.9139269983097	11.0563599564652	11.0726441349512	10.8622506633011	11.0121423396804	11.0749040964475	10.839182157966	10.6337356717437	11.180485795144	10.5107343116741	10.1465431594567	10.5462751255941	11.1980305389701	11.1004657239352	11.0593786473142	10.6233730577115	10.8620030140191	11.2616201742158	9.51672503176466	10.0067599254842	10.9348280380633	10.8155987339718	11.0978851581398	11.0444820081733	10.8719265892852	10.8584902577271	10.765056370994	10.7482196854755	10.764990070042	10.9673246105768	10.4296122389046	10.5323639532306	10.2259833047653	10.9560447513321	10.8029636871414	10.3468234296546	10.4760551949307	10.3349200747907	10.4898010336487	10.3516317728837	10.9026385428848	11.0202082165014	10.4983844637191	10.4298699751233	11.0267433184511	11.1200683743247
ARHGAP30	10.6825259416101	10.9159925610229	10.8555527893234	10.8409869427388	10.8203282411951	10.8098098893105	11.0047229619779	10.6754513280579	10.7851894425609	10.6829309533197	10.571306496613	10.8963070600211	10.1447389598473	10.3942091832729	10.5551066839011	10.725738990062	10.879181935399	10.7980694258328	10.7090570469654	10.5362254968968	10.6432936546025	10.6476683200099	10.7794263437033	10.7266957014488	10.6917878590882	10.7250008099595	10.825100585521	10.8283153584429	10.4389287387413	10.8343198738455	10.6632437363089	10.5678415275581	10.6780920954491	10.5672412747676	10.3189460213628	10.1712233765041	10.5359372782264	10.6202544699534	10.301684126614	10.7506435115831	10.733429224122	10.9914418901814	11.1636192542725	10.8856182520164	10.7727370313062	10.9956896599558	10.9861259459156	10.66650256032	10.8402077632088
ZFP36	11.1347942293295	10.2345882045799	11.2842295902122	11.2188669679289	11.0760561750764	11.5102773190525	10.475261893668	10.4690251427703	10.6267391163244	10.2101754849827	10.5903087764252	10.4682426632722	10.1111696853297	10.3623909734543	11.2585478502787	10.4853523825761	10.8301557059042	11.3714977462347	11.162178292765	11.1238766105563	10.8518268394387	10.8758846020786	10.4588631101842	11.5219725753426	11.2796449733242	10.7149960525549	10.6257090939464	11.0214847407518	10.7037795889798	10.2683764529783	11.4094283594028	11.022330054527	10.5335761437866	10.6226329426888	10.3483523995954	9.24335833167341	11.059418876054	10.7342527642921	10.2525206953649	10.7814255013447	10.6890548830166	10.7108635772818	10.8261013919091	11.3744651263714	10.6310777221075	10.8102287821902	10.8936003319586	10.3813679401661	10.3989666144681
TRABD	10.8801947446789	10.8458982065322	10.7992030293019	11.0184466731346	11.0042352549093	10.7035936365599	10.7438347911322	10.7924232362558	11.0032865340723	10.8338856031044	10.4101482879437	11.2827301606795	10.5794687147915	10.5965938488417	10.8124325845903	11.1848946180923	11.0979912199291	11.1530872677176	10.6661926034859	10.9515103877341	11.161482829481	10.5097650636468	10.7741486956685	11.0103550942981	11.0466894361878	10.8643817928268	10.8590570043138	10.9763360668792	10.8025265398777	10.8396177208077	10.7648369203206	11.0085105294475	10.9173624336023	10.5560060762334	10.544445805992	9.72543706928219	10.4124077343479	10.537902540746	10.2506433061335	10.9865022798388	10.856643600005	10.8815320320637	10.9920352644164	10.742930857019	10.5948047070992	10.6838530991184	10.7062863560324	10.4933178872376	10.7119905993246
RWDD1	11.0792406123113	10.8458982065322	10.8923562255745	10.9030984080944	10.9218989870629	10.8090198554614	10.3764071133742	10.9611843835043	11.0392335677318	10.8062350039461	10.8445276532774	10.8206829072376	10.3027130073805	10.4900373374207	10.7907419174835	10.8156421854853	10.6231188882015	10.8284400921737	10.8660984828528	10.8477360855753	11.0673208644188	10.5348237448259	10.6579891486278	10.7409925615029	11.0590745647884	11.0635380138827	10.9755604147971	10.5222586106469	10.8120243457785	10.8230689400084	10.9767425554418	10.7684406774074	10.9980434157161	10.7668978755837	10.9014655475056	10.3363993097758	10.9328647556384	10.6363437750677	10.3801696153758	10.5992979706578	10.8458304517935	10.6733689076462	10.7899055982606	10.9753896711455	11.1101923154971	10.862795763977	10.6611787507628	11.0456240720513	11.0560698064806
SNRPB	10.6319850691328	10.704829065385	10.8843744621704	10.7150920578081	10.9250589787253	10.7805667979827	11.0185900441758	10.6158910406192	10.8048088843303	10.6955804273321	10.2759674212143	10.8676743955935	10.3536156830096	10.4046748434682	10.4352728192198	10.6439428339815	10.8044160518802	10.8682106041499	10.6962107216336	10.5502391263757	10.7505518929489	10.4156128966426	10.7510380106713	10.7682511070679	10.6642103875171	10.7240298834867	10.5863466848007	10.7862162919648	10.5658358065096	10.9385821387845	10.8109230303017	10.636501233991	11.0201985984866	10.4701015576646	10.3754508648547	10.4435322305452	10.5364415097611	10.5998545719534	10.3256075158444	10.795852632491	10.6823013947595	10.9830056512049	11.0865612536711	10.8049643018917	10.9253989242422	10.868073482538	11.0845178804154	10.7552631471474	10.9238453814833
TPST2	10.2888317972109	11.4901860166165	10.9596364577502	10.9346967288306	11.0522348973199	10.2847164650305	10.948185478079	10.5781842500037	10.6963126841996	10.8342473731803	10.8436232424425	10.9699603031402	9.98729269977262	10.3145372909569	10.0444699653486	11.2993530207126	10.7283800981259	10.7892383989372	11.3109972905724	10.6276767997424	10.8332034747679	10.3477167360283	10.7896738857421	10.3778305900264	11.1647572123874	11.0362404514199	10.927686428882	10.7852848292556	10.6934275750727	10.8837319723732	11.3495678562498	10.1996914211904	11.3530324443237	10.3942662287833	10.2913967824243	10.1729673952485	10.2700036766071	10.6567962466355	9.90249249328417	10.6603032828292	10.7431739325084	10.7994357390318	11.2751260697593	10.6286324929536	11.021420550588	10.7038043487852	11.1776272361613	10.3804568999553	10.3911397756078
LPXN	10.4748224484938	10.4324743820896	10.0977510200168	10.6298450257322	10.3944007321503	10.5935338802461	10.7651966161433	10.9853625106272	10.5461306505541	10.6967125630649	10.7850751527951	10.8335410967204	11.1447998643983	11.1644476965688	10.8990930067764	10.734084428818	10.5851506991746	10.4245068223167	10.0917657774569	10.9942170480615	10.2222452737301	10.6937287392243	10.896444107916	10.5960849476431	10.4593999102519	10.6038439462826	10.378568486342	10.6492033757878	10.6383592223418	10.3157745587268	10.2984267548519	10.7932385612262	10.5088114605193	10.7586457592076	10.9339263261644	10.5775987713425	11.0739718834946	10.9601672384365	10.9703202001995	11.135880241616	11.2374658895346	10.6990164218123	10.9160438373375	10.3448418974852	10.8898398056199	10.9740910229972	10.6937781629065	10.3769476514526	10.8288835947071
RBM22	10.8840163791201	10.9881294200771	11.0082136069396	10.9649663154644	10.9828038835834	10.9927235044277	10.936191233347	10.7945152285157	10.9109870699576	10.9212966166272	10.5825110174304	11.0027011011052	10.3320793893305	10.535721990222	10.5228781031582	10.9616115353379	11.0186880361231	10.9271619926917	10.8621801041246	10.6595856307197	10.9841082554726	10.4178051153955	10.717567978389	11.0825958961222	10.8790519742169	10.879311989623	10.9490355155302	10.8495916289989	10.8018043456516	11.0158196895631	10.7603666456056	10.6015849918779	10.9285579049271	10.3077370204063	10.5007271974837	10.1179399907707	10.6548218649184	10.6494196903617	10.1887639788353	10.7930421069769	10.6952075085187	10.8398808605942	10.9308288528697	10.9918557223472	11.0192646185562	10.7414380008262	10.8671199042721	10.771677513524	10.7403526498659
ZNF549	11.1679987688574	10.9607959018325	10.56223091398	10.5259260390427	10.7055264136606	11.1325345526535	10.3434104558509	10.7164873375223	10.7590716442841	11.0283740063156	11.1292227139645	10.8794873540298	11.6641949879955	11.7835737064262	10.6034003373053	11.5742161540973	10.8865186220694	10.8487020293493	11.0611581690481	10.8638210692709	11.2503801708313	10.640838569645	10.0313162024222	11.0841017001862	11.3706895163006	11.4107856138663	11.0101295726826	11.0059841441647	11.1521865174569	10.934275971	10.6267584577788	10.9616686165625	10.8796967994241	11.4273736787704	10.6274435486399	10.6853522709811	11.1952669688216	11.7869729163237	11.2821894119758	10.6016312008059	10.6333067079041	9.94090490964309	9.31575075098481	11.0046164232908	10.8785639418325	10.4385405154534	10.4190383168056	11.2032234396579	10.3906687714628
FGD3	10.8598094488794	10.7658990027748	10.6987210932007	10.6444508901435	10.6329415501838	10.6989945486711	10.6913375210871	10.7748709198493	10.4381071500349	10.6656787934443	10.5799966821558	10.9497694935648	10.8447334511206	10.7557733110068	10.8165122960684	10.7927100913482	10.4751985747844	10.6993219101435	10.6549281243451	10.7866136102639	10.6861807632873	10.8216769693594	10.9431173323118	10.5801477771162	10.7071554108022	10.7198741359275	10.6474687268055	10.6960047608715	10.5214289535831	10.687875837243	10.2057057609991	10.797595246893	10.709538177938	10.8238368885122	10.515960470027	10.4389126208492	10.9534178063751	11.0068388841526	10.7141357251811	10.9879456406344	11.0657306945972	10.8757091350055	10.8856228019179	10.6893011779794	10.6508735487502	10.7705913682277	10.4530509790794	10.5024480847927	10.7195852924447
PSMB6	10.3987278255414	10.6798961194324	10.3908224607292	10.6284155986853	10.7033626877905	10.7380930363899	11.047976897478	10.8420573214408	10.8440481522795	10.6360901669757	10.3723630498274	10.7893277781678	10.2390007239423	10.182475813847	10.3343871564254	10.5125445587526	10.7157818664008	10.8159748549791	10.6201340183081	10.5610628747624	10.8171501616511	10.5687281052074	10.7594193987115	10.7636395570759	10.7235572524874	10.788210509878	10.6870035930245	10.9186310705043	10.7439776535602	10.7980443526833	10.8133483568917	10.4678054160263	10.6720726974946	9.91361776724856	10.424005082751	10.1823791992331	10.7295314262715	10.5317525217018	10.157339187215	10.561852884275	10.8091866465052	10.8998502116476	11.4597793343921	10.6929895678024	10.8149676666858	11.0493968855727	11.2532994875244	10.7450969620015	11.0167517621259
SUMO2	10.6932523813992	10.74997820285	10.7677428262934	10.7299325560337	10.7619045477707	10.8069770099152	10.6819846197573	10.8885575210194	10.7398883664174	10.910322949601	10.6808322931252	10.695877760282	10.9043896720277	10.6897201978136	10.7078970703075	10.6945837807405	10.7034693947689	10.8808041497219	10.6135468293672	10.6531680308255	10.6093447050058	10.6990961850106	10.7118405549337	10.6059057698281	10.7672930904025	10.6547895216101	10.5513648375842	10.8428341291996	10.717513968647	10.908235105091	10.8819733182833	10.9345387830203	10.7412251639033	10.2875438759393	10.7985155924184	10.4453518760301	10.6383136748953	10.7088917522913	10.4077757929657	11.0358780144018	10.798521939439	10.8243469392002	10.7094958249613	10.9384003131719	10.6391479913566	10.9093767860694	10.9254808608327	10.8146929373167	10.9770739501966
[truncated: 14,687 more rows]
[truncated: 90 more columns]
