# Supplementary material for: SLC38A1 and STX11 are mitochondria-related biomarkers associated with immune infiltration in osteoarthritis
Source: Front Genet. 2025 Jul 30;16:1585775. doi: 10.3389/fgene.2025.1585775 (PMC12343263; doi:10.3389/fgene.2025.1585775)
Supplement: Supplementary file 5 [file DataSheet2.zip › 00_rawdata/01_GSE48556/group_list.csv]

	sample	group
GSM1182292	GSM1182292	Control
GSM1182293	GSM1182293	Control
GSM1182294	GSM1182294	Control
GSM1182295	GSM1182295	Control
GSM1182296	GSM1182296	Control
GSM1182297	GSM1182297	Control
GSM1182298	GSM1182298	Control
GSM1182299	GSM1182299	Control
GSM1182300	GSM1182300	Control
GSM1182301	GSM1182301	Control
GSM1182302	GSM1182302	Control
GSM1182303	GSM1182303	Control
GSM1182304	GSM1182304	Control
GSM1182305	GSM1182305	Control
GSM1182306	GSM1182306	Control
GSM1182307	GSM1182307	Control
GSM1182308	GSM1182308	Control
GSM1182309	GSM1182309	Control
GSM1182310	GSM1182310	Control
GSM1182311	GSM1182311	Control
GSM1182312	GSM1182312	Control
GSM1182313	GSM1182313	Control
GSM1182314	GSM1182314	Control
GSM1182315	GSM1182315	Control
GSM1182316	GSM1182316	Control
GSM1182317	GSM1182317	Control
GSM1182318	GSM1182318	Control
GSM1182319	GSM1182319	Control
GSM1182320	GSM1182320	Control
GSM1182321	GSM1182321	Control
GSM1182322	GSM1182322	Control
GSM1182323	GSM1182323	Control
GSM1182324	GSM1182324	Control
GSM1182186	GSM1182186	OA
GSM1182187	GSM1182187	OA
GSM1182188	GSM1182188	OA
GSM1182189	GSM1182189	OA
GSM1182190	GSM1182190	OA
GSM1182191	GSM1182191	OA
GSM1182192	GSM1182192	OA
GSM1182193	GSM1182193	OA
GSM1182194	GSM1182194	OA
GSM1182195	GSM1182195	OA
GSM1182196	GSM1182196	OA
GSM1182197	GSM1182197	OA
GSM1182198	GSM1182198	OA
GSM1182199	GSM1182199	OA
GSM1182200	GSM1182200	OA
GSM1182201	GSM1182201	OA
GSM1182202	GSM1182202	OA
GSM1182203	GSM1182203	OA
GSM1182204	GSM1182204	OA
GSM1182205	GSM1182205	OA
GSM1182206	GSM1182206	OA
GSM1182207	GSM1182207	OA
GSM1182208	GSM1182208	OA
GSM1182209	GSM1182209	OA
GSM1182210	GSM1182210	OA
GSM1182211	GSM1182211	OA
GSM1182212	GSM1182212	OA
GSM1182213	GSM1182213	OA
GSM1182214	GSM1182214	OA
GSM1182215	GSM1182215	OA
GSM1182216	GSM1182216	OA
GSM1182217	GSM1182217	OA
GSM1182218	GSM1182218	OA
GSM1182219	GSM1182219	OA
GSM1182220	GSM1182220	OA
GSM1182221	GSM1182221	OA
GSM1182222	GSM1182222	OA
GSM1182223	GSM1182223	OA
GSM1182224	GSM1182224	OA
GSM1182225	GSM1182225	OA
GSM1182226	GSM1182226	OA
GSM1182227	GSM1182227	OA
GSM1182228	GSM1182228	OA
GSM1182229	GSM1182229	OA
GSM1182230	GSM1182230	OA
GSM1182231	GSM1182231	OA
GSM1182232	GSM1182232	OA
GSM1182233	GSM1182233	OA
GSM1182234	GSM1182234	OA
GSM1182235	GSM1182235	OA
GSM1182236	GSM1182236	OA
GSM1182237	GSM1182237	OA
GSM1182238	GSM1182238	OA
GSM1182239	GSM1182239	OA
GSM1182240	GSM1182240	OA
GSM1182241	GSM1182241	OA
GSM1182242	GSM1182242	OA
GSM1182243	GSM1182243	OA
GSM1182244	GSM1182244	OA
GSM1182245	GSM1182245	OA
GSM1182246	GSM1182246	OA
GSM1182247	GSM1182247	OA
GSM1182248	GSM1182248	OA
GSM1182249	GSM1182249	OA
GSM1182250	GSM1182250	OA
GSM1182251	GSM1182251	OA
GSM1182252	GSM1182252	OA
GSM1182253	GSM1182253	OA
GSM1182254	GSM1182254	OA
GSM1182255	GSM1182255	OA
GSM1182256	GSM1182256	OA
GSM1182257	GSM1182257	OA
GSM1182258	GSM1182258	OA
GSM1182259	GSM1182259	OA
GSM1182260	GSM1182260	OA
GSM1182261	GSM1182261	OA
GSM1182262	GSM1182262	OA
GSM1182263	GSM1182263	OA
GSM1182264	GSM1182264	OA
GSM1182265	GSM1182265	OA
GSM1182266	GSM1182266	OA
GSM1182267	GSM1182267	OA
GSM1182268	GSM1182268	OA
GSM1182269	GSM1182269	OA
GSM1182270	GSM1182270	OA
GSM1182271	GSM1182271	OA
GSM1182272	GSM1182272	OA
GSM1182273	GSM1182273	OA
GSM1182274	GSM1182274	OA
GSM1182275	GSM1182275	OA
GSM1182276	GSM1182276	OA
GSM1182277	GSM1182277	OA
GSM1182278	GSM1182278	OA
GSM1182279	GSM1182279	OA
GSM1182280	GSM1182280	OA
GSM1182281	GSM1182281	OA
GSM1182282	GSM1182282	OA
GSM1182283	GSM1182283	OA
GSM1182284	GSM1182284	OA
GSM1182285	GSM1182285	OA
GSM1182286	GSM1182286	OA
GSM1182287	GSM1182287	OA
GSM1182288	GSM1182288	OA
GSM1182289	GSM1182289	OA
GSM1182290	GSM1182290	OA
GSM1182291	GSM1182291	OA
