# Supplementary material for: SLC38A1 and STX11 are mitochondria-related biomarkers associated with immune infiltration in osteoarthritis
Source: Front Genet. 2025 Jul 30;16:1585775. doi: 10.3389/fgene.2025.1585775 (PMC12343263; doi:10.3389/fgene.2025.1585775)
Supplement: Supplementary file 5 [file DataSheet2.zip › 00_rawdata/02_GSE57218/GSE57218_expr_filter.csv]

	GSM1380887	GSM1380888	GSM1380917	GSM1380956	GSM1380957	GSM1380958	GSM1380959	GSM1380889	GSM1380891	GSM1380893	GSM1380895	GSM1380897	GSM1380899	GSM1380901	GSM1380903	GSM1380905	GSM1380907	GSM1380909	GSM1380911	GSM1380913	GSM1380915	GSM1380918	GSM1380920	GSM1380922	GSM1380924	GSM1380926	GSM1380928	GSM1380930	GSM1380932	GSM1380934	GSM1380936	GSM1380938	GSM1380940	GSM1380942	GSM1380944	GSM1380946	GSM1380948	GSM1380950	GSM1380952	GSM1380954
EEF1A1	14.87387168	15.11359056	14.84452183	14.73390577	14.78592391	14.77078685	14.83060597	15.30672263	15.0230836	15.19338571	15.08171706	14.95162621	14.92885663	14.76507281	15.23388671	14.95409544	14.79831368	14.61911821	15.12629668	14.64732475	15.0687562	15.14245914	15.09786058	15.20854811	15.12936545	15.26862165	15.00050151	15.07203416	15.25685856	15.154034	15.04680113	15.05641583	15.01862187	14.84269083	15.1479811	15.00153124	15.19092812	14.85135337	15.27382664	14.9217632
DCN	15.01203952	15.025343	14.41291144	14.51304558	14.42195708	14.6445673	15.03993198	15.34853806	15.26391476	14.94276011	14.63055815	14.59531564	14.91750511	14.5867646	15.09216814	14.77280074	14.43285484	14.32644471	14.73849036	14.27651016	14.9852169	15.25169131	15.28089788	15.34049808	15.00218922	15.12771419	14.82993044	15.06950919	15.05278338	15.17685888	14.96787959	14.99598684	14.98162825	14.89163277	15.19474666	14.86802229	14.94062109	14.83732335	14.9577685	14.78080317
BGN	15.1636925	14.87713896	14.73072214	14.4452873	14.9041005	14.71399808	14.67243726	15.37438697	15.03061918	14.70690507	14.85233445	14.73685937	14.6227918	14.65096622	15.16128444	14.85678743	14.43397756	14.17863369	15.04029011	14.43594559	14.78133434	15.19593289	15.38373298	15.52743814	15.03569895	14.66022644	15.03102583	14.95523212	14.66164102	15.11028963	14.86249331	15.03465727	14.58589215	14.89740728	14.75475742	14.95160939	15.07078592	14.32890805	15.13089281	14.9424882
MGP	14.53085182	14.40748211	14.7529583	14.49615345	14.73586101	15.00481079	14.90836971	14.79708498	15.27148734	15.1004049	15.08077366	14.81397379	14.80037897	14.86894125	14.99057225	15.0405673	14.61345828	14.54509311	15.12223617	14.52334118	14.6123067	14.81453204	14.93862232	14.7362271	15.0272843	15.23770501	14.62551038	15.22290145	15.17528707	15.09224151	14.49865557	14.76794449	14.89485636	14.31621834	14.62791959	14.799199	14.3764537	14.8166922	15.13814262	14.85428616
COMP	14.68079535	14.53155663	14.80986268	14.29306087	14.61724575	14.65918806	14.53181657	15.18843019	15.21716143	14.85842026	14.99325406	14.72552753	14.68816071	14.56553613	15.03166585	14.8231024	14.35705803	14.22482439	14.87858302	14.40883756	14.86483314	14.93042402	14.95128868	15.27881747	14.84175588	14.77194663	14.85186554	15.03393685	14.57989175	14.92214124	14.54776265	14.74084444	14.84750463	14.58668786	14.6524303	14.89141978	14.86789609	14.8866798	14.82647175	14.88108163
TPT1	15.07393197	15.03404299	14.72662943	14.62032729	14.62645119	14.78661074	14.8294168	15.13658359	14.42479355	14.22134371	14.76337693	15.02520931	14.85091861	14.81422094	15.03607084	14.85682918	14.74104274	14.57235116	14.96463654	14.64063244	14.80454389	14.765155	14.49744333	14.18127819	15.07212985	15.0495388	14.42418274	15.07847628	15.02083487	15.01560831	14.50683874	14.66782888	14.21969606	14.8250351	14.54142915	14.34917669	14.59106825	14.79271922	15.01019126	14.27385654
COL2A1	12.66164916	11.28188086	14.88460821	12.71308267	12.1261545	14.806566	12.46305828	15.05966802	14.37868572	14.43754689	14.87028838	14.9053219	14.13004908	14.85047333	15.02542075	14.64039237	14.8058823	14.62562921	14.80402742	14.40987043	14.98157994	14.96901404	14.855435	15.26838411	14.66572324	14.6389341	14.96552991	14.93324968	14.82733003	15.20433042	15.10383931	14.96901214	14.49309971	14.09878782	14.78728948	14.79464257	15.08258831	14.65821089	15.06161308	14.39445161
SERPINA3	14.05279618	14.21299263	14.00624897	14.58966391	14.78986185	13.45384163	14.00203741	14.43857192	14.25938792	14.6245484	14.48095187	14.75871621	13.82302601	14.8192819	14.81263059	14.74988204	14.47880023	14.15421215	14.96712433	14.19791001	14.5390612	14.67279921	14.54533196	14.77895528	14.77089883	14.85024784	14.6700884	14.79557514	14.61196075	14.69795997	14.72415484	14.5999663	14.32640475	13.65431543	14.83463884	15.02834267	14.60685036	14.74156017	14.7145999	14.66077773
FTL	14.25443679	14.69589818	14.76232613	14.36298755	14.45659589	14.67282382	14.97496885	14.51910525	14.24582733	14.36480185	14.42992542	14.34030229	15.06050013	14.53656265	14.62452845	14.65801225	14.61532516	14.28531389	14.16327796	14.54627919	14.90571057	14.56186335	14.76654041	14.32322461	14.52809558	14.36144471	14.39601153	14.23928113	14.20787375	14.17641646	15.05684271	14.37817559	14.54172111	15.09860816	14.43621176	14.18977327	14.49068809	14.64146665	14.88603873	14.36942113
RPL41	14.72273639	14.66063013	14.42656138	14.23029674	14.45085412	14.62053253	14.40588439	14.82466035	14.87327739	14.59342974	14.73366852	14.58161595	14.5878433	14.44932661	14.73374694	14.51222291	14.52807684	14.08677388	14.58346924	14.4285421	14.55285583	14.40083586	14.74689687	14.40294716	14.5843333	14.39416963	14.4438163	14.57080794	14.89871184	14.54066844	14.39902711	14.49769692	14.79194138	14.41486035	14.6292872	14.58936058	14.57874914	14.50603559	14.45878343	14.69376269
RPS25	14.29113077	14.46351893	14.53490675	14.4285963	14.61240288	14.39636746	14.58642902	14.60560741	14.67983941	14.81766185	14.41671755	14.33925525	14.35486451	14.52137896	14.58067052	14.4676859	14.52799739	14.33269676	14.20254883	14.3541875	14.387638	14.55873264	14.49265514	14.65583365	14.58771382	14.36472047	14.63450602	14.50110237	14.16250196	14.53122307	14.56952167	14.48778341	14.49577044	14.11065147	14.84561488	14.44478135	14.54578595	14.37737603	14.73211471	14.61557162
LAIR1	15.45467512	14.64019095	14.59519384	14.37668253	14.54938872	14.75591428	14.5683287	14.64864554	14.77216116	14.6730496	14.37048982	14.25352873	14.52363178	14.24328259	14.71589648	14.53286664	14.33849913	13.74123603	14.72810446	14.21370383	14.70156303	14.57505422	14.70784428	14.8987694	14.53213899	14.76589487	14.61970568	14.62661512	14.49781128	14.56716231	14.26458048	14.60178781	14.37438129	14.46112658	14.87762875	14.67446412	14.28370847	14.37873443	14.29087527	14.58601735
TIMP1	13.69691023	13.99064161	13.98981185	14.71603877	14.77068027	14.65192344	13.81919453	14.32073007	14.28446363	15.01625601	14.79145319	14.65778415	14.92099071	14.68759889	14.90045611	14.19188512	14.00561578	14.23398861	14.8759204	14.56218242	15.12334271	14.34327565	14.22934258	14.51946301	15.03310857	15.1578149	14.43359331	14.75798509	14.860072	14.98762395	14.7546574	14.6751565	14.19720435	14.68102561	14.494245	14.10190834	14.43912939	14.73293826	14.36296019	14.48747007
CILP	12.35676896	12.13946265	14.64170061	14.39171893	13.80679426	13.15194672	14.07018016	14.48372477	15.05686221	14.79539714	14.78850037	14.4653088	14.03844463	14.64320297	14.20791014	14.7366727	14.39100015	14.22019811	14.74625264	14.46378415	13.90074451	15.05627428	15.06096558	15.11950497	14.69208649	15.09504774	14.72832794	14.86066462	14.70188138	14.76738799	14.79139938	14.83727333	14.70742455	13.87126389	14.82047685	14.88240642	14.88743203	14.76586518	14.71346245	14.87057015
RPS27	14.39096097	14.65062986	14.3393819	14.29481035	14.5204693	14.4763578	14.68775476	14.44178273	14.46217084	14.54378087	14.2742044	14.22431004	14.49426635	14.30070183	14.52172133	14.54243981	14.31966403	14.09038443	14.2209251	14.16942943	14.38161646	14.43857047	14.60862732	14.5377923	14.46247213	14.27181502	14.60904118	14.37937103	14.2263205	14.54531058	14.51763533	14.64255669	14.44062221	14.41497355	14.57417468	14.31348174	14.24416492	14.38691662	14.79828136	14.5618437
HTRA1	12.95292557	13.47626299	14.37197535	14.09113809	13.72539211	13.2158393	12.30803352	14.64516823	15.10086108	14.95815999	14.68028547	14.33130922	14.6812874	14.5954116	14.76951488	14.69101514	14.21936757	14.04485544	14.40666901	14.14131546	14.81819542	14.92794221	14.72216019	15.05965699	14.85486153	15.08247859	14.71208835	15.0206684	14.62434086	15.03797938	14.60991521	14.84402547	14.35648776	14.52578683	13.78327201	14.63245972	14.86392182	14.45688612	14.90467451	14.70037449
MT1X	14.21754811	14.60221491	14.70089565	14.65885377	14.8869033	15.02415346	14.588091	13.87790855	13.79185623	14.64184438	14.26383579	14.94875047	14.03730625	14.68153817	13.89847519	14.6773314	14.68945017	14.49184225	14.72338299	14.35438813	13.54565225	14.76523081	14.18104281	14.60154801	14.1813719	13.04276424	15.03029818	13.99822481	13.71126296	14.27197228	14.3938339	14.43611091	14.59091033	13.13166015	14.80961653	14.75091834	14.62998792	14.27946047	15.10787444	14.32976602
MT2A	14.51883668	14.74652689	13.98993128	14.87408584	14.82273247	13.92754964	14.50164653	13.57177433	14.17335984	14.95630954	14.4356016	15.14870033	14.60584118	15.05852632	14.14482316	14.60451917	14.89026915	14.17313813	14.99146365	14.65576536	13.36941309	14.28291178	13.88804343	15.2858303	14.65246527	14.30583021	15.29082114	14.39096816	14.83318238	14.67829494	14.28193183	14.34446822	14.01281326	14.47788995	14.36522797	14.46395346	15.13798142	14.67053054	15.11040036	14.06264942
UBA52	13.62761125	14.10097119	14.31634545	14.16403893	14.54049264	14.30330721	14.5882086	14.10351396	14.05195968	14.22594349	14.19539321	14.03477694	14.34451946	14.33596008	14.22484902	14.2916649	14.24239256	14.19512417	14.19185648	14.23323058	14.36250672	14.30745076	14.37091317	14.38757599	14.07605367	13.98018247	14.44843392	14.12597409	14.06132642	14.17756027	14.58394691	14.34789886	14.10941963	14.36252562	14.04379305	13.95272349	14.27185116	14.38427325	14.54456815	14.41208403
RPS29	14.02788217	14.22631694	14.20136094	14.09317875	14.20606224	14.28674329	14.30701566	14.50381642	14.30486511	14.20105631	14.20543665	14.02052908	14.27889054	14.28985721	14.42634506	14.38875625	14.33348852	14.13879849	13.99126574	14.29208769	14.29145843	14.07074004	14.29633759	14.16272061	14.31215236	14.03122578	14.25013482	14.31088361	14.08355279	14.31535153	14.38655074	14.20025877	14.35534799	14.1090469	14.22745974	14.11537018	14.30131969	14.53576074	14.26210765	14.55382006
FGFBP2	11.76700968	12.54366927	14.8644348	14.43067378	14.55218172	14.26864932	13.13366932	14.28742308	14.21889282	14.45776173	13.88851933	14.5705041	13.00457691	14.2817173	14.61555406	14.1511808	14.37807912	14.30175472	14.67578497	14.28303993	13.9894965	14.55014276	14.91502743	14.17916673	13.56973443	14.23715105	14.41833043	14.17336379	14.90328792	14.70999959	14.07488323	14.36385297	14.72158766	13.46764964	14.85198847	14.36678995	14.48167533	14.63160704	14.66374162	14.01808799
RPL18A	13.85040865	14.11487844	13.94730285	13.91363903	14.18148556	13.80160804	14.34412186	14.34730577	14.31874676	14.28150748	13.88064203	13.87796672	14.19443232	14.12123276	13.88556541	14.12087753	13.99185174	13.85403969	13.91163094	13.80302438	13.84102313	14.53926412	14.67090915	14.37142705	14.0954374	13.929852	14.63045847	13.98230542	13.97754606	13.69763967	14.81677951	14.59239825	14.37449793	14.33002868	14.31852454	14.31839842	14.30740122	14.1442183	14.0640971	14.47314518
F2R	15.38273317	14.5622438	14.11332746	14.15545622	14.17757131	14.28691615	14.16465331	14.23735855	14.34401601	14.26828092	14.19077819	14.19960973	14.092376	13.9528963	14.2048647	13.947493	14.00868359	13.57488927	14.15916806	14.0355742	14.47683385	14.21785265	14.40039077	14.52370358	14.01560022	14.3761952	14.20906776	14.05505382	14.56408108	13.98620683	13.70346529	14.21020973	14.0886821	13.84001676	14.65897606	14.56810661	13.6409012	14.03915436	13.69594821	14.1423525
UBC	14.14919245	14.19497558	14.4613942	14.41443633	14.56041618	14.295635	14.41465785	13.92449028	13.69581022	14.13590408	14.40058672	14.3615263	14.5119829	14.23331403	14.04746705	14.09464533	14.59269988	14.11233174	14.30211172	14.32865678	14.31050495	14.2151819	14.00224848	14.12916216	14.5273512	14.30037615	14.35657931	13.99271559	14.28835866	14.51635252	14.19786784	14.15697225	14.14399894	14.46752263	13.93178295	14.03047045	14.17366677	14.09823684	14.56446429	13.97719699
SCRG1	12.22880907	11.67140757	14.48444131	13.90795475	13.44549351	14.42532896	13.40388371	14.72572218	14.23437333	14.25771245	14.14153365	14.42319023	13.49718181	14.10629476	14.66041371	14.45218655	14.49469172	13.94862939	14.22698224	14.32949332	14.15686691	14.31274389	14.24317361	13.63250343	14.22084729	13.84917941	13.92178091	14.35009224	14.15217952	14.55575848	13.98736065	13.99049138	14.36557654	12.89704739	13.89873685	14.36046347	14.2776103	14.33586898	14.37268872	14.11917679
RPL6	13.91551224	13.88632296	14.00957501	14.17887882	14.17187283	14.07270509	14.23841774	14.3194938	14.20764821	14.06912855	13.94144896	13.91076889	14.24758647	14.10755835	14.17033672	14.18287272	13.81616676	14.04953385	13.99765584	13.93858561	14.13008439	14.45287642	14.253827	13.9539514	14.22931708	13.98030784	14.15127857	14.19200735	14.19340578	14.02808134	14.24791369	14.34178591	13.95196984	14.19740411	14.27915722	14.0253951	14.38763612	13.9971696	14.29949309	14.23249289
RPS12	13.93649049	14.11816968	14.29261793	13.97794784	14.12332479	14.12085408	14.38629362	14.34815741	14.18302767	14.03679044	14.14083644	13.95627065	14.18145458	14.27774619	14.23313079	14.42337012	14.25757485	13.92080768	14.18314744	14.14384951	14.11291263	14.08675908	14.14712881	14.18386891	14.16433159	13.84954902	14.2334063	14.21968254	14.11770502	14.15639808	14.10140359	14.14019538	14.18835207	14.0740348	14.05346139	13.99055139	14.13967568	14.3548549	14.05158529	14.05318845
CHI3L2	14.33745927	14.5328412	11.4434362	14.42644064	14.656356	13.87858718	11.52119371	14.32291702	13.13098145	14.93468686	14.00965696	13.98469282	14.54962863	14.69979494	14.995721	14.77948107	13.69785083	13.55586196	14.54378503	13.97084007	14.78589347	13.55424111	12.8088637	14.87820537	14.83356078	15.05412927	14.11493893	14.53419342	14.73891748	14.24419926	14.75527714	14.39886996	13.23396782	14.61593034	13.93565822	13.38875297	14.15451891	14.4903808	13.69737192	13.6612357
RPS27A	14.39399354	14.23235178	14.00644597	14.05549809	14.09692432	14.13807145	13.91766444	14.51764978	14.28829244	14.17190463	14.06888299	13.96363858	13.94400062	14.01780057	14.12609055	14.1389551	13.91750554	13.96463717	14.30238749	13.9049844	14.07540693	14.28512566	14.18146226	13.64963372	14.05249741	13.91299333	14.04163243	14.11209837	14.02727897	14.01093023	14.24501267	14.19960064	14.18927676	13.94124297	14.28869272	14.17415901	14.21049779	13.93566812	13.86420625	14.1016527
CLUAP1	15.35072631	14.40537841	14.25907451	14.0017668	14.06964275	14.2692359	13.84731728	14.1805292	14.27308016	14.20992459	14.2316654	14.29721581	14.18386671	14.07909986	14.26794253	13.94240517	13.85681388	13.6367591	14.19191371	13.96984626	14.17414376	14.11329525	14.149369	14.3603249	14.03886042	14.37062916	13.87452052	13.91095445	14.40104031	13.73930358	13.66895049	14.10020606	13.89733704	14.03325189	14.19278264	14.4719561	13.53634059	14.01598282	13.46275868	14.01573675
MT1A	14.11518563	14.45574098	13.84430035	14.58369518	14.46716047	14.2698899	14.04719564	13.33296962	13.7878024	14.63291518	13.9962611	14.66161741	14.04133556	14.31522369	13.82145309	14.47424948	14.46626777	13.80271755	14.69362595	14.25919031	13.14910096	14.19922867	13.8553881	14.75874879	14.20058354	13.43146786	14.84733631	14.01515978	14.30422219	14.27859891	13.98722957	14.12129533	14.01346977	14.03770483	14.32195492	14.35216369	14.62951785	14.25943238	14.68631883	14.01236892
ACTG1	13.84923876	14.04620548	14.38552172	13.6276039	13.76361534	14.30290435	14.11760698	13.89346189	13.85905475	14.09770387	14.12657932	14.0697143	14.3374723	14.16527663	14.38093739	14.2931593	14.11415156	14.09883173	14.14686232	14.22548275	14.52751988	14.09683825	14.02801383	14.43744636	14.37516839	14.37940578	14.06230351	14.08903104	14.23929956	14.25968897	14.03032341	13.66172879	14.00024234	14.57422603	14.07026212	13.75172779	14.16250814	14.15120114	14.21234975	13.825114
OAZ1	12.58224392	13.19064003	13.7264357	13.61986522	13.97137853	13.52192112	13.30715923	14.13864038	14.34302597	14.37072553	13.9382104	14.04796222	14.04761834	14.09892516	13.96799315	14.07996076	13.69169204	13.97256419	14.09057963	14.16851395	14.03345447	14.39670085	14.39848782	14.55845128	14.26358953	14.32053582	14.394565	14.31264865	14.26028587	14.12086892	14.35383289	14.29716278	14.01176705	14.60670466	14.27098794	14.08057683	14.58442081	14.36787482	14.24981682	14.24283851
RPL38	13.91394844	14.156042	14.45710776	14.33199519	14.52670735	14.34397851	14.52466795	13.89246652	13.5718732	13.55056465	13.80475015	14.12040837	14.13534642	14.16049247	14.08181381	14.14218559	14.29308299	14.37496136	14.01773055	14.26037101	13.87019418	13.84596589	13.75956962	13.42041584	14.07752708	13.95417082	13.9600084	13.95230199	13.81463106	13.83779056	14.15099285	13.96931527	13.6383617	13.89599259	13.62352029	13.68701143	13.51054902	14.08884821	14.2193384	13.97766601
CD81	12.71292542	12.94092354	14.03568347	13.33715645	13.59332768	14.2124611	13.99827185	14.03104371	14.25109789	14.45810473	14.10865508	13.70041188	14.09838333	14.05075602	13.86583173	13.98879972	13.97464271	13.80246039	13.64535439	13.84455869	14.21816289	14.34894517	14.45163171	14.39453419	13.98634477	14.10795927	14.19334087	14.03892425	13.94965476	13.81223378	14.45056084	14.26559613	14.22514058	14.11585708	14.40209779	14.10409618	14.33679092	13.96200066	13.81507779	14.11546008
ENO1	13.63210171	13.37684346	13.3078933	14.04689849	13.0819168	13.59509261	13.3255784	13.66048357	14.08336768	13.87219903	14.35531727	14.08198908	14.29653018	14.12912663	13.87128697	14.27764997	13.82425445	13.76692819	13.98754598	14.24141583	14.29345759	13.87178867	13.84334412	14.30345078	14.39592288	14.50734653	13.71213738	14.4581594	14.67986779	14.0336077	13.90957513	14.04605491	13.6771436	14.28262103	13.41673626	13.73665771	13.9988722	14.25004535	13.99399541	14.17490745
RPS10	13.87243224	14.08066336	13.68882978	13.84795089	14.1032473	13.80573515	14.05830272	14.01082421	13.99248247	13.81841012	13.7572125	13.80406221	14.07629869	14.00508314	13.93364516	14.15925806	13.92207955	13.70667891	13.66304369	13.78221006	13.76660268	13.95092084	14.10175917	13.67539032	13.74613726	13.37420548	14.00831693	13.7368641	13.77756121	13.64156936	13.92562137	13.95497583	13.97877459	13.85814178	13.79190535	13.85244955	13.78871999	14.16577551	13.85755846	14.07588969
LUM	13.40002906	13.51199991	13.84968113	13.57786747	13.69075967	13.52070418	13.35269653	14.30471773	14.51169834	14.43363578	14.20910839	14.1541535	13.86292523	13.97195085	14.12959638	13.92695583	14.0540441	13.72562003	14.11994848	14.02593785	13.73229975	14.12183119	14.29726735	13.73802786	13.7429257	13.86441742	14.10182003	14.09143431	14.30122294	14.11649262	13.80072444	14.0065857	14.15197887	13.51335231	14.11986675	14.15083195	14.05322907	13.769841	13.56755148	13.97340549
NUCB1	13.0093912	12.66347159	13.67708812	13.29241699	13.35728512	14.09523257	13.65295995	13.87371609	13.70830833	13.84273215	13.95617586	13.67173105	13.82411054	13.86340038	14.09593998	13.90211573	13.47518762	13.86089092	13.70226555	13.78488083	14.08701245	13.95611928	14.14499512	14.08285069	13.82859975	13.84827446	13.79508165	13.88169111	13.75519374	13.69581827	14.10136029	14.06201635	13.63005779	13.95882943	13.71361846	13.57002954	13.73662099	14.21822874	14.19122559	13.81591606
MFGE8	12.71936758	12.64339923	13.70762137	13.61515948	13.92588376	13.83362547	13.5403873	13.84721657	14.5400539	14.32724711	14.0215686	13.43863389	13.57499675	13.99605397	13.7270027	13.65012309	12.95912542	13.55943631	13.41358457	13.72403949	13.23527152	14.19380378	14.34673611	13.9718961	13.7026434	14.07382654	14.02277678	14.02008697	13.46188816	13.55635357	14.01104181	14.02157172	14.23813189	13.79246393	14.01735303	13.95986202	14.16992568	14.05673761	13.72369858	14.14752611
RPS3	13.34701972	13.59159577	13.46342666	13.5424583	13.88757335	13.63393704	13.78941479	14.11448275	13.82817492	14.22835105	13.15304516	13.488818	13.43933135	13.7054981	13.70779404	13.95374416	13.11510822	13.26658438	13.268045	13.37008207	13.55549972	14.08891621	14.34784625	13.84862032	13.70970114	13.39550784	14.16705929	13.74530811	13.4280183	13.48886136	14.32627117	14.22185653	13.96505394	13.43410709	14.0947675	13.7222369	13.76825753	13.76746121	13.71685572	14.15224395
RPS11	13.39161348	13.69944371	13.75118163	13.64145589	13.81508111	13.66105508	13.71488235	13.804929	13.63119762	13.66573529	13.72442038	13.69454168	13.62746665	13.66658246	13.70661921	13.74345062	13.84433749	13.60853722	13.31809144	13.70535361	13.74567079	13.72985485	13.88840854	13.85723969	13.45045398	13.4511676	13.79930235	13.61304277	13.4559121	13.49195282	13.65511284	13.5863751	13.8413234	13.66594067	13.33429323	13.53291165	13.65424685	13.69915499	13.54311515	13.93443924
RPL18	13.81870418	14.00733128	13.32046421	13.71073899	13.66459306	13.4680641	13.93229789	13.87193166	14.00067614	13.75084368	13.41092963	13.35598349	13.74620276	13.61396715	13.45557959	13.63927135	13.75141459	13.33838781	13.53191854	13.39952702	13.56369872	13.87580023	14.00305221	13.54659979	13.56864888	13.754948	13.92152704	13.54477605	13.54900612	13.16915864	13.90989107	13.91638791	13.96323928	13.79863522	13.88647435	13.72444164	13.91532941	13.47091979	13.27419569	14.14368628
RPL8	13.70416558	14.04666099	13.67967262	13.51681042	14.04447197	13.63755073	14.09855619	13.77847357	13.46819346	13.23131658	13.31367061	13.37768952	13.66758065	13.56219607	13.68507499	13.64412554	13.98476395	13.7758365	14.0679164	13.92348032	13.68245451	13.70991155	13.80209318	13.31818662	13.35367531	13.59936425	13.82423143	13.68975185	13.36988955	13.74188214	13.74464214	13.4796904	13.83911555	13.98132205	13.93724562	13.73316757	13.82327523	13.91561246	13.66372187	13.66366605
RPS6	13.80986456	13.9431837	13.82113925	13.62547184	14.02637262	13.57039561	13.81825952	14.16013554	13.81499269	13.60618324	13.56650643	13.86557995	13.65951847	13.90281969	13.83387682	13.89445781	14.01804337	14.03118958	13.84943963	13.95582623	13.60917947	13.54002743	13.43383947	13.15008814	13.71206856	13.43821729	13.56317558	13.58227524	13.7488408	13.59758264	13.46336742	13.5480596	13.90061506	13.54592884	13.61000877	13.6580392	13.5842633	13.76196244	13.7610887	13.7302492
FOXC1	13.67288484	13.95805028	13.24658765	13.19231133	13.4631119	13.82892178	13.32251566	13.23205506	13.33296058	13.79290894	13.26258005	13.01790701	12.87640765	13.30119815	13.80967603	13.10394759	13.59902189	13.60673046	13.45945576	13.42085402	13.48609222	14.06179479	13.81125709	14.36392857	13.80168468	13.955754	13.85160214	13.55866183	12.68740595	13.59414688	14.25806104	13.65012554	13.67270477	13.44294475	13.85492883	13.52169333	13.72162048	13.71819685	13.60096794	13.41252064
VKORC1	11.66300618	11.74623261	13.34067045	13.36486249	12.42094851	13.39653197	12.9320152	13.82555862	13.87729801	13.70004692	14.1146808	13.99537862	13.91905989	14.25966064	13.48602443	13.91218472	13.16479549	13.69957817	13.69685955	13.9692668	14.0870728	13.65254831	13.79502172	13.7295338	13.93935043	13.74111455	13.4999281	13.94944551	14.25480665	13.96791938	13.70852759	13.61102306	13.37078098	14.08444262	13.14192433	13.17008927	13.8044523	14.01853513	13.62367918	13.78947735
RPL12	13.27435498	13.53606987	13.69818961	13.71366782	14.06281668	13.47532838	13.6382701	13.59791617	13.67030221	13.6552428	13.6268088	13.50284496	13.83123436	13.64360167	13.74402658	13.67269846	13.33787067	13.72480524	13.45034748	13.40112035	13.47435533	13.86398596	14.1021113	13.76673017	13.73610207	13.10183992	13.94743013	13.53114864	12.95402777	13.49468984	14.10809058	13.94512321	13.80174946	13.70184102	13.46975032	13.49814935	13.20127618	13.441861	14.29233246	13.69485414
CRTAC1	12.02962911	12.55012923	12.99681709	13.27433671	12.85102753	10.80577549	12.9262702	13.61755699	13.6551893	14.00756931	14.12335093	14.23887403	14.22197541	13.99238428	13.20562089	14.04562355	13.78337445	14.15162196	14.11193177	14.18425699	14.20187083	14.0595874	13.63115641	14.18992655	13.94832108	14.03405852	13.98495183	14.13624459	14.3493072	14.18015017	13.60056217	14.16870574	13.95693225	14.02006243	13.72157976	13.42482657	14.13593672	14.11847274	13.93914011	13.79263471
GAPDH	13.17420817	13.14894651	13.21624421	13.87277804	12.98111225	12.84636265	12.85627749	13.1647737	13.74335452	13.5225206	13.90576221	13.75933201	13.95763208	13.85456918	13.49134758	13.57694483	13.33254803	13.61447258	13.32658082	13.97331853	13.74488255	13.53441232	13.48119207	13.7348669	13.76814226	13.58220733	13.60874132	13.84754206	14.17420095	13.72367319	13.78618466	13.55806867	13.67223669	13.99159896	12.99827061	13.69082531	13.68428159	14.02920072	13.50176684	13.66593109
SERPINE2	11.09148777	11.31173029	12.09795335	14.54097434	14.58546712	11.53677192	10.54473869	14.28848972	14.30957062	14.70728318	14.49948898	14.41886966	13.76675204	14.72017208	13.39293748	13.49474143	11.70406411	14.25132005	14.58336881	14.1639982	13.40638975	14.23213874	13.92101748	14.18192632	14.72022867	14.40786785	14.16495885	14.70314624	14.76240176	14.76248771	13.62779271	14.3973702	13.19604826	13.56353765	13.26665686	13.35331963	14.30345099	14.6868796	14.00957921	13.96421331
S100A10	11.7626332	12.03588014	13.86750061	13.3128624	12.11074937	12.44299501	12.55705235	13.95955084	13.65983866	13.71698815	14.29436559	13.71011022	14.24838063	14.24170051	13.90161548	13.92450979	13.44351933	13.60583103	13.85885912	13.79851926	14.08286235	13.45275287	13.36542519	13.79336106	14.1701844	14.25847313	13.67171426	14.11111889	14.09053452	14.0725233	13.69356254	13.70427657	13.53856923	14.6106825	12.87468584	13.21111347	13.76120263	13.94135056	13.44867357	13.08445502
GGA1	15.21848882	14.58985795	14.06793847	13.67334171	14.14154431	14.2287824	13.61348338	13.72016958	13.1288775	12.94508153	13.53225329	13.76139681	13.6982567	13.46633169	13.63897	13.5790546	13.88098421	13.73853685	14.03288694	13.83395693	13.76032989	13.42218032	12.58324845	13.57465488	13.46325164	13.73861289	13.19421572	13.52462581	13.61433759	13.4955845	12.68752062	13.43801659	12.67936507	13.30479702	13.89266995	13.72155777	12.68547583	13.47974031	12.95832395	13.17157542
RPSA	12.82066381	13.31569255	13.64656507	13.57509811	13.6480631	13.22979942	13.5332893	13.54615663	13.45773422	13.44251919	13.29629376	13.47167201	13.74493385	13.77195577	13.40755812	13.44253502	12.90470223	13.33190075	13.53452684	13.82403459	13.71393134	13.82070613	13.63559695	13.37964266	13.74142838	13.28654835	13.74496675	13.77380117	13.28020659	13.58839505	13.60094031	13.50507673	13.68455612	13.90622558	13.54250602	13.56179642	13.42939977	13.69067617	14.11351896	13.69643571
RPL17	12.99001572	13.07319223	13.12253998	13.47801667	13.55347531	13.05211986	13.39343342	13.6600596	13.71530154	13.5473735	13.38323585	13.21567469	13.63149797	13.58342965	13.5588817	13.60869303	13.353379	13.31487827	13.42032354	13.38960813	13.43036458	13.44178699	13.52742258	13.43350517	13.37908205	13.29026414	13.61848587	13.30562478	13.25392087	13.25425039	13.6308669	13.467073	13.62264199	13.49783929	13.53381968	13.40841429	13.58134311	13.64345039	13.31991394	13.76516726
RPL27	12.81528038	13.0853437	13.36536231	13.17397183	13.36485683	13.17140606	13.68412047	13.75271892	13.35731744	13.4495092	13.21079171	13.16610182	13.69869284	13.50559016	13.60254265	13.58554827	13.33112495	13.19982222	13.11363141	13.19457307	13.47293322	13.39806301	13.73937892	13.46514101	13.42660099	13.16059337	13.61473352	13.41477798	12.79871046	13.41621415	13.6338631	13.70189948	13.60687834	13.51896707	13.31503147	13.35350172	13.61339562	13.71722334	13.67530869	13.38281129
RPS15A	12.69869722	12.95316983	13.24801869	13.11176902	13.24151308	13.15500032	13.24897924	13.82233211	13.79608991	13.43898221	13.32598613	12.86503265	13.61860304	13.53499008	13.67295468	13.53435544	13.22847515	13.36793581	12.79019628	13.21201567	13.46954287	13.46962889	13.58533151	13.57818148	13.54428815	13.00676342	13.63403037	13.38347873	12.7500621	13.24809514	13.67240404	13.65497654	13.68921869	13.35717132	13.93119712	13.49974049	13.66545021	13.77569114	13.68773548	13.68453953
UBB	11.35899209	12.09228101	12.85591567	12.76747149	13.01112668	13.43653955	13.27062962	13.78768983	13.87642358	13.92703792	13.44720792	12.99526089	13.54660788	13.68424095	13.46273838	13.62291415	13.21707272	13.08099676	13.11256949	12.87728048	13.7404222	13.45094691	13.55878635	14.07915261	13.29957888	13.14457922	14.02279655	13.26967849	12.50677099	13.36667384	13.95772025	13.97809787	13.64624965	13.46850947	13.65413547	12.90470465	13.9123944	13.60543773	13.60649505	13.70758737
RPL35A	13.34022652	13.56137568	13.61183348	13.53340181	13.51400613	13.56510546	13.78342456	13.61441846	13.43962872	13.12547635	13.41596224	13.16300026	13.67760693	13.44322554	13.59529768	13.68823311	13.51096346	13.5227893	13.02948112	13.36924058	13.48685692	13.0355801	13.19208997	13.30098041	13.30470411	12.84918863	13.29664589	13.23973795	13.11193041	13.36307769	13.52221437	13.27258011	13.38231129	13.06208122	13.38657077	13.19458179	13.40967635	13.58186019	13.89448735	13.36655674
ITIH5	15.08285044	14.09284125	13.49243401	13.3456817	13.67119366	13.8419916	13.27960586	13.36054248	13.55616745	13.25698674	13.37491975	13.5547347	13.56106202	13.14736471	13.50414284	13.16486268	13.65885395	13.68132262	13.50075415	13.46916413	13.58371711	13.32514178	13.1861087	13.46350615	13.26588764	13.7299202	13.12242963	13.23581186	14.0171807	13.07860456	12.35187934	13.31919333	12.97398207	12.8145535	13.78971144	13.88978899	12.46953765	12.97521803	12.70766284	13.27890294
PAM	12.68989246	11.92647844	13.37896116	13.01410034	13.17494103	13.70460318	12.96094202	13.53089331	13.47710667	13.49421259	13.4284262	13.57126286	12.9716039	13.38050736	12.82978113	13.11185836	13.14890963	13.64948144	13.41982579	13.39187923	13.34715584	14.03777429	13.82289204	13.64451839	13.60524686	13.99695529	13.60123012	13.60690792	13.47602769	13.60468414	13.56698404	13.9385591	13.20475677	12.93789255	13.76892036	13.50221918	13.53314446	13.45447382	13.53456211	13.55354069
RPL19	13.49924574	13.82930295	13.56856126	13.67265998	13.72705331	13.56102871	13.85891835	13.51793001	13.39602999	13.16795244	13.07939453	13.48717938	13.54459111	13.57864253	13.62238847	13.34420354	13.92788007	13.63043196	13.47000695	13.43297496	13.13724239	13.1884676	13.02720204	12.80967197	13.36609491	13.03848327	13.24928115	13.26143916	13.36937215	13.42378379	13.37798432	13.15543415	13.30451111	13.50825405	13.22647366	13.3093689	13.11387456	13.59533212	13.19639611	13.51074119
NDUFA4L2	13.37060025	13.41161359	13.8359425	13.35397485	12.95374579	13.78134694	13.40924382	13.07292319	13.51265628	13.31456976	14.01001929	14.20968869	13.84533752	13.66266135	13.40060705	13.95725557	13.65756607	13.95186395	14.22269672	14.15121607	13.72426998	13.25954198	13.36276798	13.11558611	13.62996434	13.68385862	13.20980912	13.69612212	13.93349747	13.1352017	13.34920338	13.21969118	13.39570511	13.54484657	12.15923578	13.278627	12.80674894	13.96283248	13.70508973	13.53856693
VIM	13.68153614	13.48364437	13.78825792	13.16191548	13.50980124	13.20183185	13.12432927	13.61240201	13.19989759	13.50538137	13.73291271	13.56300961	14.02989432	13.59419264	13.40470138	13.46743276	13.98398768	13.70397891	13.49468644	13.99912988	13.8149348	13.44894819	13.00139376	13.58755447	13.83180384	13.86827619	13.35287801	13.28062681	14.02470858	13.70710081	13.29679254	13.28459593	13.62599579	13.75003955	13.14334178	13.43248241	13.38220823	13.09534521	13.22079554	13.177113
RPS16	13.58554699	13.44176817	13.19598698	13.37086395	13.33662378	13.12714992	13.40830679	13.95750772	13.93052739	13.66494411	12.96910775	13.12442493	13.54867791	13.41788529	13.36814915	13.27683257	13.5505617	13.43697442	13.01298392	13.34518828	13.35589864	13.23753022	13.2568893	13.12060692	13.26529614	13.0756023	13.37339857	13.35854197	13.50311779	12.99575419	13.2848034	13.27076163	13.83074165	13.22153736	13.42906439	13.54524731	13.32768199	13.07737589	13.0610478	13.90379036
PLA2G2A	12.62879325	12.41175936	12.37352886	13.96951564	13.52836967	12.71020118	9.744037535	13.6452089	12.82626606	13.43717442	13.27585764	13.42574492	12.33490716	14.12701957	14.29433911	13.7822114	13.64781311	13.80050967	13.40586819	13.18420487	13.25727944	13.12320613	13.05468844	13.57461848	13.25601641	13.03474416	12.96979825	13.12675198	13.87056057	13.63641736	13.54532823	13.27074396	13.28519274	11.38943608	13.35247001	13.05502761	13.23180893	14.38162562	13.45011692	13.42957927
RPL9	13.33322838	13.59364538	13.56926223	13.34987684	13.35377824	13.15377271	13.4947841	13.87637588	13.70460757	13.18306311	13.14249383	13.18657887	13.45994033	13.45306896	13.6299256	13.38208994	13.61805809	13.73498036	13.19503726	13.4830501	13.30647915	13.20404098	13.19935491	12.93117894	13.37752607	12.99298633	13.33188193	13.06718564	13.07375268	13.24475768	13.28104317	13.15414688	13.7465802	12.91308711	13.23795545	13.66423835	13.34416806	13.25979257	13.21850053	13.69306414
RPS17	13.67301458	13.5262988	13.37275425	13.47483691	13.28862088	13.32000521	13.29160633	13.90130383	13.66227795	13.25148023	13.34988639	13.13572299	13.58820694	13.38086859	13.50741179	13.48224181	13.58267489	13.16092405	13.48394095	13.58918777	13.29153729	13.08734734	13.18994806	12.95360244	13.36798047	13.25215439	13.0619687	13.3047988	13.62831438	13.25550759	13.02403326	13.07124797	13.51626397	13.31312838	12.87939904	13.33527517	12.96085908	13.27755108	13.09146166	13.47119706
JUND	13.23988522	13.26339161	13.87654959	13.38548032	13.31797817	13.4232941	13.91690807	12.78011228	13.09664828	13.21193635	13.48866381	13.2136399	13.43754128	13.22164492	13.57501009	13.46378586	13.91378128	13.71161237	13.94243188	13.54768467	13.70356544	13.20638096	12.97318298	12.99153118	13.61884186	14.09848974	13.14213278	13.74772111	13.48690969	13.92891976	13.02613172	12.65821691	12.48011303	13.72828162	13.00101493	12.6664655	13.34762831	13.26115445	13.26271902	12.76314971
RPS14	13.0413583	13.28659403	13.2463331	13.25876665	13.22371456	13.11205331	13.53972401	13.5775611	13.50399266	13.25418706	12.94086496	13.21852465	13.36734636	13.17694332	13.2859516	13.22699368	13.4033966	13.16982711	13.08491626	13.2134168	13.06164199	13.46102019	13.65959105	13.17550252	13.03201674	12.60171283	13.71584669	12.96531229	12.9317952	12.85835902	13.70072252	13.6223556	13.74813107	13.23174629	13.42572168	13.52088295	13.38934016	13.4707458	13.25241145	13.58408844
RPLP0	12.83629113	13.06959933	13.79860072	13.65407173	14.08767646	13.30653644	12.85781907	13.66149491	13.58194386	13.86268207	13.74069377	13.74098384	13.68486904	13.86154645	13.51285928	13.60734503	13.3263298	13.98466502	13.50575747	13.76551093	13.19041469	13.53316864	13.53004084	13.11189102	13.61086227	13.77340379	13.54894946	13.45962799	13.19333704	13.16013061	13.55425831	13.45585439	13.89665533	13.64380021	12.66575215	13.64377693	13.08466519	13.49768795	13.8948284	13.54453213
PLOD2	12.56533363	12.18197987	12.85733989	13.52796425	12.0149339	12.30448814	12.0808968	13.43371438	13.47033443	13.03841001	13.86058841	13.55837001	13.10522007	13.69171249	13.57566556	13.70989726	12.73504866	13.67372621	13.98787555	13.56827615	13.45274146	13.04232404	13.08400847	13.32338154	14.14899821	14.36183873	12.94160074	14.15204219	13.62336844	13.95536725	12.83279475	13.39938307	12.3381341	13.36230959	12.32446587	12.64676769	13.41854589	13.56731111	13.42103553	12.97299277
RPLP2	13.88289046	13.66485862	13.39363368	13.68618548	13.52756903	13.69534765	13.57127649	13.86043806	13.68083659	13.41048745	13.24212233	13.43566239	13.37276007	13.13235763	13.50327508	13.43261268	13.64836611	13.54878726	13.58785941	13.38024074	13.22190604	12.88598941	12.94807493	12.71253937	12.71487832	13.20347788	12.74809949	12.93097961	13.50786101	13.03333399	12.97706838	12.81947193	13.46413809	12.97383988	13.04039778	13.49835075	12.87949191	12.96670709	12.5278929	13.43662992
CST3	11.58907553	12.63868931	13.91506422	13.12025799	13.91230352	14.20507074	13.24357189	13.35478878	12.66198616	13.49744627	13.30776956	13.61303025	13.57078109	13.25109901	13.95006514	13.35977418	13.6692475	13.34800955	13.25003408	13.4960556	13.76007246	12.73426257	12.93717458	13.04848985	12.70125876	12.86350945	12.41652356	12.54390989	13.43408839	13.17927085	13.17843045	12.32689162	13.44435779	13.79008823	12.65635725	12.67658166	13.07179669	13.09379042	12.94335987	12.92089832
ANGPTL2	11.21837112	11.35583597	13.31054382	11.55650776	11.16482941	12.29425938	12.33608602	13.06772139	13.82522039	13.78159758	13.586893	13.31874323	13.10554838	13.32476332	13.17724761	13.41635912	13.36109753	13.49717225	13.00839877	13.43700988	13.27288928	14.0632291	14.12295736	14.00809574	13.13212545	13.11816684	13.88809539	13.90522268	13.50387207	13.32716971	13.70386319	14.13032264	13.98021383	13.03376503	13.25522261	13.90501249	13.73725964	13.18228287	13.53487196	13.4840651
LDHA	13.47725094	13.17953913	13.60022653	14.02399313	13.56733015	13.20533434	13.14103823	13.38724442	13.27062552	12.84162175	13.32876625	13.90276714	13.21354339	13.58333593	13.13722839	13.5602179	13.19887481	13.79055652	13.97261048	13.85847951	12.99848265	13.23525655	12.62446071	12.59623598	13.79509855	13.63060784	12.98219853	13.67342697	14.35285443	13.58205848	12.65783183	13.19783272	12.64354361	12.76970505	12.83790494	12.98881397	13.26447192	13.39616616	13.1283277	13.00263868
HAPLN1	10.06634334	10.61222785	12.90406933	13.39831443	12.43759698	13.15339391	10.60940131	13.65263301	13.05183941	12.75842241	12.9487954	13.21152905	12.41540654	13.51529803	13.9700155	13.23612309	12.86362039	13.59208791	13.40212791	12.49915846	13.18011157	13.32960114	13.34353969	13.3612737	13.32267332	13.03884046	13.35934331	13.13361507	12.04327913	13.44183813	13.74480794	13.22168791	13.19058542	12.46807331	13.32878001	13.16954716	13.74506146	14.01787662	13.17430693	13.19589794
ANXA2	11.257747	11.81825705	13.64170408	12.33123408	12.33636467	13.06305359	12.83669638	13.5006438	12.92825882	13.41145314	13.42186251	12.95966787	13.60026683	13.24736606	13.10782611	13.25627138	13.22010629	13.22033983	12.89125471	13.27770533	13.40724764	13.58998836	13.33903418	13.62225014	13.67741424	12.83984504	13.52240835	13.271006	12.74822965	13.42148692	13.54020072	13.23891527	13.55511965	13.76239621	13.33656387	13.21200859	13.61324283	13.39404075	13.1769384	12.77485401
GPX3	13.89477615	14.42300018	13.20898487	14.1268673	14.83865219	13.3631204	14.67055973	12.23528711	13.11240078	13.14306422	12.60171118	13.16374218	12.31329649	12.40354034	12.46092505	13.75390685	13.64832292	13.22038598	12.92069077	12.85087994	12.13056698	13.05725729	13.46212453	13.52788582	12.53899321	13.20685369	13.37691081	12.51303882	12.87675971	12.64570975	13.20630612	12.75133186	13.74449483	11.89257449	14.39898157	13.09427808	12.61661797	12.92419364	13.20513501	14.12144407
CCR6	14.90148925	13.98322006	13.06578805	13.47742587	13.43246895	13.35535692	13.10203014	13.25523958	13.20957211	12.88004321	13.08439965	13.43241872	13.15190478	12.98731995	13.25147557	12.9981062	13.56594888	13.47387866	13.21508055	13.32115859	13.50930903	12.92019908	12.82594139	13.12924386	12.96246293	13.06865574	13.05249612	12.9996701	13.8160847	13.01518795	11.95031199	13.04003944	12.69903171	12.63742531	13.65193792	13.53093011	12.40948647	12.92750421	12.71797539	13.19949824
RPL32	13.37923424	13.44773299	13.12873227	13.48515398	13.13521208	13.1955523	13.24894632	13.77539144	13.44296516	13.08937485	13.01560522	13.2329986	13.34650662	13.30157863	13.07365222	13.22085431	13.38301045	13.34654922	13.21015776	13.22662809	13.10932374	12.92019908	13.06385408	12.600256	13.11162674	13.05304627	12.98197978	13.06437034	13.42578145	12.81650022	12.84510477	12.95622134	13.34010953	12.51811292	13.08084239	13.24534536	12.95108637	12.84925698	12.96632123	13.48431065
TMSB4X	11.43032649	11.33015621	14.0917416	11.33890486	9.3775871	11.91113386	11.95907741	14.40617436	13.29664068	13.73268123	13.85962314	11.98694379	14.27770871	13.26719447	13.70918043	13.78803839	13.72049261	12.79724662	12.18537076	13.44139471	14.28469116	12.93142281	12.65463982	13.59861946	13.57940849	12.0479413	13.11535506	12.79837104	12.87751489	12.84934703	13.93865989	13.42944376	13.83387836	14.44578163	13.67837839	13.18996727	14.05916923	12.96077584	13.01497064	12.88684583
HLA-A	13.32106999	13.85978954	13.76926011	13.74701761	13.48641543	13.87949827	14.20282679	13.05237661	12.45015368	12.41834865	12.5244987	13.11928988	12.93617505	12.33236555	12.66192215	13.29066881	13.58450154	12.57932855	13.4475827	13.0843358	12.78011922	13.01421483	13.27073138	12.71196649	13.01004531	13.2192573	12.50749272	12.74548687	13.17077658	13.01978824	12.85387806	12.85062637	13.10518592	13.43870412	13.28694841	13.14756415	12.19189207	13.12517117	13.07897364	13.25200287
TOMM7	13.47298247	13.38929847	13.31588235	13.52914807	13.37541046	13.35627523	13.35318102	13.36193981	13.2047268	12.78131184	12.99232719	13.07439691	12.89421713	12.99243567	13.24604716	13.08076384	13.39949176	13.45882235	13.09360182	13.39074409	12.77053618	12.70413305	12.94654088	12.45033154	13.03918899	12.80247411	12.51243696	12.87862208	13.18800498	13.18317368	12.77120892	12.91150386	13.00911271	12.66386985	12.98852164	12.81152962	12.8667702	12.99830215	13.20556753	13.24367301
CYB5R3	12.63754899	12.60621447	13.14858739	12.66730676	13.05214576	12.86234978	13.32238967	12.88408249	13.27229585	13.55889833	12.98607528	12.94237694	12.99530598	13.10250354	12.9533387	13.26866539	13.2645991	12.79689472	12.96618465	13.15423571	12.93113008	13.58051479	13.80481791	13.28752191	13.10777016	13.33871881	13.35490724	13.1309539	12.95117912	12.97323434	13.30814768	13.23773966	13.39358239	13.21127548	13.73314404	13.59029935	13.4567371	12.95307681	12.81773815	13.30745909
RPL24	13.24208455	13.09701473	13.09304577	13.35694684	13.08698902	12.9999289	13.29087889	13.70325688	13.41543274	13.28161061	12.94950463	12.99750866	13.09216508	13.13043587	13.16669989	13.2858303	13.25797641	13.04945484	12.80579962	12.99904845	13.01881611	13.03833954	13.13608269	12.82455824	12.9921199	12.67790984	13.07128771	12.99615587	12.85802159	12.97570843	13.11882644	13.16118338	13.48497009	12.79328122	13.10402777	13.22422824	12.80205228	13.02217171	13.30339778	13.39989276
S100A4	9.168475062	10.90126037	14.38016376	9.625965359	7.755956055	12.1771485	12.11160756	13.54456997	13.64155871	13.87526622	14.36434093	13.1041419	14.39925266	14.17577787	12.97975788	13.62161157	13.46546727	12.96482052	12.91411482	13.87202487	14.18603187	13.90676282	13.92682238	14.03278865	13.50732834	12.99782531	14.22058607	13.9071582	13.37223446	13.8859663	14.12381433	14.0106241	13.99154378	14.31626205	12.33979575	13.63361969	13.5392948	13.80080153	14.30999666	12.51472914
FMOD	11.46812357	11.52870319	13.21584418	12.90117141	11.9445002	12.72649969	12.91927498	13.08045627	13.65259932	13.07556904	13.58728957	13.61711308	12.76936825	13.26612767	12.97896638	13.42478164	13.73275506	13.51543409	13.64709055	13.63893838	12.45250665	13.22268626	13.18401922	13.43730577	13.17272478	13.39069329	13.04097622	13.62458244	14.12096931	13.52544154	12.64647922	13.20988563	13.10446474	12.31227434	13.34283792	13.25259487	13.10159388	13.51729447	13.09489178	13.62875858
ROCK2	14.73180618	13.68761756	13.11944048	12.98303205	13.13499694	13.40521991	12.87851216	13.00662331	13.16962226	13.0703374	13.09016436	13.04715024	13.13323088	12.79257221	13.19350018	12.98127753	13.04163091	13.20387964	13.06409537	13.04109933	13.28888394	13.05351166	13.09051111	13.16502615	12.72989315	13.30943865	12.84713426	12.80630091	13.53241892	12.6993779	12.18539079	13.13026034	12.86853739	12.60735833	13.50890022	13.62923616	12.19510658	12.76104363	12.56367925	13.05317743
NPC2	12.02607314	12.80146134	13.36494899	12.11623298	13.66280517	14.15920234	13.28997985	13.43344309	13.01191354	13.27342436	12.80676808	12.44777012	13.20566499	13.07382144	13.20711176	12.96029014	13.09030818	12.65248523	12.4486395	12.78049943	13.47800471	12.91986416	13.07471157	12.63050979	12.91298675	12.78516829	12.71343928	13.13534365	12.20969404	12.71908507	13.62600743	12.99852839	13.52611244	13.84526353	13.17153232	13.10081328	12.70089671	12.66770264	13.08947659	13.17241531
RPL10A	13.18172357	13.0738173	13.08202476	13.18306133	13.18622093	12.95404516	13.10882413	13.44966599	13.2298945	13.05996525	12.94679002	12.9317625	13.2458306	13.13787319	13.19608793	12.94417603	12.81365504	12.95401402	12.80691838	12.70925942	12.98216247	12.83656098	13.08704106	12.6502294	13.09020364	12.78511111	13.17325451	13.05617809	12.8057992	12.66252216	13.10189924	13.16154669	13.15578189	13.13198546	13.07454468	13.07708247	13.02114587	13.13169213	12.72498148	13.26185961
MYL6	11.9873492	12.11964689	13.21702234	12.06750722	12.4323644	13.09521447	12.81567197	13.41414037	13.06701726	13.17593605	13.03772993	12.2476053	13.40450378	13.04697247	12.95191567	13.41971722	12.96718026	12.75260181	12.53917696	12.96799157	13.49872525	13.10623692	13.37043588	13.21887295	12.9254622	12.17516061	13.23357743	12.90905162	12.58986115	12.7964041	13.31843889	13.13893587	13.3298109	13.28968952	13.12970318	13.09383428	13.40488344	13.16105946	13.0021422	13.22487934
RPL11	13.4100697	13.35092369	12.69643428	12.9623248	13.03317204	12.94892711	13.08095822	13.58921567	13.44670507	13.1444666	12.91484724	12.76713616	13.08863876	12.95993059	13.1527602	13.05429946	13.05444586	13.08680512	12.83206245	13.04571302	12.876056	12.94552325	13.06731735	12.52918993	12.85278727	12.6389854	12.9573342	12.98755426	13.09980401	12.84709505	12.88419563	12.95269041	13.34415376	12.62687969	12.82244649	13.26636822	12.84091832	12.77297506	12.62913834	13.57498806
SERPINA1	12.61138551	12.59993706	13.3941652	14.03129368	13.95966181	13.28285617	12.79120227	12.8660264	13.90922627	13.35197811	13.33462798	13.68309851	11.67368324	13.53325988	12.83392547	12.26518485	13.46319774	13.80009434	13.8349856	13.7631225	11.52872854	12.79052727	13.18022494	12.6800929	13.28739212	13.49677723	12.73167067	13.31599216	13.80959892	13.25496683	12.46407931	12.50455117	13.39993115	11.88211403	12.17749534	13.19165267	12.77048289	13.24629983	12.63476369	13.37569533
GNAS	12.57826903	12.47641632	13.14233643	12.8904524	12.72731687	12.7441214	12.77282239	12.88957986	13.48708976	13.09009475	13.08738189	13.01248191	13.149195	13.04273797	13.07906063	13.03680533	12.46762057	12.87387733	12.8883822	12.92772491	13.06212704	13.14648154	13.14679357	13.38219349	13.3213629	13.31861983	13.10972585	13.16056644	12.69546438	13.08222353	13.2985937	13.20431727	13.2225622	13.23946678	12.59708454	13.07644762	13.01190528	13.16316968	12.93336779	13.17432198
CYTL1	11.79774056	12.81235008	14.59246225	14.29041996	14.05337266	13.4760296	14.18693983	13.10696038	10.99871804	11.65073018	10.90626534	14.00370105	11.06036559	11.79458665	13.2950718	13.53272215	14.2973499	13.95020927	13.06909241	13.13084241	11.74390803	13.92992604	13.84129037	13.5782541	10.00747579	10.51501511	14.12470737	11.07690413	11.53576204	12.42364581	13.51150465	12.88546716	14.43097388	11.06982054	14.88611488	13.68062739	13.32493945	12.12256838	13.77839691	13.88674921
CCNI	12.67350183	12.96605753	12.78031843	13.21437183	13.31562223	12.38675481	12.68214558	12.87118674	12.80948982	12.8147486	13.11898229	12.7585822	13.08504385	13.1513501	12.88773807	13.33417037	12.57806487	12.96499385	12.93473684	13.05644917	12.99900181	13.48053025	13.47955279	13.37614339	13.30025584	13.51779758	13.2788648	13.02748314	12.18244274	12.94568844	13.16442208	13.30297842	12.83522953	13.14198247	13.10498668	12.7834106	12.75663227	13.04469884	12.95423609	13.13379402
PMP22	11.93380831	12.16158627	13.0925316	12.88995035	12.77133772	12.89522456	13.03285657	12.86221929	13.4865058	13.54425468	13.12709652	13.21267279	13.12582686	13.16222567	12.50445716	12.80172682	12.96817431	12.79291637	13.12271027	13.10452727	12.56120594	13.83909753	13.36135587	13.98151729	13.35847029	13.46704997	13.65516929	13.43442444	13.08722652	13.2749453	13.23680845	13.7053991	13.08334701	12.98355255	13.4031553	13.5007555	13.58196711	12.87185651	13.19788719	13.2812534
TPR	14.21746697	13.2238657	13.4772404	13.55516118	13.51591114	10.90750873	11.41071501	13.41683087	12.80228909	13.2577716	13.17321185	12.11320752	13.22204563	13.19226227	12.98428236	12.92120939	13.04718792	13.0828186	13.12688781	13.78360537	13.18548946	13.21316938	12.41734646	11.6339155	13.10652899	13.07726685	12.22346197	12.44206757	13.88757238	12.96488026	13.06159867	12.08202455	13.71331819	12.71098917	13.63118308	13.74153312	12.98694984	12.78940337	12.01333548	14.01925874
RPL36AL	12.83695863	12.71024707	12.56854782	13.12191275	13.33137125	12.90958463	13.51501332	12.94672835	13.13521667	13.37332729	12.89995835	12.82670356	12.91579545	12.83667562	12.9314366	12.90666336	12.51717308	12.69350825	12.66351735	12.80526369	12.72045213	12.95843151	13.24565142	13.22879206	12.76454935	12.72574455	13.02431048	12.78713825	11.85428398	12.61648425	13.25657899	12.99624634	13.20353652	12.65172212	13.39043777	12.99884487	13.14067327	13.04011003	13.65473517	13.2323109
TGFBI	10.49201538	10.45453725	13.3609283	12.29033181	9.878199505	9.704361045	9.262273117	13.76419732	13.47589929	13.18669896	14.41900902	13.43863389	14.48456213	14.13181157	13.47013318	13.39791558	12.74030274	13.60790738	13.21024803	13.9638701	14.33610625	12.89648273	12.62704386	13.72332964	14.39178456	13.62715295	12.95808217	14.19657262	14.45672711	13.9588581	13.16164045	13.75260007	12.72227325	14.46918621	11.4745929	12.46692114	13.7166222	13.48181566	13.15857941	12.65868573
RPL30	12.74944995	13.24703238	13.16377818	13.2006522	13.33162935	12.91370934	13.03490442	13.10840648	13.21615145	12.991255	12.84563538	12.93510948	13.16875129	12.91967651	13.15764175	13.237355	13.2023893	13.11111411	13.01074497	12.88784062	12.90665887	12.7412002	12.91101459	13.09977582	12.92203835	13.00226745	12.97224255	12.76860193	12.39965936	12.992755	13.10315161	12.99434895	13.14924	12.55718991	13.18421809	13.00564807	13.12205385	13.27815967	13.29735299	13.27410638
MSH3	14.70245889	13.82147597	12.95022705	13.09247372	13.14803046	13.32891036	12.75404478	13.25901903	12.85471086	12.48219543	13.04829914	13.32263404	13.10826174	12.82791793	13.10450287	12.86638791	13.15563636	13.21519801	13.1067877	13.21189796	13.14936097	12.69496217	12.2832879	12.89048979	12.87633688	13.09579108	12.72992824	12.86263223	13.77026937	13.06179222	11.5610902	12.6212889	12.34967099	12.41134145	13.14365312	13.15714077	11.91344519	12.76352597	12.28846933	12.796961
RPL3	13.71266697	13.00555375	13.19583368	13.16865346	13.2055068	12.97658944	12.87466896	13.73716854	13.46904744	13.26483159	12.99547794	13.39164243	12.90943345	12.95479295	13.10464753	13.01726569	13.25334288	13.43759688	13.30474008	13.15908069	13.01127355	12.6981407	12.9008302	12.67321478	12.61317207	12.75534727	12.68838215	12.70426152	13.49038417	12.58983617	12.60263046	12.86638254	13.03974629	12.6573733	12.80234574	13.14562033	12.56526072	12.5500212	12.41655401	13.10235313
ACTB	12.82399503	12.97101499	13.47306294	12.63226781	12.65498913	13.14042515	13.26291098	12.76673568	12.69360679	12.86379431	13.22162334	12.86047429	13.57988035	12.87602411	13.25721271	13.05900316	13.21088579	13.01245322	12.79349599	12.87416089	13.5722672	12.47684244	12.41410201	13.31385004	12.58369264	12.57649006	12.81257084	12.78690256	12.52533711	12.89759522	12.87624446	12.35666666	12.76767808	13.61537135	13.08089111	12.40827136	13.37422066	13.14872896	12.65278888	12.76676163
RPL39	13.19222144	12.89523309	13.09064878	13.14094833	12.79212957	12.9456412	13.2607551	13.39317851	12.94544433	12.67867212	13.07592355	13.01897305	13.42364258	13.1324206	13.06959891	13.27435128	13.07571347	12.9583285	13.01689699	12.93512852	13.22194146	12.41864023	12.54407566	11.81659758	13.03815392	12.42649829	12.40624897	13.10324	13.15204443	13.0458814	12.63595898	12.82413999	12.91402932	12.74208074	12.03624731	12.72811689	12.03827313	12.9648419	13.12983948	13.00401369
FAU	12.31100819	12.75570406	12.67123127	13.19855797	12.74836023	12.77905896	13.16697892	13.03064974	13.13959093	12.73765024	12.69671261	12.45833318	13.01131903	13.06247612	12.69967627	12.79846297	12.79201308	12.467876	12.6724462	12.72477967	12.81143443	12.83722916	12.9750259	12.94968137	12.54933944	12.2954284	12.98424531	12.48290755	12.23387288	12.54697197	13.1331929	13.02463158	13.16608469	12.87733197	12.75979722	12.82652748	12.92905305	13.02113058	12.85298247	13.25297909
HBA2	11.69489052	8.802062774	10.32927008	14.58615192	9.986016971	13.99228738	14.74981552	13.99915342	15.45755689	14.00925964	14.27670583	13.05585355	11.96739306	14.20496928	12.99866249	14.13029019	12.67516895	12.12793357	15.01929658	13.85969523	13.78924138	13.70609835	12.67258288	13.8812495	15.07792305	14.93095929	10.57231934	13.99789294	14.55505458	14.50951156	13.60539743	13.22558146	10.76113363	15.03936892	13.7998287	10.52693011	13.73780416	10.61598837	15.18492317	13.23527318
DUSP1	12.85113205	12.65623659	13.02963608	13.2251112	12.96504458	12.96385586	12.42042801	12.61723598	13.20534727	12.66897289	12.42190944	13.04041749	12.91920248	13.31409568	13.67948416	13.34486867	13.91194514	12.67368211	13.33520696	12.46319957	13.02632164	12.45394274	11.96368004	12.90592727	13.45440132	13.36318792	12.31448979	13.6448869	12.19869395	13.36500577	12.64950119	11.21113221	12.66485536	13.44407746	12.57411812	11.56758809	12.99557883	13.13915709	13.23641476	12.48699035
PCOLCE2	11.74092069	11.95133828	12.89012031	12.74553552	12.71809109	12.50127683	12.62748087	13.14530254	13.31604716	12.94243522	12.80019257	13.13626258	11.84579636	12.8290322	12.71728218	13.18022048	13.0446139	13.34085744	13.13571781	13.20535649	11.96192212	13.42735595	13.54498052	12.99792355	12.57812156	13.05491149	12.82446889	12.8912855	13.22586032	13.08758633	12.79928909	12.95650964	13.3771008	11.85701977	13.28324097	13.48880327	13.04060332	12.77863622	12.61245545	13.44397469
ITM2B	11.69421141	12.31093468	13.72270951	12.99049896	12.65860902	13.58080033	13.18042246	13.25433775	12.40990223	12.42886402	13.27097105	13.52798137	12.68529643	13.17833399	12.88649244	13.06287385	13.18610251	13.6516065	13.31479925	13.25352227	12.55107383	13.19811745	12.65365301	12.15555965	12.92552495	13.27176543	12.70531737	13.2645654	13.10334762	13.3407359	12.62959123	12.89261466	12.7114827	12.73323069	12.82447448	12.69661918	12.70339922	13.13074177	13.01540923	12.25249141
RPL27A	12.60757818	13.08357773	12.56449109	12.81363751	13.00698674	12.78603824	12.81380571	13.40595823	13.13455715	12.70212619	12.71249584	12.60439331	12.87727362	12.75536035	13.19867087	12.80277538	12.88042722	12.89683423	12.63553971	12.6699961	12.72944141	12.61601657	13.01156985	12.71445849	12.60589351	12.43933688	12.96177604	12.5163389	12.19601366	12.77242909	12.9636964	12.83112485	12.99295058	13.06068804	12.90596205	12.92374419	13.04045493	12.98289243	12.28001492	13.19141061
TNC	10.11913531	9.572592438	12.45091871	12.38408515	9.722615461	10.7413186	9.454310499	13.3991673	12.85456281	13.34544255	13.29162815	13.39174665	14.08638445	13.2294054	13.83961393	13.05381036	12.675392	13.23045259	12.72022998	13.03856614	14.06343342	13.3784144	12.01451517	14.43760334	13.52017733	13.30351703	13.55463187	13.84604322	12.8979531	13.80544005	13.25935522	13.88100177	12.97563353	13.50288922	12.95927225	12.58145666	13.54677241	13.87933692	13.58772427	12.47899708
LILRB3	14.65090208	13.7057909	12.59228755	12.86199709	12.98690104	13.14820774	12.7313566	12.68733211	12.89664119	12.80725189	12.65815512	12.54035942	12.78730041	12.37868705	12.74281181	12.32534546	13.14541704	12.86546251	12.51309106	12.83915538	13.04513786	12.67452548	12.71024609	13.09893201	12.33891989	12.81381962	12.50297116	12.3328917	13.40821896	12.5412738	11.87776092	12.78054324	12.65888677	11.69164586	13.37014625	13.54202356	11.82524509	12.10384358	12.19176485	12.81037148
RPS5	12.37050516	13.05477498	12.67478029	12.73275364	12.94967411	12.93492413	13.1238325	13.21199573	13.04166535	12.78800905	12.67631559	12.64235423	12.94501397	12.87007212	12.73838675	12.91261478	13.0205405	12.8695905	12.52014306	12.66149036	12.54352698	12.83958619	12.95815058	12.31548022	12.60934452	12.55580187	12.95011828	12.54690575	12.33026413	12.3764189	13.03219305	12.66313111	13.25180226	12.79124088	12.60428861	13.00030366	12.55610457	12.75488853	12.64403981	13.30247807
RPS9	12.27918843	12.65824197	12.12388577	12.57811547	12.87822867	12.17676345	12.61237436	13.11626902	13.34359714	12.81774044	12.66740117	12.75174784	12.99983655	12.99471149	12.7355432	12.85459587	11.94321362	12.59185751	12.54762023	12.14102141	12.71841813	13.21117803	13.49884663	13.1119417	12.43076301	12.2284077	13.3587876	12.41365226	12.06004662	12.38902446	13.46917173	13.02351236	13.13399147	13.3822993	13.13028443	12.72709915	13.21603744	13.36755816	12.8689918	13.27893788
TSPO	10.76318563	11.71258194	12.37726106	11.97822847	12.18832469	12.2778175	12.08773909	13.10696038	13.20909941	12.90173998	12.93075886	12.850684	12.75238895	12.87010951	12.61158256	12.81454128	12.69689544	13.14962369	12.37749929	12.47197935	12.48636211	13.01163015	13.38311204	13.45649201	12.34686425	12.8909836	13.1755613	12.55657877	12.09523228	12.45962939	13.25896995	13.4812083	13.1298421	12.82231474	12.87543201	13.32836069	13.15840865	12.81162308	12.93117946	13.23471755
COX7C	11.9403329	12.39448917	12.97392005	12.94781204	13.25832009	12.77389178	13.39365474	12.79436806	13.07317229	12.70661384	12.63239106	12.90025914	12.48398356	12.82483986	12.77037603	12.92724515	12.80850654	12.90603884	12.97579643	12.88486089	12.83954496	12.52834909	12.359861	12.32002898	12.8968657	12.58046522	12.82844325	12.88814262	12.50752098	12.94840688	12.61935415	12.80190581	12.76259899	12.48866383	12.46055374	12.49880055	12.69207729	12.89292836	13.21888328	12.74734936
CLEC3A	7.729870282	7.163098576	14.05971865	10.9018016	9.419430448	13.20225478	10.6632267	14.04057073	12.56654729	12.71885624	12.4239645	13.36461561	10.65097189	12.74930185	13.58827438	13.16593503	13.39090176	13.73973222	12.93528276	11.74716671	12.77795801	13.01203662	13.62081633	13.25708379	11.00058087	11.07148884	13.08318949	12.74548687	11.75839381	13.65390825	13.41677561	13.56911651	13.59276784	10.49491752	13.05931693	12.66673651	14.03185948	13.49259224	13.80889915	12.71560403
ITGB5	10.04958667	10.96344962	13.13460457	12.13037177	11.80301584	12.47158248	11.83484965	12.47645906	13.11554144	13.23146654	13.20564655	12.83228714	13.05244411	13.24453109	12.33155251	12.73764825	12.38827945	12.90292073	12.98992461	13.16317113	13.12471248	13.43619681	13.11555407	13.63149022	13.18489284	13.54816079	13.29138876	13.37742046	13.07215952	13.1034294	13.48457333	13.33757879	13.18425316	13.29155373	13.32700649	12.92076876	13.33818821	13.00403579	12.8456108	13.11102994
TSC22D1	12.14932556	12.32100958	12.69138352	13.38849503	13.15283847	13.99160774	13.04144314	12.83605149	12.47774684	11.90395547	12.19599807	13.09626562	11.25946127	12.51672483	13.29342013	12.91052401	13.72108694	13.10946866	13.07713113	12.52117874	12.12345273	12.27392368	11.71804191	12.16657109	12.85354356	12.84556055	12.42805594	12.45382734	12.75961258	13.12342489	12.59027741	12.50844758	11.57781926	11.84865841	12.80530104	12.04890378	12.68172285	13.51814941	12.81414942	12.57034046
CHAD	9.580521654	10.38468389	13.20150665	12.08992271	11.85477355	12.29974808	12.23191403	13.15642145	12.69258877	13.61710382	12.07893607	12.44546404	10.63873943	11.80820297	13.44014901	12.53339876	12.82323471	12.77265119	12.02250154	11.53625088	12.06114358	13.67747158	14.0375399	13.06753092	11.10795176	11.42256067	13.26067082	11.75391206	11.46430132	12.80647641	13.52763613	13.34678927	13.64002443	10.13055009	14.13151921	13.09490437	13.64552565	12.41463903	13.32144409	13.43076067
COL3A1	11.40229696	11.36811883	13.64238172	10.494886	8.954788381	12.92503656	11.78312727	14.04347798	12.89761699	12.24933365	13.73959668	13.34612107	13.90377619	12.72870565	13.409987	12.94542289	13.80153897	13.67518926	13.09544752	13.48845534	13.60274996	12.46911482	12.10616427	12.5708658	13.21402821	12.38073514	12.67626759	13.03107613	13.4797319	13.46530217	12.25830536	12.78087053	12.84898686	13.49064585	11.96272561	12.4442134	12.95857447	12.92549982	12.54600178	11.79554024
MAGED1	11.43527268	11.43230024	12.6747955	11.15489328	11.02717907	12.44165848	12.04205532	12.7504144	12.603249	12.73807875	13.08906492	12.75620851	12.69523258	12.92884202	12.87487447	12.84105309	12.60651753	13.22043213	12.81007609	12.66097244	12.99313049	13.26481435	13.02682919	13.09675619	13.04329327	13.21658994	13.42331055	12.99247568	12.20087092	13.28630896	12.74011651	13.11885087	12.67318402	12.79035778	12.37101058	12.93454767	13.04756111	13.33950222	13.02471194	12.35239056
IFITM2	12.66146766	12.65260474	12.04826048	13.18051709	13.86188382	12.70969864	12.15377467	13.25042108	12.55575312	13.10605746	12.72795294	12.43698645	13.38159945	12.84251165	12.85383415	12.96850879	12.30349129	11.83323317	12.69771759	12.57715727	13.15483558	12.13547405	12.35724441	12.53894394	13.17398063	12.51287004	12.47920689	12.90467633	13.03174871	12.5347448	13.28915801	12.55880979	12.77759966	13.17782243	12.71470466	12.30601	12.33089752	13.08068661	12.26325092	12.73521315
EGR1	14.10232995	12.52469265	12.34158498	13.32204074	12.39859335	12.50155513	14.18571576	12.15491448	12.85068204	12.40923268	11.98671065	12.56904592	13.15371346	12.61935084	13.32868365	13.47757815	12.18589924	12.11584538	12.74376893	12.33389863	13.15260114	11.63646848	11.71661558	12.96732476	12.68076661	13.24712447	12.86509861	12.7893845	11.88177178	13.14812731	12.2514008	11.54782276	12.04255674	14.06796428	12.73331287	11.82309883	14.11019473	12.7159684	11.24352755	12.24423813
CD151	11.30819349	11.94017619	12.72175933	12.09941152	12.38054349	12.41477777	12.27251741	12.52097497	13.23893031	13.08626943	13.4576432	12.98579394	13.03810437	13.22050122	12.47467765	12.85066682	12.54510332	12.89579466	12.86582461	13.18287536	12.74479634	12.85593629	12.74905817	13.1928784	13.19150895	13.4098257	12.78642273	13.14558726	13.1441774	12.96477353	12.82708755	12.91070188	12.67703832	12.85164303	12.5698852	12.49145466	12.82581907	13.08093159	12.57917643	12.74577791
SNRPD2	12.01587154	12.42487589	12.39475617	12.64304966	12.45572306	12.38291402	12.38898125	13.04484171	12.83883741	12.79816542	12.40475956	12.34522296	12.83509252	12.82924343	12.45561225	12.69028378	12.42557711	12.42112418	12.40625803	12.32216342	12.52157503	12.7199004	12.92228189	12.50092627	12.59531897	11.66916536	12.68189926	12.45828674	12.10798482	12.29060326	12.97979531	12.97319453	13.06084795	12.70951112	12.58864666	12.84048579	12.69621428	12.61388173	12.58145431	13.14997161
CFH	13.83653631	14.04793296	13.79072017	12.88837611	13.95694182	13.37847346	13.26982794	12.50757933	10.99850989	12.03921414	10.91438618	12.11837007	11.02782973	11.71346077	13.10514713	12.49710553	13.81509359	11.7469011	12.70293406	11.99908945	12.01792995	12.71401936	13.13957696	10.92397691	12.28289277	11.77619312	12.82928093	12.14584459	10.29718918	12.10492162	12.79935244	11.66596866	13.25213133	11.47630357	13.54927182	13.2124261	12.22774367	12.09270164	12.63609885	12.29102234
COX4I1	11.46329396	12.11610236	12.08211595	12.03082416	12.34209889	12.32688759	12.629027	13.0185901	13.34223861	12.98424022	12.39169211	12.19190527	12.77646645	12.70687068	12.42519041	12.7890136	12.04741044	12.00334276	12.47299363	12.28628157	12.57425078	12.92983878	13.21712302	12.77045795	12.55447664	12.11166623	12.94047637	12.52632464	11.97273996	12.32744167	13.09132296	13.00772598	12.91612142	12.8992321	12.82291027	12.7276685	13.09288787	12.71989299	12.62130009	13.22225769
P4HB	12.53554657	12.31860965	12.28588122	12.79633014	12.2801876	12.41258887	11.97325595	12.39373754	12.29349147	12.12282033	12.7700365	12.86689265	12.64471384	12.73509148	12.61450323	12.83552311	12.65251095	12.92102804	12.55047122	12.8627312	12.68237715	12.42845073	12.48718552	12.89499394	12.73896692	12.90174891	12.64229708	12.83291266	12.81205141	12.76087624	12.28908149	12.49527245	12.20934536	13.00831821	12.40065813	12.21208293	12.41377394	13.1520402	12.67146029	12.75836484
TIMP2	12.9916519	12.59888163	13.053725	12.09242429	13.08595957	13.04823326	13.40289365	12.43926167	12.93251543	13.04875435	12.82394054	12.57728665	12.75122397	12.67760878	13.11159942	12.57251496	12.70493755	12.41089684	12.91159257	12.82579389	12.7318676	13.01334764	12.6310661	12.84962415	12.88833984	13.33070713	12.55925252	12.9004724	12.67210834	13.20054939	12.64561129	12.71585703	12.55671562	12.80426654	12.97445757	12.43517919	12.99611365	12.55593041	12.58053888	12.23857811
COL6A3	11.9918795	11.44418335	13.10676147	12.37550932	10.92639059	11.98431858	11.14851456	13.43664331	13.00743955	12.23424382	13.56010896	13.13731036	13.70078053	13.18453834	13.3911204	12.88141842	12.75142739	13.48966967	13.23125124	13.55507982	13.7508346	12.37063796	11.95070431	12.6391268	13.66816239	13.74836783	12.46198467	13.48568388	13.92205211	13.60582598	12.02610407	12.31059627	12.33048561	13.71448434	12.2219532	12.18119126	12.85041427	12.96400056	12.23193693	11.81509503
SERPINA5	8.476919441	9.515996134	12.2640561	11.50776373	11.10268757	11.78254099	11.5945726	13.61155709	13.19093547	13.14135815	12.84405933	12.7657204	11.53121636	12.73157439	12.79843819	12.48785896	12.86511966	13.14437995	13.32166869	12.34100604	12.33389347	13.08932633	12.63804476	12.37619837	12.61284547	12.67962228	12.42698759	12.90048917	12.50686101	12.68470269	12.79330059	12.82108675	12.55046701	11.16370758	12.19089619	13.37511796	12.71426965	13.18592966	12.73885342	13.06633004
NACA	13.13822845	12.8763848	12.75382278	12.89097101	12.94661947	12.60598748	12.91453249	13.34751606	12.57646699	12.46832376	12.39927118	12.86134273	12.6111225	12.58838725	12.73824984	12.67489075	12.77832069	12.86573049	12.74754898	12.80025582	12.63327736	12.39819145	12.19060149	11.55462946	12.78277755	12.78417691	12.26091324	12.73065608	12.76452437	12.45612039	12.32683332	12.38625228	12.41144872	12.52422553	12.23001315	12.68402006	12.22218321	12.46748769	12.56303793	12.59153446
HSP90B1	11.58096479	11.39467406	12.16848141	12.63574432	11.37496289	12.46789082	12.46905222	13.17459573	12.93530619	13.01571524	12.71299291	12.46237455	12.40054465	12.65036749	11.88954061	12.48553815	12.54200487	12.620626	12.30988989	12.54560144	12.54962611	12.97630949	13.09846242	13.24835279	12.64343619	12.19627718	12.96187684	13.00634574	12.31929097	12.49820083	12.77215584	13.21078998	12.90860759	12.70637674	12.48457936	12.79417953	12.65130293	12.3095044	12.91180885	13.05146353
TPI1	11.52432645	11.5882308	12.5088593	12.69267996	11.65889472	12.13603959	12.04629818	12.51938651	12.80997686	12.47383726	12.90810424	12.92992734	13.08826154	12.98305528	12.57258436	12.9650139	12.66092506	13.00162173	13.03731006	13.18779539	12.75059321	12.0427287	12.27368776	12.63838113	13.06238967	12.91567375	12.03933246	13.07647643	13.1980633	12.7385537	12.22939564	12.38310397	12.21543543	12.78976419	11.66235093	12.22537167	12.43067061	12.89149987	12.37284412	12.66985233
EEF2	11.93064635	12.43235227	12.49011128	12.49792884	12.79016183	12.16266574	12.70879455	12.63279872	12.69156989	12.40563601	12.3502246	12.52353909	12.64648594	12.36197697	12.53824499	12.37527459	12.6018524	12.67302158	12.39991197	12.35031459	12.44250848	13.07764048	12.88139494	12.6707179	12.41292803	12.67231106	13.00136328	12.31204507	12.08627315	12.53640947	12.94147235	12.9306133	12.6818329	12.61988296	12.63139787	12.43377884	12.86715274	12.7468958	12.55696744	12.7922723
COL1A2	9.884973757	10.44169485	14.27222538	10.14058653	7.724483754	12.95722249	11.22310687	13.85969287	11.62651695	12.90642664	14.24163251	12.56747757	14.34409994	12.5828001	13.77347187	12.66184732	13.47383844	13.3634302	12.45827101	13.61670706	14.26103911	13.17075669	12.42454455	12.83731672	13.9488305	11.14105938	13.29767578	12.98389979	12.37028336	13.91007397	12.95390934	12.89602407	12.89471016	14.00684555	12.36444629	13.22501995	13.12673011	12.51018318	12.68189394	11.38366154
HBB	11.54590136	8.431693712	10.0009341	14.18535741	9.475965839	13.18427998	13.92427348	14.10216589	15.18402327	13.76041011	14.00634781	12.33014804	11.70395804	13.43591401	12.60310428	13.73501802	11.77307114	11.65302199	14.73220394	13.07969533	13.15488493	13.39588999	12.62698091	13.48558189	14.49300464	14.6323614	10.84745946	13.44623879	13.63094982	14.04236078	12.9666932	13.16677548	10.585583	14.42993498	14.2811618	10.59438394	13.72111759	10.58099746	14.84326347	13.16044924
JTB	11.65589293	12.04064837	12.66323591	12.51692387	12.46552918	12.56842515	12.38315189	12.76686055	12.23794895	12.33784807	12.55882435	12.83679935	12.60730757	12.78636382	12.41816937	12.69721219	12.51509494	12.75377426	12.77760656	12.56166224	12.43888513	12.63825961	12.77420575	12.52064281	12.64221133	13.07361841	12.73536071	12.78116161	12.27316481	12.67475829	12.59934008	12.57025571	12.1396367	12.83374054	12.19520858	12.28726378	12.58068045	12.70686156	12.97888465	12.2013723
PPP1R3C	12.69992418	12.61177884	13.1398314	11.95457176	12.2333999	13.27554487	12.0788319	11.96659404	12.21373052	12.01061576	12.40957097	13.10355929	11.51500908	12.69879738	12.14886363	12.65206636	13.20934952	13.13742848	12.51393108	13.04774729	10.91805702	13.26974344	13.32665284	12.49637612	12.30588197	12.77844524	12.4969485	12.79300021	12.85121244	12.38457996	12.27201691	12.63704427	12.87613455	10.2616563	12.58814882	12.88876231	12.00016735	12.39841319	12.42267599	13.05808097
AKR1D1	14.19133702	13.28152228	11.98830465	12.43394765	12.58425791	12.90769274	12.44912365	12.40311347	12.69572488	12.419218	12.30073618	12.32920414	12.36310953	12.12351689	12.33769888	12.04047615	12.56536184	12.23908751	12.1718865	12.29123496	12.46453484	12.80569561	12.6418784	12.94111927	11.96437766	12.14962991	12.43646033	12.02204909	12.92902904	12.27485823	11.84627063	12.75282256	12.43607355	11.74268507	13.16628339	13.30474163	12.21754659	12.04540283	11.77247057	12.65130805
NEDD8	11.36211776	11.86171772	12.44661862	11.84828412	12.21006453	12.58356807	12.62772005	12.6229551	12.50370322	12.59314521	12.36260948	12.14095594	12.55180694	12.63711761	12.39369788	12.67054035	12.29531442	12.43635471	12.15948858	12.37549701	12.69865941	12.5097328	12.63645196	12.51987025	12.37115127	11.90345876	12.62092762	12.5688437	12.11803117	12.48887896	12.7824034	12.58862375	12.57548337	12.49277098	12.61872572	12.44575227	12.45802094	12.5828422	12.79654232	12.61514711
TMEM59	11.68110431	11.8080362	12.6065529	12.25853381	12.1391954	12.1858084	12.12969433	12.64589727	12.48808197	12.43459584	12.6299217	12.63619652	12.11073678	12.74285346	12.3800063	12.69947892	11.96797305	12.47202363	12.56804074	12.42991124	12.32769208	12.83185399	12.93150294	12.4154385	12.73263334	12.71143172	12.5878587	12.80443893	12.23222683	12.55213098	12.35609319	12.59873686	12.50625578	12.04952089	12.51458596	12.54291089	12.57105138	12.55149205	12.74163767	12.80824393
ITGA10	13.53631351	13.01554002	12.30506552	12.53316812	12.97434277	12.95076997	13.10157462	11.90860999	11.66324087	11.94032892	12.13628244	12.40261938	11.60148673	12.24465256	12.46069539	12.61606177	12.44831041	12.60480502	12.2876513	11.96300536	12.21455885	12.75892783	12.52308021	12.65578308	12.26522404	12.81989087	12.50398628	12.58719529	12.23373285	12.69735429	12.12102587	12.80475416	11.98551847	11.52621586	13.30432856	12.40554359	12.23459628	12.807796	12.72067065	12.52316666
EIF3E	12.5287417	12.61928918	12.30907783	12.69622487	12.47896746	12.21949872	12.25425935	13.06564804	12.79140511	12.57291094	12.34961979	12.25915783	12.6018678	12.2757811	12.66018563	12.57845502	11.9569582	12.08345404	12.59708173	12.32621093	12.46453484	12.90837021	12.77067851	12.36830366	12.5129733	11.89091318	12.59096609	12.47973228	12.12727709	12.48001655	12.57010431	12.76596364	12.42577153	12.25504882	12.05927746	12.47563709	12.19694408	12.01309168	12.01447056	12.79409782
RPL15	12.29963583	12.61779419	12.78756097	12.74609031	12.61777021	12.37295924	12.9764602	12.72595107	11.96080357	12.45296703	12.33540337	12.54912	12.07841157	12.49691553	12.63695185	12.3411432	12.39857331	12.48100898	12.48067285	12.27810111	12.41381885	12.62328354	12.30212355	11.82558933	12.69989742	12.55174199	12.45553831	12.52946502	11.97995074	12.43496597	12.44487028	12.39986838	12.55353293	12.37989477	12.53041225	12.30679327	12.29551924	12.41313213	12.70731786	12.52008541
RPS2	12.06959917	12.44295337	12.43826592	12.5699098	13.03108531	12.1357102	12.33572473	12.7998989	13.07752258	13.22649275	12.06643486	12.75812753	12.59445275	12.72997676	12.70876052	12.38365607	12.64392203	12.45193622	12.22249934	12.61862675	12.37432885	12.76947305	12.95829782	12.97835166	12.06504917	12.05924076	12.87865479	12.15317333	12.11911485	11.96349936	12.97753568	12.71925618	13.19003016	12.8071654	12.66407578	12.88703667	13.10153686	12.62937771	12.2134155	12.79820828
NDUFA1	10.98784575	11.38342329	12.68624107	12.06442883	12.32479062	12.50423121	12.70972055	12.73818485	12.97645373	12.52752029	12.26317191	12.43571561	12.20884632	12.6510151	12.5230317	12.69536884	12.55676766	12.63701287	12.25676116	12.46820787	12.39952182	12.239229	12.44063607	12.2895143	12.1334157	11.88468701	12.4937485	12.33650198	11.76169288	12.67345907	12.58074104	12.47925168	12.64863865	11.78344699	12.42060599	12.41814533	12.42146542	12.73604211	12.81117566	12.60208734
PSAP	12.33569208	12.18270819	12.20045285	12.17697401	12.40052164	12.3271403	12.38499884	12.95975291	13.20929942	12.94296899	12.240874	12.16715539	12.30594917	12.35447061	12.4259184	12.26274828	12.48292644	12.41841844	11.98764245	12.48178711	12.12000464	12.35110078	12.64396201	12.55843948	12.15402758	12.33050794	12.20378894	12.25858506	12.4492573	12.09844728	12.37180859	12.29689321	13.12297613	12.35705812	12.70190976	13.08255852	12.48723783	12.02506786	11.61214067	13.12321435
EEF1B2	11.98106583	12.47532445	12.20145892	12.58309112	12.69589899	12.08699668	12.99811108	12.84601633	12.47297053	12.62955883	12.12433869	12.62598568	12.08100543	12.66752231	12.26070424	12.67167177	12.00107665	11.96076474	12.43030442	12.02413388	12.08702561	12.47579479	12.91063313	12.41593775	12.19799166	12.02636062	12.74336733	12.37921372	11.6439251	12.10103404	12.83097749	12.89856984	12.81378891	12.06827073	12.55713663	12.22234019	12.65977079	12.66107657	12.83826179	12.62553964
RPS4X	11.99853707	12.42679234	11.64878555	12.24452826	12.27988626	12.46112392	13.09792597	12.56051726	12.41539361	12.58157332	11.98677747	12.3243969	12.3013927	12.18967856	12.24593385	12.45666165	12.481019	12.46587813	11.45267704	11.79766879	12.23613044	12.25461321	12.64197177	13.02627987	12.35631191	11.87497907	12.59561503	12.41748871	11.8925116	12.05580651	12.80888698	12.89131363	12.56077162	12.21251679	12.78363644	12.34751851	12.40502903	12.67524272	13.01647884	12.93670071
IGFBP5	13.65968426	12.40029229	13.26836869	13.02113379	11.15847912	13.93448207	14.12657847	11.64592063	13.7076066	12.74240403	13.12137518	12.74575988	12.54872104	13.29858857	12.62632915	12.5792144	13.06380574	12.95479194	13.66645532	13.65390773	12.78004039	10.69990235	10.85663351	12.6200776	13.6862181	13.43645056	11.50583884	13.87241918	14.02018541	13.37046406	12.17070328	11.79490421	12.36329019	12.96481461	13.42978337	11.37326866	11.87172237	12.57905779	12.41011711	12.00914296
PDCD7	14.46714667	13.17374014	12.49897757	12.59621485	12.69389135	12.63810274	12.11108475	12.89708081	12.57384635	12.10916892	12.46880233	12.92672816	12.6083602	12.2376478	12.82618686	12.28038785	12.5211808	12.57256436	12.68585055	12.51448143	12.59097262	12.19130734	11.98971789	12.35516261	12.33153409	12.51024122	12.15169818	12.29415398	13.08964968	12.36223499	11.265644	12.22623954	12.01489988	12.07784264	12.6649357	12.98146777	11.58507344	12.19047296	11.77950223	12.43598073
IFITM3	12.59266675	12.4008025	12.00499146	13.38768856	14.1042236	12.55473261	11.9372632	12.62054306	12.08480962	12.39084933	12.22853311	12.46870361	12.98245824	12.69019738	12.70504979	12.86329251	12.3226271	12.42984861	12.86526617	12.73380591	12.73059799	11.63275153	11.50572789	12.05024668	12.45877006	12.20213289	11.85449152	12.50379826	12.97487968	12.32467407	12.43514279	12.18142346	12.44056117	12.82029654	12.52735007	11.80105915	12.01032566	12.74826061	11.87435135	12.28291642
RPS15	12.01977281	12.58003571	12.05271	12.40673171	12.53077718	12.20245995	12.62599714	12.51923142	12.54655599	12.26359046	12.07405519	12.41936894	12.67062709	12.35585959	12.20763744	12.30159346	12.57217664	12.00525169	12.25861323	12.21818405	12.31626042	12.48975407	12.57816538	12.84549279	11.97497078	11.93747703	12.59618224	11.96727701	11.9277609	12.09239385	12.62350526	12.45542566	12.40315397	12.61707898	12.50451534	12.1510045	12.85965074	12.41417976	12.05626871	12.7829457
LGALS1	10.35307292	10.81034407	12.74697639	10.67668015	9.82565619	12.54385102	12.2755179	13.15451022	12.23086479	12.44395909	13.16543257	11.81733083	13.90864887	12.65394749	12.70641621	12.29342906	12.21599771	12.10896841	11.53313964	12.73795877	13.72488196	11.97546554	11.92224216	12.72791945	12.88652282	10.94500531	12.66668631	12.28305162	11.36196765	12.28990141	13.19211213	12.08987016	12.87874593	13.841454	12.15878244	11.96723702	13.17610263	12.63581154	12.06778884	11.90702495
COL5A1	12.54251243	11.04146815	12.47649376	10.83664224	9.557321067	10.49634786	10.7123631	12.72056506	13.15724713	12.67742923	13.59598799	12.8067297	13.20833283	12.62082649	12.66362039	12.24648966	12.29405892	13.21670166	12.78274051	13.33131262	12.65226756	12.96440298	12.53453026	13.10444597	13.18515803	12.65203939	12.87164584	13.14892929	12.91444174	13.15680699	12.39504019	12.97049716	12.58603387	13.25486257	11.41008933	12.49588355	13.05787983	12.7926169	12.43797488	12.52937082
RPLP1	12.29386597	13.0483131	12.75547193	12.96213374	12.50583133	12.67932508	12.23826014	13.00369951	13.11156975	12.53142239	12.4260918	12.96030836	12.31554628	12.47010415	12.70568061	12.57377448	13.08835602	13.10681306	12.87609583	13.07377881	12.34680755	11.73480383	11.62470749	11.3976996	12.1955749	12.1795017	11.62527133	12.74882218	13.02633549	11.96255356	11.75593746	11.79290867	13.00029636	12.06234574	11.4929317	12.70306716	11.95383333	11.90990791	11.40581164	12.99144922
ITM2C	10.79689201	11.78534707	13.0562502	11.55802322	12.20561516	12.11230077	11.35351909	11.92870652	12.09837552	12.63866795	11.95172841	12.14794743	11.28894343	12.18270908	12.77253173	12.16845686	12.05098079	12.21297741	12.74796838	12.38983306	11.7758369	12.35063165	12.86301664	12.47228356	12.13005416	12.99096293	12.47118159	12.7037817	12.22006166	12.85094251	12.41894897	12.6983344	12.6939938	11.5835481	12.37386355	12.91993444	12.19787491	12.59845171	12.87578695	12.18194504
GAS1	10.58548336	10.80270573	12.60353186	11.14831414	10.4212941	11.76424816	12.32492587	12.22646887	13.41251606	12.44645902	13.45689384	13.41491569	11.96312098	13.14864241	11.94023813	12.5601273	12.69992581	13.28876656	13.09719327	13.17787415	11.02719161	13.50093237	12.78919763	13.51546533	13.01458316	13.69535023	13.13002897	13.77482368	12.57981114	13.27844559	12.39336712	12.67549037	11.97696014	12.03604841	12.37608454	12.28374326	12.7220836	12.99885582	12.89046805	13.13257193
SSR4	10.0041007	11.07479303	12.33665619	12.33907162	12.20350181	12.51716478	12.40118209	12.5564695	12.55603841	12.47357795	12.27598099	12.89197241	12.04264302	12.80657119	12.2227897	12.3789131	12.1410241	12.62002635	12.25307178	12.49552008	12.08219839	12.51925369	12.78866809	12.50241365	11.89084344	11.64551537	12.71010034	12.25558577	11.88078828	12.0370343	12.69105027	12.64620146	12.8647511	12.1941466	12.58266149	12.35396828	12.91857483	12.67649604	12.2619714	12.80309847
ANXA5	11.57844792	11.67548337	12.66262275	12.33850795	11.59292976	12.32334538	12.82922824	12.8382215	12.32509535	12.5804268	12.62554131	12.56550364	12.69669409	12.5424803	12.42148031	12.37734132	12.02038502	11.85888344	12.04012821	11.97891018	12.46581381	12.57187399	12.78235314	13.09154611	12.45783545	11.94939969	12.93198557	12.30059783	11.82065823	12.38873558	12.70357396	12.96480009	12.52915312	12.10903014	12.524943	12.29815171	12.76572597	12.51169014	12.63449198	12.20544019
CEBPB	11.7000403	12.16909222	11.76728341	13.20405056	12.68934898	12.47802205	11.8418178	11.80877955	12.30553002	12.47386607	12.43352644	11.9644934	12.28631791	12.56559519	12.46421971	12.50405441	12.5910703	11.83872708	12.0853669	12.06747593	12.21693284	12.51041497	11.97391998	13.03377598	12.46943542	12.41000582	12.59393792	12.57552472	12.04167944	12.27701261	12.83203095	12.49663269	11.77224792	13.15402332	12.59883828	11.69165856	12.52505391	12.45468526	12.33945192	12.33269982
CDC37	12.78055022	12.19925098	11.94171341	11.90086303	12.37116193	12.18389284	12.34104098	12.38854434	12.36398838	12.806142	11.98767928	12.01569239	12.14792114	12.07079935	12.30876671	11.98372528	11.83383274	11.80292385	12.05057209	11.77574932	12.36880643	12.73383626	12.95039737	12.76705911	12.08923973	12.03909988	12.69616305	12.18421036	11.95777885	12.03526733	12.82393489	12.7007636	12.5365039	12.25510617	12.75630529	12.77216932	12.67828073	12.05883536	12.43160433	12.5949736
ANXA1	11.828125	11.91115242	13.12228765	12.57441411	12.56651067	12.29449756	12.11404511	13.08756377	12.03663504	12.00027481	12.94725167	12.9350039	12.59228586	12.8492354	12.53163189	12.86273519	12.70562543	12.57206474	13.07779901	12.69283689	12.60229705	12.10715558	11.53037481	11.95041692	12.97996202	12.62674995	12.1714512	12.70374331	12.57811137	13.08069477	11.9272727	12.22792755	11.88194027	12.88479042	12.021102	11.94887388	12.24121707	12.35499024	12.58896767	11.78420154
MT1E	12.49358905	12.59738344	11.67852857	12.40820402	13.10041197	11.94456006	11.63191553	11.52946183	12.49909436	12.84911074	12.3762645	13.20150654	12.19423322	12.50996881	11.90031873	12.58359788	13.19874874	12.82562061	12.8474407	13.02014903	11.39559449	12.24687868	12.61753721	13.09467962	12.51567702	11.22367303	13.4580592	12.3499492	12.37348886	12.46858961	12.01843329	12.09338426	12.20870752	12.4130613	12.31755617	12.4336495	12.6580161	12.50424582	12.4937904	12.77908245
XPNPEP3	14.52966104	13.47070593	12.6734865	13.03697493	12.88869664	13.10731973	12.52392907	12.52279322	11.77399961	11.37074613	12.61449062	12.96578473	12.60968013	12.35237163	12.72583839	12.53208692	12.99988107	12.85012014	12.99975899	12.84142322	12.47207689	12.00236869	11.47825857	11.94908661	12.2054696	12.45442338	11.665755	12.23030431	13.13854878	12.30715408	11.02607474	11.94871993	11.14745118	12.06717751	12.41229721	12.15888121	11.29427813	12.32228272	11.57420718	11.64828355
ITM2A	8.983794259	10.01101238	12.46508739	10.69171305	11.42340685	12.51530394	11.01334079	12.97062513	11.85382175	11.3908231	12.03281207	12.34454806	10.59679118	12.14460847	12.52958618	12.37904558	12.19342907	13.2899649	12.22486382	11.68742994	12.04636492	12.68710073	12.27311366	12.13769019	12.18073969	11.61515361	12.34006543	12.16819246	10.6241988	12.01115338	12.49213924	12.28916586	11.94930677	10.45596503	12.4384378	12.17797843	12.74337606	12.5939952	12.78536999	12.45024917
AP2S1	11.0222514	11.7904487	11.92392312	11.69939303	11.78486037	12.2587262	11.84609715	12.66869398	12.80014613	12.75468801	12.19983482	12.2797549	12.6379692	12.58863459	12.33580529	12.33501232	11.89017522	11.95604295	12.26107172	12.06034317	12.75502262	12.38568334	12.46551733	12.55516496	12.33091124	11.87677634	12.54189572	12.1369785	12.2294917	12.01751429	12.81284661	12.54637462	12.38382858	12.80486861	12.15968897	12.27448748	12.52975428	12.58749436	12.14314762	12.18957075
RPL4	12.01966753	12.26924312	11.95117138	12.57526751	12.38258903	12.02217275	12.49073666	12.36718581	12.60303562	12.58986395	11.9800806	11.9691565	12.09038228	12.19032119	12.25930652	12.2948932	11.78912328	11.88851759	12.11975354	11.83884308	12.29969582	12.79880719	12.67607595	12.48418321	12.17582221	11.72172028	12.67262368	12.19682298	11.37361492	12.07758864	12.53440632	12.77501802	12.66492062	12.27802088	12.52175117	12.43984349	12.58791235	12.41845522	12.0507097	12.76298933
RPL35	12.81318228	12.6622073	12.01680338	12.2521206	12.45146735	12.16951552	12.50818726	12.97912265	12.83583248	12.1727587	11.98828019	12.03361436	12.47766015	12.22225448	12.48964673	12.27153357	12.41211387	12.27663426	12.2918285	12.34994257	12.20461185	11.95949448	12.25693808	11.76082546	11.90250301	11.55219572	12.0780812	12.07772962	12.28047629	11.93371585	12.11678028	12.01263913	12.68667493	12.14035234	12.18256088	12.4969114	12.0547003	11.97395963	11.62186564	12.97212257
EMP3	10.93668709	11.56342217	12.58084974	11.63439352	12.00249639	12.01656681	11.67551118	12.28203992	12.41866247	12.54358371	12.42105653	12.49333554	12.69832933	12.80137817	12.34395458	12.51107417	12.32709745	12.30804508	12.34828079	12.66564271	12.58281402	12.56153386	12.64088209	13.04067236	12.28885613	11.68137641	12.57643517	12.30494526	12.36664993	12.30995465	12.8056947	12.23603886	12.49379262	12.94788163	11.94872348	12.12812203	12.66205646	12.73696317	12.45025029	12.19681173
COL6A1	11.67918193	11.16662702	13.46768491	11.4411205	10.3860154	11.96151273	11.87963568	11.96573172	12.15969421	11.54421005	13.21173212	12.90518444	13.49625649	13.00569789	12.90275137	12.30155355	12.56302103	13.44742497	12.76585777	13.13583913	13.18628727	11.83937968	11.67567048	12.79141277	13.05305878	13.19545524	12.10307577	12.94536294	13.14170132	13.28344396	11.77143226	12.10788405	11.7482356	13.66014644	11.35875389	11.82265476	12.38327521	13.21756972	12.08889696	11.33425873
BTF3	12.05259875	12.21965242	12.57648452	12.74311046	12.58101099	12.43207077	12.65374382	12.75880893	12.1314881	12.14487635	12.62198392	12.48885659	12.43595535	12.30042923	12.36474898	12.43425476	12.1154497	12.27170305	12.55096957	12.16653531	12.08035304	12.19143842	11.88322174	11.81449978	12.48429407	12.34626307	12.29510967	12.3559078	11.93096462	12.37042132	12.34338598	12.28611319	12.00488518	12.33777568	12.12568025	11.88143627	12.12609809	12.27572665	12.45901504	12.02877711
EIF1	13.08458383	12.74001407	12.1362982	12.63264784	12.29770104	11.99646256	12.784252	11.82039581	12.78514045	12.3778188	12.02869034	12.01923586	12.17811338	12.14683386	12.21198338	12.22183128	12.39593486	12.00823742	12.38681697	12.14950917	12.31587574	12.10694706	12.2409009	12.48628207	12.37655897	11.90072398	12.33282049	12.25602953	11.72393453	12.12524384	12.09905805	11.83750569	12.10175161	12.66947951	12.08484966	11.99405962	12.6431538	12.23107829	12.22407865	12.27282186
EIF4A1	12.24403613	11.71360838	12.16501943	13.03108139	12.89775144	12.05442259	11.99822167	12.53471485	12.05533665	12.39993476	12.39937299	12.1398866	12.53903737	12.69274048	12.59489664	12.51428681	11.90583696	12.43836835	12.55018637	12.40445149	12.72123876	12.16364553	11.92362644	12.28696417	12.48084403	11.98321084	12.49056928	12.27994828	11.73112309	12.37167061	12.23239053	12.06649432	11.98675204	12.96442972	11.79960964	11.99556069	12.30320631	12.68805976	12.22348162	11.83634577
WBP2	13.40357143	12.75611499	12.32132036	13.1361423	13.15278253	12.62653396	12.8673423	11.28698824	11.73911582	11.6004388	12.59396028	12.82320337	12.26508962	12.55176837	12.48536567	12.86693028	12.50868488	12.69450306	12.96435358	12.6414252	12.04975487	11.74994304	11.70515036	11.73179459	12.6555942	13.25982472	11.39960973	12.82258099	12.84698062	12.42372276	11.44211113	11.419479	11.17859487	12.51853633	11.72758319	11.6320462	11.21096954	12.54754992	12.22252588	11.98669862
ALKBH5	11.51736813	11.46007395	11.75621412	12.40157851	11.58343219	11.59105658	11.75030567	11.82929596	12.49226507	12.30888053	12.45750199	11.8728766	12.2761251	12.10679463	11.89035574	12.24179905	11.86519289	12.41142605	12.02646838	12.28577761	12.19288559	12.58744438	12.54038659	12.55881538	12.57751223	12.89383306	12.31959058	12.59726641	12.09204866	12.45752499	12.47943975	12.62760129	12.33173557	12.28841347	12.39960483	12.42857377	12.35716136	12.17929297	12.25561566	12.3442011
COL9A2	10.6471474	10.84561596	13.12314769	12.49004851	10.75197536	13.30038061	11.14863229	12.73917706	10.71555128	10.34420463	12.04002242	12.43793889	11.02619898	12.33425316	13.43285147	12.02623479	12.62519016	13.47566683	12.84382584	11.22872801	12.80133153	12.01442942	11.67790712	11.72062621	11.72240738	11.24002128	11.35245975	11.63112702	11.74254525	13.10419041	11.68762606	11.82364928	11.30617525	10.49707267	11.90411342	11.50970798	11.65640523	12.93044583	12.30076376	11.6030438
TNS3	12.00558516	11.46781867	12.45298561	11.20609788	11.42832928	12.85040606	13.027964	11.58467731	11.81937781	11.51133235	12.02862534	12.08571185	11.49700484	11.87960721	12.24661525	12.00700335	12.44691288	12.38425058	12.08094295	11.95138967	11.91580142	12.1412885	12.40770067	12.55554173	12.29399314	12.83031625	12.21914955	12.26035566	12.13451319	12.39552247	12.04693018	12.0878818	12.18672593	12.04897891	12.63249661	11.95776304	12.04509422	12.58603887	12.09151036	11.86023583
SERF2	9.350344807	10.22563066	12.42033727	11.82755679	11.65919962	12.22612589	11.4378051	12.69090986	12.55847653	12.56796733	12.36300059	12.34654594	12.18433136	12.52455356	12.28283293	12.49054438	11.97492699	12.41770954	11.82505509	12.26328273	12.38331144	12.05636594	12.5048914	12.47937974	11.93531939	11.55194575	12.59747055	12.12797264	11.56781623	12.14442315	12.52839187	12.24224918	12.72889062	11.91105677	12.13661247	12.16565596	12.45390058	12.76973768	12.454243	12.81071429
RPS20	12.59459805	12.47710879	12.07227823	12.3769183	12.20087707	11.65729217	11.73016092	12.77060046	12.87954093	12.25058657	11.86518749	11.91863826	11.96019274	12.26043585	12.3938293	12.24489322	12.62305123	12.61307502	12.14839413	12.32979572	11.74415718	11.85710661	12.0518899	11.74481486	11.90922583	11.71820076	11.29987424	11.93929333	12.04230388	11.97104404	11.53092463	11.79055129	12.63057167	11.49334589	12.12289585	12.58049263	11.98229881	11.89639658	11.63535558	12.87982229
EIF4A2	12.45468016	12.09175309	12.00522392	12.39371971	12.57844783	12.30061816	12.58547564	12.63893006	12.10451071	11.72174575	12.16512785	12.25381986	11.94956621	12.21675376	11.99154063	12.31871398	12.1730508	12.21491653	12.28705357	11.94186483	12.38463997	11.75248048	11.57375011	11.54290191	12.16110354	12.43579824	11.65471716	12.44907995	12.05931251	12.22790957	11.66028844	12.10063247	11.54421982	11.5594001	12.31429337	11.48337453	12.05174232	12.15347267	11.82897633	12.25278805
PCOLCE	10.6378795	10.63088808	12.39600881	10.81617565	10.07948784	12.60095139	11.72209392	13.1096903	11.25433913	11.82637974	12.74177192	11.86520249	12.83656896	12.15698716	12.62982972	12.02804062	12.59318561	12.07008026	11.9637685	12.20134874	12.9158455	11.70762265	11.70408614	11.97415173	12.12143294	11.10978381	11.69852549	11.78197211	11.55281741	12.24520218	12.8581436	11.80168817	12.33489703	12.72388734	11.92248024	11.83164404	12.26975815	12.70935025	12.23113515	11.92805764
PTBP1	12.09005083	11.91943593	11.81413411	11.81116067	11.88074135	12.20271249	12.00956798	11.93718468	11.96162134	12.18064857	12.06665674	11.77856979	12.15384645	12.1326743	12.28266695	11.9830306	11.80978034	12.13086777	11.78332026	11.84968699	12.25686738	12.38210174	12.41892895	12.46523179	11.91247022	12.21801574	12.62315691	12.14905018	11.51448231	12.12389349	12.35222379	12.36021628	11.99170193	12.28987405	12.4322914	12.17265888	12.50694894	11.90763039	12.20787401	12.21414842
RRBP1	12.07010454	11.82330514	11.89207982	11.63511166	11.8411322	12.15335559	11.94113242	11.37866805	12.45271006	12.15988175	12.44241013	12.26129874	12.15739619	12.22551114	12.24439948	11.88398328	11.50462306	12.30358923	12.56213726	12.45905989	11.95435008	12.53584176	12.40067208	12.65420357	12.29592986	12.77773689	12.3471533	12.60457916	12.36001267	12.38907698	11.46525482	12.61415294	12.04183606	12.0720378	12.29130602	12.14490526	12.22792106	12.38009408	11.9971783	12.36843691
ALDOA	12.08137063	11.94324634	11.96425108	12.20119319	11.84971292	11.73882285	12.22263404	11.3811025	12.49279947	11.94851786	12.34503646	12.47738699	12.53858397	12.41224882	11.86687405	12.46516162	11.69781573	12.01725557	12.36229492	12.47479769	12.41363846	12.02774924	12.23947165	12.27731409	12.43119544	12.60261159	11.97996673	12.31580751	12.56407671	12.02448655	12.20187404	12.13791922	11.91015447	12.91347138	11.30407467	12.11046349	11.78369582	12.36211809	12.22381002	12.24602873
COL5A2	10.9203377	10.90106066	12.68021783	9.947296355	9.514606933	12.27235201	11.11428395	12.62652835	11.93769222	11.43695752	12.92572555	11.72732522	12.78277714	12.31519026	12.69216082	12.13009964	12.34526579	12.43870972	11.88240158	12.61202196	12.99819567	12.42374896	11.92591271	11.68296245	12.80598877	12.16807724	12.19611613	12.45122732	11.86627123	12.65799768	12.06924115	12.06943783	11.87834679	12.9778476	11.3017072	12.16808221	12.19810753	11.35322709	12.55560711	11.63682589
GABARAPL2	10.62799053	11.50136501	12.41186214	11.27661266	11.57212897	11.96700083	12.11704358	12.23903248	12.30151714	12.25018034	12.21030727	12.36901511	11.50654307	12.14174676	11.90739675	12.07210227	11.71230822	12.10208617	12.34928339	11.84287009	11.44895575	12.64345607	12.78509516	12.42004987	11.88844549	11.79440395	12.72035562	12.28481834	11.45510434	12.21212992	12.46024706	12.80074001	12.39508688	11.35384063	12.32719379	12.36248142	12.56773356	12.26875418	12.66508499	12.30462268
NDUFB8	11.22984088	11.72339407	11.66158916	12.14678269	11.98839107	12.05196882	12.01463457	12.17920749	12.26825681	11.95108277	11.68156732	11.60859756	11.95852143	12.2088692	11.9584535	12.19966252	11.62681209	11.58345705	11.91613253	11.80341796	11.96105866	12.14778906	12.34287773	12.37499985	11.81115294	11.56207905	12.38533571	11.83111459	11.76521419	11.95052077	12.34552118	12.38008292	12.28877527	11.71461339	12.49032	12.1842922	12.38034486	12.28278901	12.1884363	12.48444351
PGM1	11.12359301	11.54691867	11.54656017	12.49425817	12.18192278	11.44230214	11.47193119	11.99640164	12.36843222	12.00262444	12.42496595	12.40643783	12.07543341	12.45294758	11.97891112	12.31426964	11.65355243	12.1414926	12.18486679	12.12987472	11.53482043	12.21364645	12.07324484	12.15805844	12.62762688	13.01347525	12.31009032	12.89996912	12.21854394	12.50751275	11.94572571	12.52165058	11.85215546	11.83405815	11.65896838	12.04280798	12.14888285	12.40895335	12.59237246	11.98452891
AEBP1	12.32684327	11.65723663	11.48410469	11.9825625	11.83664735	12.562464	11.68355592	12.58761983	12.01545208	11.3839523	12.39307294	12.48099836	12.7517502	12.30235682	12.63437289	12.082038	12.28908792	12.43455487	12.47496415	11.85971624	12.73079338	11.50316587	10.89722327	12.15505936	12.48800728	12.05857654	11.76594337	12.72296586	12.86828464	12.5618581	11.68435631	12.0029804	11.20192427	12.4747593	12.0448562	11.34604211	12.42596382	13.03221903	11.15550616	11.46386768
PLOD1	10.66524559	10.49432677	11.22940494	11.00810191	10.40447119	10.96176949	10.73287299	12.39001808	13.14519891	12.54970636	12.44072672	11.59545988	12.32008577	12.32951642	11.71384788	12.06674577	11.30781234	11.98090147	11.80095292	12.17234329	12.42368781	12.11190852	12.15725602	12.57391813	12.24600967	12.32933838	11.95267215	12.5596335	12.17137985	12.07470066	12.16176666	12.31560352	12.36873251	12.20149176	12.07691756	11.97819523	12.65885555	12.13165446	11.67739017	12.82405995
SPARC	10.07070549	10.65025607	13.00966434	9.530959118	8.743809641	12.07932055	10.82423156	13.20905167	10.90030198	11.04086621	12.75772024	11.84038804	12.64425034	12.05271691	12.85186394	12.12913442	12.41011932	12.74292202	11.69962549	12.36709286	12.87834895	12.02848358	12.23094861	11.68079785	12.34132813	10.99304015	11.78782584	12.0788501	11.37252809	12.75895558	12.27225951	12.03477592	11.66395156	12.79970281	11.29247032	12.33603331	12.40620094	12.26638319	11.89276003	11.14224257
TUBA1B	11.46780212	11.70552261	11.36320298	11.94159679	10.99724628	11.95437894	12.04697784	12.49707436	12.08782142	12.50775878	12.36049576	11.65587078	12.56302652	12.34792802	11.87148739	12.56673379	12.44193799	11.71037153	11.75330384	12.17446885	12.94411256	11.94707813	11.86822322	12.2091049	12.2023373	12.18073183	11.99665386	12.29704963	11.85801442	11.75887319	12.09731491	11.59490244	12.51813399	12.68294176	12.17358007	12.19096456	11.93684933	11.90301556	11.8481487	12.30630262
CDO1	11.11722793	11.78572948	12.51333067	12.65341659	13.08799439	11.14953055	11.64885851	11.80092851	12.24139409	12.65663256	12.27620184	12.89128433	11.06423463	12.33539522	11.98214521	12.57163597	12.70196374	12.43210414	12.96423321	12.69098483	11.295727	12.75092324	12.23825137	12.0021302	12.18754215	12.01236739	12.62232132	12.4991007	11.67599443	12.62653642	11.84574198	12.3340307	12.3390043	10.74016846	12.55942286	12.37121133	12.381536	12.18528345	12.62182545	12.20507602
PSMD12	14.228215	12.9274795	12.11623519	12.36474155	12.11779997	12.307345	11.90006925	12.28516825	12.10556078	11.58521361	12.01655231	12.2064783	11.94435247	11.74799674	12.14057031	12.02401659	12.11934509	12.1475867	12.38781318	12.24374761	12.1570596	11.94318808	11.73974606	12.13966438	11.84428103	12.27080952	11.77080415	11.96692693	12.52596057	11.89981433	10.92000905	12.06737803	11.48229136	11.69539313	12.53342116	12.57931557	11.11480679	11.80014851	11.29148191	11.94123056
RPS19	12.60477774	12.29055994	11.63081316	12.23355216	12.27160565	11.85056883	11.64790578	12.84703411	12.78733685	12.16240902	11.35228564	12.07737426	12.36963367	12.25602293	12.35851831	11.99213437	12.1634886	12.30292958	12.11271481	12.32526619	12.10360456	11.3633983	11.56808332	11.64520829	12.04939162	11.91087209	11.65213953	11.70540123	12.30425069	11.41529238	11.64420494	11.59301384	12.56458736	11.78433963	11.69282429	12.35296043	11.88773795	11.79301634	11.0024225	12.8298773
EDF1	11.40414963	11.99157364	12.17500703	12.32166842	12.49804157	12.45871285	12.4506324	12.26290241	11.78065494	11.92675762	11.85596353	12.32107812	12.09035334	12.13373554	12.14093761	12.07310589	12.16836464	12.10892508	12.47209194	11.97853225	12.06392071	12.04007303	11.75617482	11.61135171	11.83347703	11.76506274	12.10745166	11.87282424	11.81538297	12.22940225	11.99704481	11.99081221	12.0013361	11.71557113	11.85419208	11.83993249	11.96756131	12.20011205	12.07377973	12.10798906
SLC25A3	11.49249378	11.74361818	11.8617959	11.51046219	11.63597123	11.80521233	11.98599768	12.35381598	12.48435529	12.1581461	12.22073656	11.8482606	12.02869454	12.06956679	11.88903875	11.90792612	11.42601477	11.38426702	11.53665416	11.60673476	11.84702613	12.3950391	12.56912455	12.51774351	12.13522474	12.03125362	12.42067741	12.046423	11.69820727	11.73327581	12.53534304	12.53184016	12.15363342	12.28031931	12.11289091	12.20105189	12.15035059	11.9800082	12.17356539	12.223735
DAD1	10.1515663	11.32461071	12.10584554	11.99502086	11.76472092	12.09524399	11.94725618	12.36245043	11.99151794	12.22185903	11.97126265	12.11912335	12.15667581	12.28755243	11.9711189	12.24916031	11.67527023	11.96368587	12.02863914	11.98270793	12.02707995	11.88601218	12.00898303	12.05712692	11.9103485	11.40335187	12.12966913	12.10805978	11.47436756	12.15661163	12.1092018	12.04297678	12.38934956	11.76120333	12.04086893	12.14611128	12.41681942	12.17374866	12.27840456	12.03058205
GJC1	14.44232125	13.15772955	11.87305959	12.24151683	12.38453813	12.42795676	12.10433883	12.06102268	12.00635654	11.67666894	11.75855074	12.08225886	11.98786426	11.56268615	12.10609216	11.9498756	12.12219262	12.17210934	11.99680135	12.16714219	12.28567668	11.89010029	11.4392991	11.81290848	11.91413524	12.13611863	11.77246577	11.80110826	12.66410782	11.9047417	10.79523024	11.81883226	11.5017703	11.30159775	12.41700361	12.59440246	10.79483124	11.39597901	11.0856497	12.12826342
TMED3	10.07821445	11.11143113	11.79722228	10.77036136	10.82857515	11.66029951	11.24965014	12.71580671	12.08527344	12.45448702	12.09696862	11.78508047	11.7374772	12.09629958	11.73489066	12.10677951	11.03183087	11.6224811	11.9589569	11.88101682	11.87579117	12.36936496	12.54915656	12.11594465	12.05439842	11.97418878	12.53291212	12.28364076	11.50411558	11.80974718	12.57666296	12.53054416	12.51767974	12.05730552	11.77260579	12.28885219	12.43929135	12.10262168	11.93279587	12.36937004
PRDX1	10.06793085	11.25608617	11.90087129	11.56327291	11.49561745	11.75200798	11.74595921	12.08507261	12.37653783	12.52063023	12.28061216	11.99510606	12.15037194	12.47015276	11.90380009	12.09659794	11.46798064	11.79938564	12.06619766	11.92850431	12.19776712	12.30607548	12.10509536	12.15795857	12.19703548	11.51791534	12.26922329	12.1018932	11.30663439	12.09899056	12.11725262	12.22515063	12.22811889	12.10721071	12.01328763	12.09785563	12.41601386	12.260037	12.30110382	12.16995743
GPX4	11.47581582	12.44047776	12.48653367	12.20531151	12.42109472	12.63690662	12.81172329	11.78870452	11.36650255	11.87292811	11.34938438	12.5842862	12.05291021	12.21764325	11.72945728	11.83318306	12.22546063	11.71414861	12.18119623	11.85130321	11.73431576	12.23827784	12.10709307	12.03191634	12.05624764	11.41394123	12.30175497	11.40138133	11.29739735	11.44741429	12.34234611	11.86393743	11.96633594	12.25227424	12.2833507	12.13667509	11.9387834	11.53601125	12.140687	11.92069906
CIRBP	12.95855515	12.76942079	11.90146724	11.6836275	12.05130701	12.30129017	12.46798158	11.71630988	12.13336448	12.04672351	11.556332	12.13001913	11.43064978	11.60199091	11.97028992	11.74812506	11.78113161	12.04385537	11.63881981	11.8583385	11.67873772	11.89615036	11.97612242	11.89596703	11.58394058	10.82351725	12.0306077	11.61240772	11.52714519	11.70997354	12.04855797	11.89293268	12.06088312	11.91729669	11.81634085	12.50250938	12.0131613	12.2079035	12.00709421	12.30301817
SMOC2	8.42782256	8.508207945	11.30408336	11.25029833	9.622233831	10.44663449	9.729652882	12.11864894	12.76736797	12.51745149	12.30252781	12.6353393	11.30434545	12.43059069	12.07820022	12.18088483	11.92927201	12.77108952	12.96246662	12.42969917	11.12131933	12.18236572	11.85406483	12.03894024	12.54402433	12.68446416	11.79017828	12.82807329	12.58602015	12.39235564	11.34057179	12.07052955	12.4783934	11.24242181	11.5376505	12.10817754	12.31798697	12.20913254	11.93957525	12.8817477
FXYD5	11.4828294	11.72768055	11.41936272	11.58280135	11.80235146	11.73482855	11.87390873	11.02554119	12.17126986	12.36715605	12.0033582	12.40124438	11.71883581	11.8591572	11.78169031	12.09760783	11.76864429	12.07938207	11.64627898	12.32732499	12.11742561	11.46349243	12.44258879	12.30934744	11.64946081	12.40026047	12.04856532	11.93909868	12.22545139	11.62682525	12.25907051	12.16363494	12.42914954	12.04233051	12.15690719	11.65641214	12.10483525	11.47480149	12.14478576	12.82338171
PDE4C	14.29815352	12.92590696	11.81659895	12.1753284	12.1723868	12.54324144	11.74979013	11.71397732	11.74697503	11.86918986	11.73604599	11.92063122	11.98246933	11.49760789	11.88979147	11.71302247	12.25328635	12.59198927	11.82202734	11.94280786	11.99682895	11.78332607	11.44173387	11.86689672	11.59176289	12.41336154	11.68053649	11.34354383	12.21242454	11.35570605	10.74104197	11.79014091	11.61308118	10.70340133	12.2103792	12.75324037	10.44943673	11.09500836	10.86971687	11.89804068
TUBB2B	8.839010687	9.9755163	11.51596042	12.08338659	11.48046352	11.23075231	10.30999637	12.12877525	11.27911597	11.44870835	11.11910567	11.21674707	10.95734918	11.12750869	12.17655182	12.06623014	11.72777033	11.98952749	11.77893145	11.20566706	11.31218872	11.90317674	12.30489013	11.47504957	11.8857356	12.52212666	11.28023397	11.87932881	11.58294073	11.97827308	12.41105968	11.71975315	11.77444139	10.43211442	12.14859128	12.14511974	11.86164985	12.0741723	12.0680873	11.98873141
HK1	11.59054497	11.48863322	12.06253567	12.82988543	12.48400422	11.76552813	11.73007852	11.06296121	11.26256106	11.52190144	12.07657632	11.91581614	12.254338	12.07187307	11.95492502	12.03058905	11.66541363	11.96904432	12.12071181	12.14741276	11.73975988	11.95250655	11.8880933	11.86646745	12.17178476	12.52113586	11.83215535	12.22724617	12.11147754	12.33954707	11.74097486	12.28139533	11.48411241	12.12004979	11.67450655	11.87986617	11.97958379	12.17534378	12.44019556	11.62999897
PFN1	9.94766266	10.66174507	11.49282184	11.15472638	11.05482557	11.37773245	11.1972647	12.51561973	11.6909497	12.31251049	12.43980996	11.22231402	12.63549817	12.27146788	12.12200193	12.15731055	11.75272383	11.6844464	10.93508959	11.86691666	12.50982088	12.09462563	12.06536627	12.3576359	12.00668925	11.50427447	12.1987455	11.88566984	11.38347961	11.73866736	12.64685438	12.06847136	12.26131835	13.00509894	11.72915864	11.99996404	12.03867522	12.17468465	11.90784091	12.15371497
SUMF2	11.15440743	11.29360014	11.86332274	11.48912918	11.77231227	11.80108494	12.03948614	12.48427767	12.09718166	12.25646354	11.71039628	11.74200084	11.60379798	11.69314158	11.51699125	11.96545502	11.37113369	11.06423731	11.63393733	11.20024791	11.89392647	12.43454835	12.30868985	11.51240834	11.7449023	11.94573829	12.22465396	12.13118932	11.35151631	11.71553341	12.29198599	12.49725053	12.46718164	11.69393838	12.31695852	12.15890774	11.76139719	11.69190941	11.69367671	12.4381652
ATP6AP1	10.63364889	10.97931574	11.29124728	10.47737375	11.1352341	11.76291143	11.92981356	12.15110886	12.50882207	12.43548467	11.73616428	11.30504651	11.59011865	11.56030045	11.87101085	11.7067693	11.32339653	11.26994566	11.60968433	11.65939095	12.10343253	12.44680341	12.64209624	12.36580591	11.46450772	11.78268266	12.4328396	12.00593181	11.45810278	11.73801489	12.33353514	12.49900989	12.14968975	11.96189982	12.34332336	12.35080471	12.48702426	11.8801254	11.72136357	12.64109315
MDH2	11.21529701	11.61306976	11.80185746	11.36703146	11.9578787	11.65544321	11.66422747	12.31605265	12.73412277	12.29045511	12.12726494	12.08722007	11.95460406	11.90211708	11.77303249	12.00629523	11.58625958	11.66766234	12.06778826	11.78254539	11.96211094	12.16868148	12.1892922	11.89428399	11.86897004	12.00419902	12.18300114	11.83954569	11.32190125	11.80421921	12.09402804	12.30691753	11.97652811	12.07748044	11.84813033	11.93503532	12.4501192	11.73708634	11.4890896	12.09327745
CREB1	14.31598397	13.08842535	11.70642704	12.00478108	12.23132562	12.50112027	12.06217407	11.85501779	11.78815308	11.39459076	11.71183942	11.86027916	12.07288861	11.59578403	12.15227659	11.58956927	12.29822659	12.40453401	11.84743389	12.0017448	12.27486837	11.76884368	11.35080293	11.93437027	11.50011331	12.19835126	11.47719619	11.33078888	12.61490947	11.91320754	10.56317325	11.61219419	11.26271292	10.95474329	12.49208375	12.51740321	10.49950121	11.37799362	11.16541008	11.90663411
NBL1	9.683630392	10.88909086	12.90940483	10.00228784	8.718662282	13.16889586	13.5706254	12.09836034	11.6737953	12.05302197	13.31882577	11.90904921	13.90734805	12.99832513	12.42523324	12.34937448	11.95213855	11.69050992	11.83544237	12.76454342	13.15387308	11.12802688	10.64266554	12.7396342	13.12686102	11.99385	11.54292566	12.32337815	12.35684797	12.24494168	12.65943647	11.72658832	11.89240589	14.09775839	11.86292498	10.91741741	12.07698263	12.3135926	12.44866046	11.34211807
TXN	9.920696134	10.72339904	12.06743682	11.78996141	11.73543988	10.9800277	11.32310959	12.44539272	12.09947655	12.23783531	12.1127921	11.62834259	12.41393151	12.15340082	11.88035348	11.89530561	11.72637884	12.00306659	11.69433322	11.86493543	12.07465322	11.99611242	12.07214938	12.44728367	11.81280219	10.9884517	12.314334	12.07246954	11.30835716	12.07888476	12.35586418	12.1869554	12.30107556	12.08050342	11.76044015	12.12842069	12.44195606	12.04438977	12.2531301	12.0483633
HEXB	9.829563863	10.69734132	12.1536359	11.58825033	11.34445627	12.1400088	12.41325739	12.09098383	10.38581356	11.46906607	11.74524491	11.91805362	11.8038138	11.76114485	11.63562849	12.1485845	12.09568994	12.00486087	11.76449129	11.82711569	11.88844349	11.94159012	11.91283399	11.95226572	11.63097801	11.83553748	11.58614687	11.93266072	11.38421863	11.75678042	12.06749676	12.05792285	11.93381921	12.1839555	12.220939	11.77163919	11.83204357	12.14463734	12.24564835	12.16655243
SRP14	10.54570228	11.31035178	12.44639013	11.35124132	11.85081219	12.17110522	12.12825035	12.22073696	11.79642136	12.21291467	11.81584145	11.88047676	11.77952748	11.69119601	11.9680077	11.9575472	11.93703252	11.80835925	11.72734116	11.80251858	11.79191466	12.09532656	11.79460731	11.79953507	11.84336247	10.90429007	12.20271444	11.78586998	10.89453083	11.79003253	12.28442819	12.02981488	12.34097059	11.64012517	12.18538411	12.04985463	12.01286922	11.89164862	11.98891057	11.86303436
SOD1	11.56249759	11.69185213	11.93353682	11.72869836	11.68545922	12.09555946	12.0449607	12.2348428	12.29979893	11.98469939	11.76037554	11.95706951	11.67033274	11.99545043	11.69212715	11.80219763	12.43318494	12.3489531	12.13011709	12.12317396	11.579292	11.68724364	11.73320396	11.33795094	11.76550628	11.56691497	11.75680891	11.84975769	11.95822913	11.73012164	11.4510606	11.68876826	12.20955032	11.43915212	12.05325317	12.20582365	11.97146936	11.77955186	11.42590013	12.10711062
CDKN2AIPNL	14.796544	13.61586355	12.44352234	12.56043845	12.56694161	12.82216453	12.4281613	11.65162679	11.33288283	11.24923209	11.68487488	12.23861135	11.785229	11.45522459	11.93253275	11.87618133	12.19528438	12.23231346	12.25156275	12.23415784	12.02937821	11.45362011	11.00378257	11.57230619	11.72545549	12.20793948	11.25658344	11.69046936	12.50907994	11.56302374	10.33120137	11.68379516	11.09731043	10.90143422	12.13851353	12.44267273	10.01820505	11.31740513	11.02034853	11.30330576
COL1A1	7.839996045	7.988914299	13.35412513	8.02451373	7.186289022	8.527593376	7.863136828	13.80250925	9.141422089	12.92557737	14.36732764	9.894925836	14.49407311	11.90511449	13.68668305	10.93659902	11.47602367	12.650224	10.07531305	13.40650472	14.31291326	9.843041344	10.3705619	13.38678161	14.25113135	10.402592	12.28217509	11.56280693	12.07749776	12.90809418	13.19998082	11.41961264	12.7145542	14.89152123	12.28967409	11.41708623	13.69173975	11.38833985	12.10696539	11.00366207
PTTG1IP	11.00036775	11.23797338	11.28717761	11.94549509	12.19429494	11.37005259	11.01781535	12.06039535	11.87300796	12.10334682	12.05549089	12.08105463	11.90038346	11.96107187	11.82669566	12.08976292	11.83036083	12.02445506	12.19850375	12.1364827	11.88242903	12.12195227	11.86766861	12.0040242	11.97051482	12.04029179	11.93399162	12.07970462	11.80616869	11.79604518	11.92577242	12.26239884	11.98457914	11.8715136	11.82726514	11.94111326	12.06534652	11.97494525	11.35076347	12.06144164
SEC61G	10.84525049	10.54930694	12.03422005	12.67953607	11.98587212	11.69160564	11.55035959	12.52345018	12.2386059	11.68295125	12.33269298	12.16388317	11.98591312	12.12354741	12.01198679	12.24078007	11.72892898	12.31688459	12.20543255	12.30888807	11.90886139	11.37135811	11.39801094	11.33270175	12.19924889	11.80579044	11.59107525	12.22167184	11.93718891	12.32760592	11.44168102	11.54079115	11.68450365	11.3997411	11.27349306	11.78986621	11.82907713	12.03573014	11.9102042	12.21609386
TF	10.03671081	9.865312888	9.570895191	12.01438378	10.45375696	9.133404949	7.612731019	11.20043959	12.20211944	12.20117899	12.35497578	13.32495014	11.34652522	11.73524601	11.97478425	12.07308255	11.81601283	13.18818134	12.86442093	12.39674429	9.942947993	12.86394957	11.40996959	11.39991266	12.48251774	13.05038936	11.79884563	12.68985604	12.42871291	12.69017478	11.84513177	11.02356296	12.03289893	10.37040873	10.33268034	12.26815052	11.87181859	12.31273277	12.57703628	13.32588117
C12orf57	11.91185047	12.4757445	12.11539006	12.09802256	11.97846181	12.12495607	12.45034851	12.232025	11.61764069	11.557046	11.5172344	11.82411658	11.57375877	11.69767155	11.8799115	11.76579686	12.44413255	11.94287301	11.95514977	11.58130754	11.56182871	11.80976787	11.8689993	11.3370626	11.33257571	11.15818054	11.90365425	11.26615674	11.23825907	11.71511922	12.01427488	11.56087506	12.0624817	11.32581814	11.55500404	12.09409995	11.61461431	11.85520288	11.6967931	12.10280034
ATP6V0C	11.43049165	11.83773628	11.31634667	11.76666318	11.97550705	12.07884239	12.08360168	11.65075665	12.28351449	12.21482626	11.77589402	11.72052168	12.03356848	11.88264932	11.65563795	11.66303419	11.61132136	11.74956307	11.85539269	11.87226352	11.76358877	11.85080655	12.16283439	12.28810319	11.57901717	11.95666485	11.79075473	11.59266275	11.58294073	11.49475803	12.12055475	11.80671662	11.76302827	11.99754954	11.93757325	11.81518583	12.0623245	11.76280254	11.65676412	12.32971272
COX7A2	10.01925829	10.89157374	11.73505373	11.81264291	11.57619644	11.650482	11.97441622	12.41024559	12.37216006	12.06352081	12.06938003	11.76329387	12.07639756	12.20731048	11.97955854	12.1967926	11.86511321	12.09065039	11.74513557	12.0654892	11.8135162	11.73205456	11.43380487	11.45276376	11.88342226	11.08764773	11.88858186	11.99069924	11.49283267	11.9883967	11.78989446	11.87870289	12.27138842	11.48797053	11.72827013	11.95327942	11.88121824	12.14422573	11.90187898	12.10404638
IFITM1	11.70570883	11.86161907	10.82113654	12.31106505	12.55949878	11.58626104	10.94299379	11.47025808	11.53349986	12.43847287	11.11154579	11.38279852	11.98451793	11.50523819	11.52330044	12.22671234	11.73176406	10.62992225	11.31563532	11.31267009	11.90564541	11.29247009	12.06176977	12.03016857	12.13493649	11.52788903	11.91490989	11.86427681	11.25854352	11.1141239	12.0655056	11.97463094	11.99729908	11.57860825	11.72150812	11.82763359	11.71004781	11.82552642	11.74907441	12.43040913
MYADM	10.8523873	10.9242952	12.3951012	10.36508252	10.32187233	11.10753455	11.65154051	11.54767195	12.11967455	11.92876551	12.44082579	11.52332393	12.37478498	12.12491994	11.96827464	11.99117225	12.08984727	12.17663952	12.09717153	12.57546823	12.35140822	12.2144851	11.4210522	12.44267906	12.27317373	12.86932092	11.93680672	12.5261295	11.61015839	12.74713167	11.87381695	11.81535975	11.27296333	12.70300351	11.43820394	11.6176251	12.28823135	11.67179667	12.08811204	11.22934095
PAPSS2	10.35273736	10.27837213	11.35109111	11.73489082	11.70810994	9.936378808	9.681302339	11.47289253	12.10970687	12.14033921	12.22816276	12.13515465	11.04823937	12.15686776	11.77166958	12.45743316	11.09837193	12.31723109	12.04364313	11.8771886	11.33978772	12.73071363	12.8404453	12.80160014	11.76540628	12.70149582	12.44396102	12.31518111	10.73401963	12.4353223	11.7419801	12.76433417	12.18994069	10.57336861	11.3214457	12.21800831	12.02233331	11.64057703	11.89343191	12.19364897
LAMP1	10.52437993	10.99859674	11.93832176	11.47110024	11.85525461	12.00259508	11.92508852	11.48903741	11.35396109	11.72471596	11.72825796	11.51284137	11.62267398	11.59383916	11.49909252	11.7258042	11.62566869	11.76513404	11.56017486	11.80352374	11.88733884	12.14853204	12.30805065	12.15780876	11.63504815	11.97355148	11.91702866	11.73857864	11.40264886	11.66716641	12.08243052	12.09206234	11.94853517	11.7162359	12.26263978	11.93346433	12.04283349	11.69396703	11.55770537	12.19497718
AKR1C2	10.04637659	10.85831775	13.1732254	12.04797897	11.95383275	11.64400283	12.14534591	11.71028163	12.23618168	12.67209703	12.28890188	11.6108323	12.0337487	11.63087834	12.07237305	11.58986165	12.17752691	11.52977658	11.51212711	11.40711071	12.19947542	12.94054078	12.79534161	12.47068398	11.24170939	11.36937093	13.10897733	11.75236383	11.07890162	11.99742509	12.91436452	12.915621	12.32461636	11.95951972	11.97734853	12.39984995	12.76593928	11.43919979	11.66166395	11.35835006
DDX5	12.57473831	11.77652185	12.04488675	11.9701223	11.53656894	12.04783967	12.78169627	11.66429534	11.46795662	11.50682761	11.82147904	11.92080291	11.66605778	11.75909068	12.26375992	12.06594881	12.13191689	11.84369974	12.24643347	11.69957988	11.79919949	12.08060544	11.28962374	11.79425355	12.03119163	11.88627113	11.90262676	12.03297964	11.49789773	12.22834875	11.31391245	11.7304486	11.12377016	12.01378043	11.78591656	11.64865077	12.10791075	11.84242769	11.93057766	10.92888122
GSTP1	9.939999635	11.11530273	11.36687068	11.5361909	11.57548705	11.79700117	12.11482785	11.68063351	11.99664903	12.21690863	11.54733368	11.66288904	11.76103743	11.95098771	11.44927666	11.81845319	11.5213253	11.34586177	11.27194742	11.64934664	11.64756087	11.88848263	12.55998894	12.51239314	11.34249293	11.35856977	12.21742108	11.65142817	11.29996482	11.50792241	12.21952513	12.09400347	12.230498	11.5597221	12.22681174	11.90852151	12.01631227	11.73103992	11.68828217	12.5157761
VASN	11.65126983	11.51228121	12.05764173	10.86337348	11.80578093	11.96587538	11.38933645	11.15873519	11.39014562	11.41562665	12.10214796	11.5593641	11.16698451	11.71920525	12.16649023	12.06139309	11.84107742	12.17330043	11.87881234	11.32280397	11.56274179	11.67682774	11.79337693	11.92415987	11.82221102	11.80954413	11.55643513	11.9383523	11.67402227	11.61423898	12.13904881	11.22685019	11.36698635	11.59097291	11.69224493	11.25130273	11.31680318	12.47029549	11.99971561	11.6573073
KRTCAP2	10.63110512	11.25961861	11.05420068	11.15378028	11.38529956	11.44260984	11.71498525	12.32469177	11.97428115	12.33198792	11.47966879	11.24647131	11.85047709	11.81935177	11.41791647	11.85853383	11.03727918	10.70606765	11.20425651	11.18134702	11.88838686	12.26448781	12.42611855	12.06578708	11.52277385	11.39024486	12.28395711	11.62775598	11.0911995	11.53993309	12.45918076	12.41567981	12.21421051	11.51929883	12.21259629	12.26035846	12.3201583	11.62491785	11.65829707	12.2854667
UQCRH	10.81837682	11.37963667	11.78849767	11.66397847	12.09790999	11.5285744	11.84982927	12.09741997	12.23404116	11.73226138	11.82330395	11.90485653	11.74424595	11.94128346	11.86626842	11.95764821	11.91337816	12.10041038	11.83167643	11.59842607	11.7398848	11.42944685	11.74922762	11.36181803	11.46973185	10.66690428	11.7310952	11.53382659	11.3345802	11.80908647	11.80624483	11.73659234	12.09022041	11.3063272	11.68702041	11.82282557	11.85777028	11.8199063	12.13828554	12.01091086
TRAM1	11.34852263	11.42566351	11.93652607	11.7747608	11.73755268	11.64736575	11.51681892	12.40542441	11.27424724	11.59045249	11.85023386	11.7440472	11.6196033	11.86263906	11.62455282	11.86039728	11.08822324	11.6201051	11.84448151	11.51864914	11.96059974	12.06894731	12.01560894	11.57697325	12.08223129	12.06397271	11.92842616	12.08255922	11.02027289	12.06312476	11.64831252	12.19665082	11.49002375	11.79562122	11.71996514	11.82879038	11.57166864	11.78647341	12.03169889	11.43140987
CCND2	11.42784675	11.06225883	11.40652269	11.67080437	11.7533466	11.97755534	12.00574037	11.4801327	11.93477388	11.48214053	11.92624682	11.92662864	11.14014769	11.65075209	11.56559426	11.89977855	11.77641828	12.5448561	12.08539144	12.34808114	12.31576887	11.86551879	11.09167821	11.54751243	12.17070972	12.36716068	11.33350924	12.20892303	12.00929736	12.41842937	11.49276455	11.39942251	11.43065394	11.13554062	11.49416204	11.54119732	11.61905843	12.00185456	11.73118638	11.90542529
CIB1	11.55678734	11.67627447	11.14145959	12.31682442	11.75177187	11.34867296	11.55592917	11.67093355	11.84898057	12.13354236	11.50593405	11.45057628	11.96798894	12.05597426	11.43301225	11.38443348	11.17114281	11.33239581	11.60586433	11.26970227	11.61803146	12.01498534	12.12228019	12.33411705	11.53893376	11.77047462	12.17124535	11.39356841	11.51300512	11.72098994	12.22942687	12.02721949	12.03103181	11.92222465	12.46151537	11.81933659	12.45333288	11.64946613	11.29063825	11.9695735
RPS13	11.86151414	11.91930984	11.63116696	12.00986738	12.04383948	11.53973054	11.96751361	12.27470835	12.27005923	11.8552611	11.55241853	11.52809314	11.77842722	11.84646816	11.97227274	11.7968796	11.94775801	12.18788308	11.58082113	11.66717766	11.5000191	11.13984045	11.58617516	11.07285967	11.45661756	11.41316771	11.53050772	11.35211492	11.17356394	11.64587502	11.51547475	11.44510569	12.13862971	11.18896432	11.25665882	11.83689374	11.24556151	11.74410756	11.25815485	12.35308715
EEF1G	11.88400221	12.63300849	12.00626956	11.92531035	12.59641188	11.75928538	12.39058257	12.63402762	10.96938472	12.88233979	11.58340217	10.74324834	11.80077285	12.40140626	11.79113628	11.7002182	11.54639264	12.44836644	11.75533875	11.68674581	11.53532103	11.94552337	12.76799155	11.60082181	11.74385465	12.46257928	10.30765807	10.14120954	11.02083411	11.38634282	12.6772705	12.57490708	11.39933493	11.94703623	11.6689248	10.85557853	11.78810945	12.5771124	12.55221281	12.7944105
ERRFI1	12.8472255	12.29094446	11.49696966	13.2561964	12.94162618	11.39696236	11.30482223	11.3703574	12.05837177	11.62589168	11.94734541	12.6831119	11.54679806	11.9187222	11.24354853	12.20619517	11.85968496	12.1353773	12.28848344	12.48920468	11.39633944	11.31710369	11.28596291	10.97639254	12.66321893	12.72509137	10.93755125	12.47473177	12.56044147	12.47996717	10.91381571	12.24699049	11.07853134	11.67493466	10.93375584	10.81569584	11.97479825	11.59769075	11.33283671	11.77874957
MIF	9.83681019	10.54558923	11.30132083	11.83809627	11.55165577	11.2821548	11.26118711	12.02150653	12.4138984	11.60615936	11.82028607	12.05349896	12.33187032	12.21172272	11.74597298	11.94662265	11.96563164	12.3649302	12.17790779	12.22305601	11.80707696	11.28922315	11.24529386	11.32142691	11.7130886	11.59489258	11.58380396	11.45867814	12.19515511	11.32878494	11.45372933	11.36024413	12.16066098	11.77592943	11.14378913	11.46283271	11.95744372	11.8090599	10.89482819	12.48950968
SLC20A1	12.3445542	12.01558198	12.02745064	12.65485495	12.62111394	11.70981082	12.38951519	10.26468703	11.72515629	11.76550129	11.74187061	11.8750368	11.32213498	11.67529514	11.83343386	10.89408683	11.45401255	11.96514462	12.1523595	11.65660254	11.5790489	11.88284706	11.98087354	12.47894224	12.13745035	12.11020566	11.92417754	12.35544469	11.85293734	12.13182089	11.3155565	11.60968693	11.26589605	11.79739275	11.92485309	11.78235174	11.63467919	12.31903419	12.10000462	11.2662319
ID2	10.61604217	10.56757318	11.39806348	10.8405211	10.43959447	10.40202004	9.333473967	11.17436844	12.50714018	11.82080754	12.66235706	13.02523759	11.69186763	12.55864013	11.34197413	12.73077528	10.68208362	12.62360501	12.57754136	12.42945171	10.92397238	12.78076657	12.55936001	12.68680026	12.4013117	12.54345754	12.43602975	12.5536453	12.13228986	11.99547304	12.10556772	12.4880782	11.22790122	11.28510832	10.6785003	11.97989648	11.92893379	12.3128305	12.08660645	12.6772342
COX8A	10.52165692	11.50461489	11.49340126	11.33173753	11.81401802	11.84478879	12.02184892	11.78322547	12.39099465	11.9204588	11.51385774	11.69706271	11.70682617	11.76944942	11.72361508	11.87364271	11.73413237	11.60829171	11.54711139	11.64141084	11.79188448	11.61939788	11.78225271	12.01102115	11.33385755	11.03240781	11.88617264	11.49667142	11.43098424	11.54524019	11.80398611	11.57410641	11.81622149	11.89710169	11.75294959	11.66097032	12.05617713	12.00379182	11.48874569	11.97028326
RPL36	12.23930416	12.48909799	11.79164198	11.96470339	12.20854776	12.16229871	12.34189378	11.95259964	11.36762248	11.16212093	11.57877091	11.56719031	12.30815958	11.90303456	11.9123118	11.81664666	11.72149892	11.63451167	11.75299527	11.51141789	11.60070429	11.31962818	11.60065228	10.92823128	11.57445549	11.17749854	11.29529825	11.42835475	11.51774878	11.41376941	11.66909094	11.25994233	11.40410545	11.90848323	10.8330636	11.30856086	11.03112614	11.95253818	11.31164033	12.07388734
PNPT1	13.80022348	12.78358932	11.5803551	11.89527742	12.02457593	12.15072576	11.82269413	11.59132361	11.85775928	11.37514093	11.42398009	11.52889397	11.66968463	11.34516956	11.80512137	11.42583534	11.93710867	12.01059944	11.39602703	11.80922494	11.96318945	11.43217137	11.15506429	11.69691827	11.26231219	11.70211323	11.46956281	11.16709907	12.21203473	11.58295335	10.48505212	11.41123528	11.49183453	10.66653226	12.0107516	12.52762137	10.63169737	11.08433587	10.88920306	11.87252528
CRIP1	9.137330365	9.364038396	12.41292177	8.950371196	8.535154178	10.11926577	11.16561448	12.61309759	11.96641523	11.92504649	12.96753194	11.72509984	13.1593429	12.36140287	11.83822261	12.50358522	12.65425546	11.61542955	11.72705844	12.71777354	12.73232309	10.96182458	11.24124745	11.99559322	11.79515078	12.36810403	11.86063681	11.45836222	12.5631468	11.9167177	12.18947298	11.81197962	12.44438231	12.08315987	11.44345031	11.0260939	12.09703614	11.99058713	11.22198611	11.712225
TGFBR2	11.47916768	11.62070087	11.69197256	11.4064918	12.19408213	12.36906555	12.28250449	10.32801429	11.32647114	11.45838549	11.73695264	11.87885388	10.99867837	11.50730004	11.6380281	11.78271661	12.27247973	12.12906928	11.56713638	11.64308337	10.49663237	11.83283307	11.80417757	12.29333087	11.5211719	12.28494687	11.571057	11.9508282	11.3481539	11.89721629	11.78239333	12.1541805	11.59320647	10.76943428	12.18947567	11.69651147	11.52762172	11.94327772	12.27038431	11.29165709
UQCRQ	8.947470206	10.68255804	11.60476775	11.34213325	11.35467	11.74275055	11.49935967	12.29895756	12.3709433	11.89317901	11.82560986	11.51845006	12.0100792	12.02770437	11.71004312	11.82557414	11.32186004	11.52097513	11.41966725	11.66000024	11.90104732	11.53935506	11.64932091	11.54020556	11.57739763	10.69322132	11.87582679	11.77068907	11.15692324	11.64643927	11.95167371	11.8591598	12.01765421	11.60110556	11.89403137	11.75643106	12.19425177	11.99082515	11.64050441	12.01025637
RPL7L1	13.12867775	12.25744984	11.24502079	11.68720997	11.60186015	11.68903761	11.45502244	11.82399106	11.68521413	11.7287157	11.41912355	11.39853981	11.81411486	11.47190806	11.35208601	11.38465784	11.72318536	11.60349759	11.33028262	11.52755403	11.83140777	11.6984162	11.73962407	12.09025007	11.27255633	11.3669823	11.66691212	11.03488164	11.9183658	11.49903134	11.26898136	11.54256767	11.48716786	10.83610605	12.03243431	12.40305288	10.9283445	10.92495431	10.97255793	11.93293965
APOD	14.95055913	14.98744963	14.62724615	14.14278146	14.68330761	14.97757055	14.88830159	9.985345746	9.686631622	9.714419896	9.265988971	10.79467145	9.219692508	11.0333552	12.72199979	11.59268502	12.97080886	12.10562836	11.34449764	11.3618083	11.01355302	10.36008095	12.7726267	9.708331598	10.23368394	11.04719214	10.79723258	9.524807414	9.696533706	11.48670606	10.97092993	9.732295722	12.42507159	10.76484126	11.43269248	13.53753602	9.817429654	12.31825514	12.07961487	11.12815632
IGFBP6	10.65914315	11.44006963	12.75935656	11.67270985	11.24789902	11.84304267	13.14402109	11.26467251	12.42982432	11.91089177	12.29918716	13.02223317	12.21781924	12.51349229	11.28686466	11.85802029	11.85755114	12.08685843	12.10834952	12.51759149	11.06659841	11.60167813	11.72169389	12.2073218	12.35019462	11.87978978	12.3012521	12.74268602	11.71026983	12.61742955	11.8408939	12.06303829	12.0568912	11.57947598	12.28298934	11.49105757	12.24028738	12.4090455	11.99995868	11.99669759
PGK1	11.45666597	11.30763993	11.50484919	12.38754868	10.83060147	11.00645636	10.78418246	12.04570392	12.41788158	11.78940009	11.80065398	11.79085265	11.63629893	11.97169663	11.60186971	11.93435915	11.25909618	11.99284105	12.30403511	12.05985005	11.75554315	11.74931912	11.55604941	11.63160278	12.17515854	12.17297153	11.55269194	11.91317429	12.10267618	11.92691131	11.59412756	11.92995294	11.96511102	11.8660662	11.29982128	11.9956807	11.50455219	11.47424558	11.71387945	12.22910552
SERPINB6	11.49454462	11.53402206	11.39984097	11.50902654	11.36941549	11.53831625	11.4572633	11.65667773	11.54904991	11.68575124	11.59630327	11.49206601	11.71243504	11.56136122	11.49512108	11.64221735	11.40758979	11.3353673	11.32863027	11.46105098	11.69294547	11.94010749	11.80307229	11.47003708	11.71470884	11.31915485	11.55362862	11.64937116	11.54537297	11.49903134	11.75758087	11.6963047	11.75065909	11.88748428	11.89861279	11.85482311	11.70231602	11.62280059	11.41089853	12.04314459
ANP32B	11.84335488	11.4860379	11.55793706	12.02824391	12.28171347	12.11957341	12.01698905	11.68387626	11.5377394	11.49164702	11.6956051	11.69303749	11.57383999	11.6087293	11.64646939	11.86039728	11.46671592	11.88147664	11.72765523	11.89623597	11.69075343	11.65952013	11.25291414	11.27912645	11.94204896	11.92088932	11.36379751	11.47362847	11.44195942	11.82751406	11.10393022	11.74932786	11.38845695	11.68907981	12.0609896	11.24821245	11.70582888	11.54708629	11.71413234	11.81631681
ZNF549	14.59663699	13.62531196	12.39793123	12.55200465	12.81166548	12.93439625	12.22893468	11.45581125	10.43202509	10.28368164	11.59023568	12.51956502	11.72388562	11.30854727	11.81279102	11.7491157	12.00630856	12.27872093	12.48501882	12.06215741	11.88501363	11.35281431	10.60591942	11.03532716	11.5470271	12.25294448	11.00093353	11.43061079	12.25329912	11.46277508	10.07890192	11.41184012	10.1444022	10.80225155	11.68481728	11.81147007	9.752606264	11.2449021	11.24137603	10.7121838
HINT1	10.64882668	11.44721597	12.0215955	12.10117472	12.20662851	11.80423578	12.50456756	11.66437364	11.3703385	11.23023764	11.51106858	11.67206153	11.66475764	11.65208445	11.67759301	11.75408784	11.75941238	11.56673144	11.70658825	11.53247564	11.36429006	11.56227568	11.55360174	11.2186593	11.50782245	11.11535184	11.69053096	11.44316219	11.00971581	11.68490345	11.72475116	11.60348704	11.65181285	11.47328107	11.49226879	11.29576419	11.3392232	11.8440431	11.93986459	11.73288767
SPCS1	10.92946841	11.37028881	11.94052716	11.85470516	11.85075859	11.92053406	12.13154595	11.9192108	11.2233549	11.52150082	11.65779417	11.98865199	11.31150562	11.85154921	11.54766215	11.77065522	11.77185993	11.74111063	12.02529225	11.43858936	11.4165086	11.82997007	11.67733234	11.40822361	11.62324411	10.99339713	11.79950687	11.58540079	11.31078987	11.79200014	11.73813018	11.73872299	11.47622959	11.42343883	11.63386727	11.48759467	11.80107172	11.91809067	11.81314171	11.38039717
S100A6	10.09587042	10.7637804	11.31306417	12.01223487	10.6331397	10.98447891	11.04193345	12.25593697	12.53522646	12.04114451	11.97887201	11.48644994	11.78037875	12.35962704	11.41686644	11.60492119	11.23261261	11.60181943	11.40248402	11.8454975	11.6473285	11.76368946	12.25581672	12.04224954	11.74682674	11.37212972	12.09904717	11.79578403	11.83617016	11.61946314	11.67459405	11.91946878	12.03131723	11.83645535	11.38443982	11.89900582	11.63482933	11.91315599	11.35270588	12.20308524
SLC16A12	14.08377021	12.80187537	11.57260176	11.7022134	11.99168615	11.92619241	11.6239933	11.54724337	11.59160111	11.42743584	11.53129828	11.66333678	11.7142507	11.1973729	11.80428882	11.43698806	11.75106868	11.4280258	11.55261308	11.6472422	12.04728325	11.43000329	11.20174177	11.61472251	11.42510172	11.5434651	11.27735309	11.23759837	12.1115901	11.48931449	10.37065452	11.48846033	11.2238791	11.02697957	12.07860947	12.39288722	10.52639756	11.05519826	11.0437328	11.6975637
PSMB1	11.25344577	11.42611602	11.37872312	11.6268314	11.78025857	11.48227091	11.51903903	12.0409605	11.94733804	11.73770995	11.57509074	11.51970356	11.50628836	11.52133747	11.53176359	11.80247847	11.86362496	11.7084663	11.39211527	11.67965868	11.42614712	11.42688444	11.48652119	11.38615346	11.37569538	11.00925963	11.53435999	11.53322648	11.17645003	11.1346943	11.52804033	11.58614628	11.96353062	11.50258887	11.58132897	11.65308027	11.72390826	11.73519403	11.27877552	12.01385186
BTG1	12.24674411	11.71865604	11.40014841	13.10775775	12.41979661	10.74869032	11.16999695	12.24941851	11.23026089	11.81126921	11.53810157	11.2354944	11.97802125	12.09322094	12.10506993	11.576941	11.90950875	11.06557845	12.30101423	11.95868059	11.78341166	11.12706663	10.28767024	10.49587795	12.48669407	12.43981126	11.16391041	11.76904921	11.87109492	12.41445975	10.71578918	11.95666682	11.50969764	12.16060876	11.31307954	11.46028193	12.04503702	11.38702862	10.88549035	11.11909556
SPINT2	9.61042354	10.32372664	11.34685624	11.77541244	11.18287874	11.88421534	11.83500425	11.4094964	11.48889215	11.42682325	10.7702591	11.42644862	9.682993207	11.14517811	11.48743638	11.1610283	11.25667498	11.77005712	11.1068318	11.09938144	10.55520911	11.79516201	12.47231985	11.80742076	11.09090143	11.63902466	11.82081644	11.67234658	11.01006876	11.4022968	11.75874742	11.83656303	12.00032796	10.18974252	12.17292153	11.64233087	11.44331953	11.96619813	11.69483012	12.71741822
MXRA5	9.022251939	8.717928652	11.98291508	8.508587737	7.691998036	11.01685902	9.542754119	12.0427559	11.43616281	12.34823332	12.47721672	11.0984465	12.91222853	11.45294821	11.57110286	11.66448556	11.94275846	11.6556624	10.89861359	11.69810879	12.85171727	13.04620729	11.89501446	12.28157558	12.06373215	11.67784226	12.52584812	12.2353164	11.36748546	11.8835289	12.06993833	12.75218021	11.96619989	12.49704938	11.64082535	12.32285441	12.38857207	11.04044971	11.76312404	11.45322298
LITAF	11.12379788	11.29763341	11.90039935	11.66331366	11.96047032	11.61750896	11.95984178	11.12127112	11.48332133	11.34843177	11.77354945	12.01791609	11.22403498	11.64156036	11.66878576	12.03133351	11.43070996	12.18067968	12.25896159	11.80635057	11.24804793	11.52728865	11.49575684	11.69636542	12.00563485	12.78135188	11.30511305	12.44502789	11.70114778	11.92952939	11.26600845	11.30146187	11.21805886	11.65854598	11.08577115	11.23445627	11.45279643	11.91921011	12.08421399	11.82975486
CD14	10.02373947	10.99045602	11.4481141	10.30135892	11.5879487	11.14329227	11.10265696	12.3173894	10.25132912	11.55503596	11.1560551	10.65335999	12.80910352	10.63318365	11.0440468	11.75745114	11.44509346	10.60802751	10.4655731	11.26959025	13.12521565	11.81578177	11.47536955	11.4247023	10.79260995	10.45428189	12.08518764	10.12897915	10.59914665	10.70339413	12.67004307	12.15113356	12.16553768	13.51247995	11.5072538	11.74478342	12.27612915	10.88425514	11.43500117	11.79833016
MRPL33	9.562243223	10.69726394	11.19820277	11.1739037	11.14875195	11.16332305	11.2741688	11.8964855	12.36268923	11.94763375	11.9201842	11.56931379	11.35845791	11.92182645	11.67200803	11.90643623	11.68110104	12.18568574	11.34171489	11.51559511	11.16230441	11.696799	11.73992902	12.12971481	11.58356531	11.12549965	11.88592319	11.77028839	10.75135126	11.99259163	11.74058131	11.87908809	11.86630957	10.60994968	11.48524271	11.41870424	11.98033016	11.91387968	12.28766894	12.04966459
CREB3L2	12.24979406	11.35731197	11.6892759	11.40002865	11.41939981	11.30632257	12.06992102	10.57049461	11.49144996	11.15893062	11.51010719	11.7355735	10.89082905	11.37254174	11.63555343	11.54657459	11.50084637	11.55680862	11.81284677	11.35182172	11.62343736	12.05485307	11.83334119	12.27133555	11.5253101	12.35301754	11.96273458	11.80598657	11.00150693	11.94223101	11.6262379	12.09697189	11.29252395	11.24455646	12.04270048	11.73094895	11.74958398	11.62160655	12.14893601	11.31344201
CTSB	10.23420374	10.98383294	11.08504429	10.38732369	11.1852716	11.16654834	10.89613338	11.71751212	11.50438389	12.07988738	11.36095604	10.4301915	12.47162638	11.71138101	11.27516748	11.32197341	11.0334989	11.14585453	10.38023268	10.95780646	12.46170178	11.71795556	11.67931111	12.51495455	11.34086651	10.69213961	11.94913013	11.07326203	10.62287082	10.96839259	12.581722	12.19077237	12.17633621	13.17835687	12.28670989	11.91488087	11.95683753	11.35857633	10.93302795	11.91545186
DNAJC8	11.08939218	11.20095432	11.27049546	10.97294268	11.12251113	11.46817571	11.53369085	11.75736201	11.52191456	11.98400216	11.33278598	11.04316143	11.59825308	11.69005995	11.21116467	11.42223235	11.20478624	11.04439335	11.15354172	11.17314111	11.43965272	11.80501577	12.02264734	11.80428454	11.36568895	11.31256922	12.03490127	11.32610038	10.84621123	11.20910329	12.13061689	11.96098663	11.72041045	11.29888408	12.07685368	11.75117876	11.97005762	11.59234815	11.49002264	11.82229418
CLSTN1	11.77546335	11.62547806	11.71737671	11.67022055	11.9130136	12.02106262	12.29071283	10.63414118	11.30855843	10.69695853	12.05450077	12.22122245	11.69831781	11.83330293	11.64970557	11.74456489	11.69914411	12.16605788	12.36176777	12.32798549	11.6343255	11.58967632	11.35055906	11.76623226	11.70440675	12.2362784	11.36757722	11.7643746	12.32385476	11.85693511	10.90541207	11.60301801	10.97551645	11.21009527	11.52185693	11.25923169	11.66525874	11.92638112	11.80686283	11.67729599
TPM2	11.81221605	11.33030184	10.91988615	10.96953098	10.71642999	11.88959506	11.71993968	11.82509522	11.37145531	11.51081332	11.36292653	10.99814807	12.09728371	11.47537246	11.80215525	11.61159321	11.07406184	11.26552563	11.02891109	11.09374216	11.71040027	11.48507296	11.53783102	11.54567001	11.20316839	11.15983962	11.7780656	11.43543344	10.78025456	11.51638129	11.76439406	11.91562823	11.3805859	11.6544367	11.47497628	11.6650133	11.61681902	11.56833301	11.34903471	11.85802209
COX5B	10.00574568	10.85577313	11.32915812	11.17538525	11.37289428	11.2821548	11.3845586	11.74654391	12.587696	11.76117282	11.40960804	11.38676145	11.62283128	11.57547818	11.1387021	11.67156726	11.53523533	11.2988179	11.47527088	11.37598869	11.35827206	11.79714679	12.01685077	11.83665571	11.31138088	10.81113326	12.01258294	11.27124747	10.97080256	11.11231886	12.26800824	11.91553443	12.07120282	11.61635674	11.76871891	11.66335908	12.22660277	11.49991161	11.55568822	12.11179862
PCBP1	11.59245284	11.44458512	11.57700205	11.77294913	12.12394757	11.40867437	11.20232194	11.63835266	11.54582804	11.38521554	11.60204499	11.47321796	11.57046558	11.47560626	11.66761221	11.66158138	11.76923713	11.7776907	11.40413304	11.50052333	11.38532385	11.72549825	11.62815661	11.43552842	11.5344835	11.94005112	11.67656765	11.46372364	10.94460562	11.71105395	11.76714475	11.3310174	11.55242121	11.73810112	11.47310637	11.65339056	11.88887997	11.68623748	11.42168841	11.33442527
ALDOC	11.36800285	11.35096812	10.41154644	11.64179714	10.08990762	10.75374489	10.96319466	11.62219213	11.81726592	11.67815269	11.34729405	11.00376214	11.02730576	11.58481698	11.24458585	11.85458304	10.81877527	10.70451138	10.98141845	11.43735049	11.41232564	11.61959301	12.11860306	11.43660655	11.67410497	11.79907526	11.65432837	11.86068626	11.50856602	11.28300094	11.93933386	11.72390129	11.95688932	10.96132659	11.1150025	11.94017519	11.3100625	11.43886552	11.67197884	12.26176157
DAZAP2	11.27020332	11.38197533	11.55072369	11.222434	11.41052446	11.41526319	11.72176268	11.6471115	11.55282228	11.69810542	11.49635185	11.18436068	11.65304474	11.49350107	11.4322331	11.51999953	11.34412282	11.26443643	11.38985827	11.40666659	11.63412458	11.69647534	11.51187763	11.86321307	11.81825474	11.71365868	11.70647716	11.77429028	11.06241219	11.41600257	11.83574289	11.72889504	11.53693782	12.14900317	11.40723331	11.64006092	11.67917119	11.91537596	11.9392135	11.26985282
TCEAL3	11.1503899	11.32412318	11.26491981	11.48824631	11.2343663	11.44568351	11.55155468	11.55936052	11.56946126	11.8000733	11.34775315	11.54574602	10.9794479	11.32019733	11.28047436	11.55011724	11.35135158	11.65411797	11.24325935	11.11803133	11.05680645	11.78893101	11.97361237	11.92174324	11.25604889	11.30663791	11.1872121	11.28712466	10.60551164	11.42369128	12.00592216	11.9076795	11.62874063	10.71169477	11.31035169	11.70168352	11.8060715	11.62008287	11.88343411	12.11134571
KCNH6	14.10141472	12.78021227	11.37112145	11.88061255	11.77961205	12.01523926	11.91033927	11.57094478	11.07579206	10.95569126	11.47531672	11.83545592	11.10222395	11.16884042	11.62292563	11.87828903	11.87187239	11.58839401	11.44682084	11.53521361	11.63053699	11.35011205	10.98148344	11.48454124	11.34214141	11.15458878	11.16506058	11.53874672	11.48088491	11.20343404	10.43454365	11.72411644	10.72073338	10.81516449	12.64206513	12.15489548	10.25214169	11.30274137	10.94727504	11.25430576
SHCBP1	13.61637896	12.54148916	11.0502753	11.54135018	11.59484111	11.71104964	11.42007191	11.56554603	11.87120071	11.6755935	11.19635396	11.24023932	11.57987897	11.03979315	11.54818107	10.97676813	11.75600049	11.49044769	11.29361678	11.53272761	11.73243393	11.61049162	11.42951614	11.59534213	10.92029264	11.35786276	11.3785661	11.0166507	12.15641094	11.24813389	10.79388124	11.52952859	11.70141945	10.54277045	12.1895941	12.42323948	10.80988815	10.91955964	10.37136669	11.89782599
COMMD6	10.47122155	11.17921512	11.22944303	11.48488646	11.37330084	11.24575041	11.57049747	11.7004245	11.76540978	11.70092537	11.59197177	11.25598449	11.8247257	11.67889762	11.50111534	11.7392083	11.72373743	11.38940919	11.35220419	11.65200234	11.62303259	11.36054067	11.18274714	11.30843201	11.58634018	11.34769376	11.47637434	11.5886649	10.65150037	11.52667552	11.58319875	11.57165001	11.6178997	11.24049821	11.25665882	11.51642617	11.52774263	11.75926727	11.84703232	11.96632375
PCBP2	12.00313355	11.88201764	12.17204038	11.866647	11.95075346	11.55415386	11.90061399	11.94341135	11.5097967	11.4476826	11.2337864	11.9147134	11.50016249	11.50445854	11.52338166	11.71290304	12.02644134	11.9162809	11.6796386	11.5759266	11.35033175	11.45455023	11.3708128	11.026534	11.63566499	11.42978262	11.4865877	11.46129317	11.34210837	11.51187274	11.21570304	11.38634706	11.73717986	11.4288416	11.23214486	11.59622417	11.48236959	11.40975481	11.43820881	11.73793044
CYBRD1	12.13033667	12.41635018	12.14903818	11.33035889	12.16222418	12.63318483	12.84681624	11.56190608	10.47242175	11.03730442	11.37849838	11.56462951	11.42201323	11.35477078	11.64169465	11.37188963	12.19386073	11.61338904	11.36286057	11.48065251	11.52552943	11.57802562	11.29835288	11.40246195	11.83605783	11.77029331	11.34971617	10.90079618	10.89037304	11.79839642	11.5523007	11.3370532	11.44024333	11.04458309	11.91793647	11.32565072	11.55731366	11.34803688	11.68368551	11.11961873
RRAGA	10.16474455	11.11211516	11.71304516	11.34861708	11.28651894	11.98192206	11.82214891	11.3467076	11.43616281	11.35334977	11.70098213	11.72474816	11.34954074	11.4158099	11.55148972	11.61797998	11.71078586	11.51337807	11.64982858	11.34792252	11.26678859	11.52796455	11.59299123	11.42060036	11.65995891	11.6256443	11.56260113	11.7133406	11.05678882	11.5507135	11.65026885	11.56702511	11.22738742	11.30272997	11.41308974	11.26540686	11.44897887	11.70676841	11.74742721	11.58208275
HSP90AB1	11.89195488	11.79701455	11.64054319	12.38061331	12.01958327	11.81978811	12.39128151	10.93180342	11.20755556	11.31596762	11.42398009	11.780153	11.60220439	11.54094415	11.56614608	11.48506472	11.7508688	11.64343809	11.82886752	11.58347297	11.54078101	11.38686066	11.27165114	11.56003913	11.61319024	11.4789471	11.29734064	11.44065142	11.38160223	11.68359217	11.18897924	11.28243956	11.03125963	11.39342976	11.42324601	11.34384587	11.42595365	11.66215586	11.94715156	11.34090353
ERP29	10.53942489	11.14782889	11.39713975	11.14697234	11.31307875	11.52010601	11.4419054	11.87274036	11.15738334	11.70875087	11.24064768	11.51023185	11.29622527	11.46226913	11.61445692	11.66198337	11.50285282	11.49313029	11.28021816	11.55079353	11.32424329	11.55101441	11.7299517	11.41109578	11.35705337	11.35356671	11.61022601	11.53005035	10.86912461	11.71859485	11.65746585	11.75307335	11.63169818	11.2087872	11.29642058	11.40589189	11.33762304	11.83149465	11.95264707	11.84039628
LTBP3	11.93606199	11.82739091	12.17563308	11.67612564	12.17460942	12.40517177	11.9248202	10.42242469	11.27996837	11.11670108	11.69142775	13.02679556	11.84851158	11.9431743	11.86802084	11.58263235	12.26735808	12.90820173	12.80288678	12.72236479	11.70139374	11.74248292	11.10430079	12.51755001	11.74415888	12.20488749	11.83124969	12.08332343	12.25914082	12.19698758	11.02147534	11.57560211	11.35495347	11.39255394	11.21688632	11.16421634	11.83006659	12.43935937	11.76556798	11.50037571
ATF4	11.42121234	11.61129354	11.32116774	11.62257281	11.20158259	10.9757481	11.362109	12.2538005	12.42015188	11.90421621	11.15808145	11.31722062	11.32701583	11.62868216	11.76873487	11.59737853	12.21716772	12.35536888	11.23926516	11.93293817	11.36461035	11.06711002	10.96378922	11.13584603	11.4441301	11.75542798	10.96722599	11.36953895	11.68735105	11.68507256	10.81739029	10.6729283	12.0156874	11.06970167	11.20653044	12.0824315	11.43635444	10.84839278	11.00523167	12.23857811
PRDX4	8.761045944	9.939734212	11.42475189	11.45451672	10.60665789	11.40496687	10.70854928	12.32898781	12.04302735	11.65385603	11.742067	11.75745373	11.35958057	11.61390223	11.28854158	11.76875979	11.58022573	11.83781684	11.31024559	11.78249178	11.44155596	11.47329764	11.63351181	11.11733046	11.15362007	11.6671532	11.67095492	11.47237728	11.34286522	11.31516543	11.40618907	11.49613798	12.03696146	11.01685667	11.32960645	11.60811121	11.74742613	11.29570623	11.12500535	12.26256442
DDB1	10.51923263	10.87958715	11.24211412	10.91624763	11.46097892	11.69852998	11.53709387	11.32313882	11.54048796	11.72451814	11.56479126	11.09607929	11.36634571	11.47214239	11.41765403	11.47511853	11.29497343	11.37433272	11.16311404	11.19841122	11.63720245	11.8235074	11.66662235	11.73442164	11.66220683	11.70419465	11.58416073	11.55014865	10.65888634	11.35009579	11.64929102	11.8004155	11.75619149	11.63289393	11.62375876	11.79318856	11.62685134	11.46709983	11.21061945	11.83627064
SPP1	7.556062838	7.566396606	11.58994786	11.45930008	11.16201988	7.346130278	7.223411764	12.27265313	14.29552478	13.82871173	12.70919866	13.77753201	12.50273236	13.19640401	13.00274391	11.96424895	9.492943471	12.36807464	12.61321176	12.65485103	12.93668922	13.11122651	12.76106535	11.03412127	13.32439458	12.3056084	12.74726139	13.86725116	12.2829635	13.86908163	11.22229158	13.14579864	10.87061115	13.92413949	11.10992532	11.07875983	13.40324738	12.5517962	12.63621195	10.86265526
SHMT2	11.75604073	11.58436896	10.90617026	12.31241345	11.01809821	11.14233988	10.84331788	11.40778122	11.3198639	11.18600026	11.50749459	11.75569345	11.42680743	11.6441564	11.29532498	11.74780442	11.34526836	11.54670948	11.32312264	11.59374034	11.29689985	11.10925566	11.46068149	11.52352975	11.45425073	11.97953201	11.27672607	11.96198503	11.60980892	11.1484937	11.52793902	11.09364293	11.37094585	11.48101115	11.24434051	11.09506731	11.59142229	11.8460211	11.51533082	12.11303574
CAMLG	11.32556789	11.49540104	11.36694046	11.55583371	11.3260681	11.04316259	11.37881341	12.01873575	11.45654247	11.16175034	11.43282724	11.18631464	11.58488648	11.21691346	11.1164673	11.44630093	11.05648904	11.19907643	11.22077597	11.1443753	11.35947758	11.99528621	11.96073257	10.92468684	11.52113281	11.12555432	11.55102526	11.19419544	10.78202972	11.14484269	11.8789142	12.03054937	11.48205871	11.43365712	11.56851733	11.71523046	11.33423421	11.30945619	11.65632584	11.79352149
IL18	13.74684322	12.50102455	11.31169141	11.39320633	11.81610447	11.88797537	11.67013547	11.50206008	11.42998887	11.28211621	11.18832345	11.30581994	11.51399564	11.00324116	11.58835538	11.28805365	11.75881583	11.51017739	11.1109181	11.48035934	11.80085026	11.42387058	11.09403545	11.33874998	11.08451663	11.51791534	11.13147545	10.98105589	11.98298016	11.37574935	10.36622331	11.271941	11.28519908	10.74289098	11.95372951	12.40077849	10.29306949	10.82890812	10.46600606	11.61806398
RPS27L	10.76448563	10.92795518	11.94040607	11.17549493	11.43961053	11.28416104	11.68434693	12.08613429	10.91493761	11.13329295	11.51285241	11.63511623	12.04669862	11.88007287	11.6310053	11.89314316	11.42141111	11.91129209	11.73229554	11.4833536	12.28811651	11.08219209	10.70020346	10.69662963	11.83739432	10.92965194	11.42501847	11.36564752	10.8730285	11.78387671	11.30424522	11.26016685	11.3801264	11.35540175	11.18577407	11.23752534	11.3101091	11.72466267	11.58132843	11.31016625
DPYSL2	11.47021114	11.11422207	11.49802897	10.35572116	11.15347352	11.25055051	11.81353113	11.01602614	11.06152454	11.6855478	11.88085501	11.07382447	11.9902456	11.42878918	11.61415217	11.77398061	11.52380059	11.44859833	11.28137146	11.85632072	12.02257664	11.96667853	11.44643882	11.59393178	11.99168877	12.36783102	11.59992543	11.72360876	11.22970544	11.98332628	11.55707451	11.75054229	11.73234498	11.76696029	11.43279108	11.58055014	11.82286168	11.26069694	11.62330091	11.1928056
CALM1	10.02983175	10.90352173	12.28858342	10.33022611	10.87759357	12.28468259	12.58694702	11.24392233	11.04136668	11.29477243	11.62122641	11.21318877	11.26832654	11.29696466	11.47101469	11.46056794	11.68577998	11.4744515	11.65168286	11.44333478	11.84621118	11.89244267	11.73308137	11.47076579	11.32263826	11.82152421	11.49997105	11.50967061	11.16874305	11.94191124	11.28603246	11.75038395	11.5723127	11.64602034	11.71711862	11.53273641	11.6612811	11.21499193	11.53259947	11.09360306
RTN4	11.49517503	11.53836228	12.35199388	12.1656639	11.36911905	12.18139911	12.09582897	11.54681464	11.64552651	11.54139161	11.86930917	12.14555144	11.62369616	11.55080892	11.57400593	11.64212333	11.42937991	11.48125854	12.07578926	11.68146211	11.49961649	11.45930086	11.19282533	11.44553204	11.80362799	12.00341738	11.3369455	11.66793676	11.51801194	11.73968627	11.11914259	11.47670422	11.08865132	11.62588335	10.96590243	11.20066231	11.68353802	11.57292458	11.48036887	11.21378988
TCEAL2	11.62419163	11.10497295	11.393508	11.84928176	11.67514971	12.01381564	11.880488	10.89036267	11.04419193	11.13329295	10.88142662	11.7081266	9.693543097	11.2312126	11.32601789	11.58709791	10.92284691	11.42456791	11.54187434	11.21358601	10.56179033	11.4647421	11.8102115	11.38984122	11.26601169	11.53611728	11.48239072	11.54573462	11.06829019	10.71272698	11.50109699	11.32930847	11.43053315	9.677751672	12.01445409	11.10507318	11.37819248	11.81609576	11.72228594	12.11725088
HSP90AA1	11.52540567	11.51609827	11.49706599	11.37913087	11.62168914	11.87563142	11.95256585	12.20681694	11.95568069	11.62610405	11.65804331	11.0428547	11.64515995	11.61356076	11.5754161	11.4570854	12.41162487	11.63845626	11.74572498	11.53543369	11.81610207	11.60931305	10.99832067	10.47411756	11.59537982	11.53025643	11.27935777	11.50180618	11.03550111	11.69169502	11.0125219	11.07968092	11.57354636	11.35261061	11.56414689	11.09289253	11.47554195	11.05175772	10.86421937	11.41340913
RAC1	10.53101695	11.0583514	11.65994013	11.30275713	11.59095211	11.66857704	11.68180304	11.45764876	11.04065949	11.37106506	11.5841872	11.36416624	11.61490659	11.73414246	11.48693647	11.69759553	11.45938107	11.21603774	11.60289007	11.50581997	11.71106883	11.57767413	11.44173387	11.59949085	11.54671956	12.00847555	11.55949543	11.58374528	10.92001165	11.53928003	11.54370799	11.44798996	11.26644098	12.02712923	11.43141011	11.20180251	11.62571896	11.61226273	11.46606737	11.17091501
YWHAH	10.60054741	11.24512344	11.68452421	11.7677188	11.68077921	10.63020536	10.66794436	11.46213985	10.98764413	11.53918925	11.92850538	11.27924635	11.70764464	11.46805984	11.80515466	11.91079705	10.96803199	11.6635877	11.38739929	11.6475639	12.03046158	11.70164516	11.32338009	11.7286222	11.72719942	11.89185337	11.50583884	11.59360909	11.39583099	11.52968412	11.54330708	11.21677692	11.33264316	11.94056161	11.20405955	11.18349777	11.72740649	11.66654778	11.58892022	11.24250824
PFKFB3	12.14258485	11.28695157	11.97063165	11.60410827	12.47705008	12.26474505	12.1184974	10.68406266	11.0072262	11.13026333	11.56942151	11.56406468	11.40690472	11.50147381	10.89320242	11.49112518	11.08089627	11.30754779	11.49678259	11.46121591	10.71555288	12.22005287	12.23230241	11.3435349	11.68014294	12.64561956	11.52643348	11.93194363	11.10106868	11.73077761	11.55349563	12.09127686	11.33099843	11.31605099	11.18583229	11.86915331	11.24059178	11.20292454	11.34735803	10.89214942
NGRN	10.00615668	11.04829444	11.39895248	11.71645945	11.40572337	11.31038267	11.51183614	11.66131651	11.67066972	11.68203366	11.2812242	11.07700675	10.97330485	11.27299552	11.19979773	11.38072663	11.07419355	11.65203784	11.42346691	11.17155038	11.3695661	11.91032837	11.75792109	11.38821292	11.52406201	11.57752651	11.64867944	11.5425857	10.77337858	11.37897697	11.91045024	11.76790374	11.56284184	11.18421025	11.70662073	11.55332977	11.49556196	11.16858257	11.78248257	11.45802645
C5orf15	10.35139443	10.70413396	10.94591057	10.58683344	10.19369068	11.38526841	11.04971256	11.82826429	11.22077854	11.08110716	11.22634091	10.76398434	10.99070534	11.47064204	11.41953374	11.37497927	11.06794697	11.04842028	10.93172717	11.00223121	11.43094339	11.88252203	11.95897135	11.88074743	11.41759094	11.06542152	11.48544425	11.48444204	10.86613325	11.26446262	11.88735683	12.22210467	11.34440145	11.07961678	11.28715064	11.64158769	11.82953896	12.03605426	11.53088173	11.54426308
YWHAZ	10.55076615	11.07027522	11.77835589	11.55283882	11.57283997	11.33265517	11.80591723	11.19519817	11.37535696	11.7142923	11.38736743	11.44259212	11.43581713	11.33489146	11.44284473	11.56509484	10.72476967	11.7336643	11.70531318	11.78811045	11.85080413	11.60133237	11.28775199	12.03191634	11.75597694	11.8014235	11.7533121	11.79230743	11.12698146	11.97789166	11.42589362	11.75502126	11.29243485	12.0258982	11.65158462	11.48790187	11.7848514	11.2143004	11.82331266	11.24803488
NFIX	12.80776037	12.11983749	12.6600295	10.72033963	11.76979555	12.81624126	12.5728171	10.8501056	10.17927169	9.983380854	12.05434101	12.36464006	11.49580834	11.49363969	12.03929278	11.71630288	12.81040992	12.73907762	12.13976904	12.12328158	11.62323499	11.21755655	10.83333009	10.62732384	11.55801929	11.95811387	10.93360193	11.78294756	11.8283432	11.99118319	10.77263646	10.53782693	10.43269093	11.23138349	10.45235628	10.72023344	10.20436279	11.99244271	12.15122623	10.60741546
TUBA1C	10.91162411	11.37240827	12.07608291	11.70518027	10.76818281	12.0181063	11.87740254	11.31437124	11.16711909	12.02765465	11.83424436	11.91560944	12.22430245	11.73811936	11.62964932	11.90620085	11.52056543	11.43087019	11.43511397	11.68674581	12.28351678	11.14757272	11.38934768	12.05379848	11.63541103	11.18635913	11.95008612	11.39432329	10.98961963	11.45009291	11.87569068	11.17614607	11.7865671	12.33114541	11.84473535	11.23329031	12.14591635	11.69385278	11.72387776	11.29595177
NME1-NME2	9.990055896	11.26007869	11.8062153	11.76870093	11.87711196	11.48663105	11.55599027	11.74338343	11.06897345	11.36851156	11.32057956	11.39207794	11.93393538	11.7176516	11.27492579	11.60826101	11.45387465	11.76233726	11.43396115	11.52473916	11.65206841	11.67593679	11.73767069	11.39334865	11.34841253	10.7553352	11.78502467	11.40807826	10.81920289	11.66909075	11.58568319	11.68279841	11.86791872	11.89562577	11.5805259	11.63865004	11.61647712	11.90025044	11.39830479	11.5666798
CNN3	10.79434465	11.19876389	11.10257644	11.75272231	11.2644941	11.32349648	11.55626519	11.86314115	11.15356336	11.56411385	11.13058087	10.97798045	11.0692836	11.07669869	11.46413013	11.51682694	11.4904725	11.27019089	10.85874809	10.55754673	11.39571214	11.74154208	11.60193618	11.55478212	11.27866086	11.30693014	11.74066406	11.3416377	10.63055866	11.45578127	11.61893108	11.61615003	11.30538119	10.95610464	11.63132502	11.51238206	11.52782323	11.35941933	11.49301421	11.63950268
BNIP3	11.65463368	11.34406611	11.04869383	11.97002741	11.05857668	10.9615835	10.77534847	11.44269057	12.02039054	10.9762504	11.22694896	11.47109376	10.96009122	11.4520462	11.07411073	11.85931731	10.88980988	11.39867245	11.62064496	11.68289191	10.99539492	11.37979279	11.181275	10.94500821	11.74665802	12.21421732	10.65921611	11.74296551	11.46554923	11.40142635	11.40050155	11.43892393	11.20287585	10.44709958	10.86657419	11.46184877	11.21737732	11.37608322	11.37756614	12.34770322
TMBIM4	11.34554205	11.35005944	11.38259652	11.02372138	11.18548132	11.41623695	11.77414119	12.17630769	11.50958061	11.78230202	11.40445931	11.55412405	11.22009269	11.75656761	11.64318849	11.82985214	10.6943354	11.20596089	11.51631042	10.56936837	11.50593604	11.85288199	11.69036431	11.45284573	11.44338995	10.61668975	11.90077549	11.51319579	10.97534616	11.63878191	11.61149154	12.13879875	11.57125958	11.33673618	11.48386207	11.43450413	11.55897246	11.75929471	11.73850035	11.50976812
FOSB	8.864609998	9.303078943	10.67299898	10.3845741	8.053173084	10.30097365	10.22655544	12.83084393	12.07685192	11.69006744	9.272198635	8.089472094	13.21137215	12.06059283	13.24932098	12.27409789	11.89346612	9.853602258	12.51031186	10.01981866	13.79797543	9.287979067	10.19238397	11.79276862	12.76729822	12.00432405	11.52876299	12.72010239	9.488498846	13.24296086	11.37561209	8.32310686	11.25169684	13.96616738	11.28932424	10.44714457	13.0318387	10.01065997	11.7980113	11.00708314
CFB	11.26705304	11.43045243	11.0969892	12.11245444	12.50709117	11.43276773	11.09033554	11.43327806	10.42804839	11.29274976	11.10196705	11.77736243	10.7057921	10.75053862	11.59099111	11.34593611	11.58032118	11.19253088	11.6803201	10.94407738	10.88740978	11.21387821	11.36068332	11.76372922	11.02981297	11.5233981	11.43164208	11.44234096	11.10954981	11.79003253	11.2142558	11.77336645	11.37719867	10.89808697	11.75135942	11.11575774	11.14840102	12.2045241	12.11015962	11.5935832
MTCH1	11.55543137	11.80793361	11.48125305	11.51120121	11.95117943	11.66380574	11.89048215	11.39801966	11.08522459	11.392771	11.30402635	11.40371849	11.45059811	11.26672874	11.28887673	11.53089742	11.50739132	11.2534359	11.48052983	11.35684072	11.44577259	11.69818528	11.43967982	11.28687722	11.53974502	11.5598006	11.34935793	11.37977023	11.0576129	11.36838277	11.58942615	11.61580143	11.43161994	11.61290439	11.87563611	11.38814402	11.43043224	11.32825342	11.40002851	11.3329257
RPN1	9.1399445	10.63413541	11.12195541	11.2617085	11.09642125	11.24819101	11.16308821	11.81727623	10.97859627	11.62270219	11.44989074	11.20500028	11.35367731	11.72492807	11.2753608	11.50774871	10.94436293	11.42696995	11.26445035	11.22381257	11.72743575	11.9747798	12.13620752	12.17073405	11.29646732	11.32994186	11.87917205	11.4895317	10.55998587	11.81227071	11.88391436	12.14095527	11.8809559	11.39167765	11.77882713	11.89916712	12.12479653	11.74377522	11.63633347	11.49189814
YWHAQ	9.939146141	10.55507933	11.50385842	10.9493387	10.90723632	11.37684137	11.19992837	12.07783984	11.83980534	11.70122716	11.80965706	11.35256581	11.37766218	11.61373151	11.66482112	11.74829993	11.17509976	11.72823368	11.48847531	11.53467898	11.42645454	11.64732288	11.41997117	11.30643628	11.78270913	11.65072784	11.39891693	11.47719737	11.31398874	11.30869012	11.42404409	11.19461014	11.86683641	11.35088034	11.17355525	11.72706416	11.75073125	11.31909825	11.23027741	11.77929975
TCEAL4	10.78025889	10.89009798	11.40407149	10.89188966	11.10844165	11.59583747	11.6959982	11.35516683	11.24694119	11.44399572	11.26455341	11.2204061	11.13495055	11.24831449	11.29279691	11.46835572	11.34574849	11.37841858	11.20857235	11.11229464	11.07734477	11.81812082	11.66977361	11.42034884	11.27274028	10.9177094	11.90816675	11.27678076	10.67321863	11.23775742	11.92708044	11.76440683	11.59998212	10.94548112	11.6349862	11.50525374	11.60813358	11.4105715	11.4822455	11.61176346
FGFR3	10.71215989	10.96782975	11.42441561	9.201684245	10.55396282	12.04744475	10.58098027	10.90435823	11.26221586	11.26046417	11.03214197	10.69712379	10.19454828	10.9889237	12.34322808	11.48893378	11.52686457	11.60713771	11.30517188	10.50325049	11.3074146	11.53563716	11.72453436	11.19403676	10.82527144	11.20621803	10.78144826	10.91141954	10.78444741	11.27079848	11.46599525	11.11520171	11.71263605	9.615763777	11.90583492	12.0029512	11.46834775	11.40036719	10.98538286	12.09260322
ITGB1	10.21355218	10.5006071	11.61400438	11.16016833	10.45684771	11.37462932	10.969083	12.28942093	11.9297032	11.68798718	11.91700383	11.25683668	11.97608867	11.673942	11.46489202	11.59744316	11.85265916	11.92086968	11.6119307	12.08171028	12.0293008	11.45438613	10.77303427	10.86269512	11.80668134	11.46957907	11.21767744	11.58742623	11.65334973	11.56792842	10.96015322	11.37680456	11.50581594	11.8691916	10.97713535	11.47462834	11.71646079	11.10363547	10.60874396	11.37835947
FAM20C	11.66203211	11.57511249	11.00370488	11.51063611	12.50645275	11.11391687	11.33931035	10.42798889	11.01537545	11.18439667	11.57579241	12.14021343	11.55393295	11.82166107	11.17160315	11.62059049	11.12022318	11.86469611	12.18539366	11.8005063	11.17724856	11.10619612	11.26127354	12.24903909	11.71556997	12.01593942	11.6513605	12.06376951	12.08002039	11.67914206	11.36827578	11.50074973	10.67700987	11.69792237	11.34281201	10.65096354	11.6610967	12.18028937	11.47134736	11.68124804
REXO2	11.26798031	11.29986896	11.55932638	11.87589357	11.67987751	11.74860963	11.24399875	11.72171102	11.29362028	11.5075216	11.59119077	11.71981611	11.28142954	11.4299461	11.1761165	11.49060372	12.01795116	11.77983574	11.61681984	11.55483489	11.01572537	11.82705913	11.30895565	11.39172432	11.51659124	11.44982913	11.60671678	11.63381024	11.08870649	11.5791887	11.46159999	11.48080447	11.38041883	11.10512952	11.45043299	11.2376839	11.63167329	11.29095016	11.26790172	11.3362003
VCAM1	12.73326979	12.57340246	10.51331814	11.9344819	11.21833165	10.65580997	9.431045883	11.47742232	9.758287489	11.55464478	11.5931425	12.1714977	11.85470451	11.67709745	11.04824282	11.71099088	11.67945863	10.69514384	11.19404547	10.8611677	12.1323283	10.93065275	11.1327354	10.51888373	11.81024671	9.320710223	11.19551698	10.36618769	11.8373982	10.57673819	12.00574004	11.77414509	12.52789107	11.57368236	11.882643	11.86422811	11.0584418	11.28390003	11.27894567	11.70728729
SLC29A1	11.19573885	11.24326183	12.31924524	11.45970549	11.93100035	11.40724138	11.79285764	10.37357966	11.71278051	11.41599721	11.47952859	12.06143666	11.03114405	11.5732879	11.80535439	11.12166493	11.60604031	11.85858355	12.12420414	11.8584406	10.93605293	11.12294407	11.42459809	11.40407416	11.66455825	11.98254548	11.29151548	12.02076134	11.85649718	11.97764889	11.0970489	10.87519893	11.27895993	11.0892755	11.2872594	11.24910359	11.15026845	11.99308453	11.74011615	11.28452545
PLAC9	9.219944704	11.15375546	12.21240201	11.38322073	11.49769205	12.50072009	11.69223608	11.74786456	10.25098557	10.99751198	10.87473281	11.65521626	10.49584062	11.16499889	11.81887054	11.76132672	12.3939579	12.07410752	11.10813105	11.06181769	10.86027192	11.15398485	11.1961986	11.04722234	10.14195121	10.34354081	11.05268876	10.79896631	10.60201834	10.94876656	10.81697533	10.93559238	12.33271391	10.19036187	12.27686068	11.47839	10.60254991	11.58506484	10.73897276	12.03876838
TMEM14C	9.42174351	10.53131534	11.43052466	10.71732914	10.76623613	11.09392233	11.20372604	11.92692763	11.56822047	11.63082096	11.31818878	11.00130461	11.33711039	11.45028811	11.3277427	11.42194081	11.51135181	11.28105111	11.2141728	11.1020893	11.16225862	11.72993268	11.50877007	11.37017843	11.40705565	11.22439185	11.81109664	11.39804479	10.65558835	11.28903698	11.47343137	11.90980045	11.4116385	10.9896021	11.48357626	11.51466375	11.80359046	11.65236954	11.36211157	11.70828467
RPS24	12.084171	11.68588174	11.26878771	11.89053934	11.29019726	11.0909716	10.53078064	12.36864242	11.76600399	11.10755998	11.38701963	11.85361795	11.18650317	11.72286399	11.62727323	11.6694156	11.26159158	11.50797924	11.90836235	11.38214541	11.67489593	11.49287009	11.33757109	10.64334748	11.12997247	11.09161963	10.95558336	11.44580522	11.61758064	11.39326019	11.16819966	11.31253688	11.4773974	11.30991645	11.0776525	11.37216906	11.21464868	11.17564376	11.28787889	11.31016625
MT1G	11.92475299	11.89391958	10.14066542	12.64004839	13.08419147	10.05132322	9.165565566	9.099494232	11.51360871	12.73120659	11.7089919	13.13126024	10.72761325	12.72763874	10.87179626	12.89061129	11.0997115	12.15992236	12.65645352	12.66179493	10.12229958	11.62723085	11.93786549	12.23983254	11.79148458	11.69048243	13.49888858	11.77813626	12.17970155	12.06577402	10.68763195	12.33670276	11.41200591	10.96737637	10.63501548	11.85191843	12.13620122	12.1309338	12.70520309	12.12519086
EIF3B	11.48822451	11.51228121	10.7469394	11.24052825	11.65746086	11.42178973	11.46787358	10.76082057	11.4551183	11.45790622	11.06653832	10.89713832	11.30609023	11.09262194	11.51605265	11.30098005	11.16386238	10.94907751	10.88701444	10.89158062	11.25839274	11.68836016	12.04003492	12.13622041	11.27287823	11.30585837	11.86898741	11.04403212	10.78211036	11.22523182	11.80050749	11.61428985	11.77347043	11.35114666	11.89965696	11.6277836	11.97530744	11.20825615	11.23332333	11.69752181
PSMC1	11.03861861	11.37014739	11.40257165	11.25731071	11.58919553	11.48230424	11.42904519	11.43430645	11.46438604	11.54988594	11.36439009	11.13259173	11.64360911	11.30750271	11.12282461	11.62490986	10.91999114	10.98188074	11.2871243	11.04151813	11.51295511	11.51700718	11.66630038	11.54873939	11.41075756	10.91195445	11.44261603	11.33433223	10.90709382	11.11138435	11.74551476	11.57332802	11.5504308	11.65749896	11.67186518	11.45287068	11.48324162	11.08412752	11.438819	11.46341542
EIF4B	11.42386992	11.82215487	11.73794855	11.65444641	12.13669809	11.80759692	12.28572216	11.21868163	11.35799328	11.34810761	11.28388724	11.50617368	11.2404613	11.24330777	11.63566601	11.38443348	11.23054762	11.3259627	11.59368948	11.25058017	11.49855455	11.48475162	11.57643699	11.71408773	11.60669731	11.73070795	11.48729511	11.39785659	11.12063899	11.80429721	11.41700513	11.67535584	11.09818361	11.53770884	11.41966937	11.05477173	11.29672458	11.38118414	11.87276272	11.45281766
PFDN5	11.56219766	11.71964144	11.42841268	11.42759881	11.54929417	11.29280004	11.66428466	12.05129139	11.92980796	11.3260831	11.10736261	11.50865497	11.46480043	11.33868356	11.71760702	11.56545824	11.47704315	11.71623744	11.2702704	11.71309361	11.20527532	10.74934683	11.05076794	10.43540652	11.22889126	10.93447766	10.76673361	11.16489172	11.27617504	11.10732799	11.05519556	10.90485147	12.03920748	10.82479286	11.0961976	11.78080145	11.01475464	11.13720364	11.09918643	12.10668632
GLTP	10.38299965	10.6768349	10.97760651	11.54877949	11.31534762	10.57448539	10.54605348	11.36130339	11.3632977	11.76809191	11.85034355	11.22552478	11.08533919	11.57302485	11.57811501	11.58067232	10.91377759	11.64837755	11.24641183	11.391352	10.94497047	11.80226867	11.57581741	11.38881304	11.89926802	12.31045511	11.55362862	11.94078475	11.18673648	11.47354565	11.62581189	11.7032004	11.34551604	11.60873483	11.08184227	11.46578019	11.51474969	11.75046428	11.52882734	11.56305599
GMDS	10.78974883	11.19614143	10.68714387	10.70042946	10.97976316	12.13858455	10.774705	11.62526295	10.93280801	11.6133039	10.78398413	10.67050013	10.87506758	11.06079028	11.44499194	11.1905841	11.25979841	10.83297966	10.68334336	10.6355699	11.18358222	11.48062147	12.0337248	11.84109572	11.02392462	10.76514164	11.45462204	10.8788431	10.7108849	10.74979854	12.30292303	11.54421964	11.80451035	10.74376509	11.58257734	11.43678524	11.71567844	11.68057447	11.32714118	11.73093027
PFKP	10.50399818	10.39207689	11.72461584	11.14445308	10.00757601	10.28139235	10.38753246	10.82174104	11.57159548	11.33880444	12.21376291	11.81982859	11.86453436	11.9401134	11.14268394	11.8814582	10.71491178	11.69512612	11.70894419	11.85171341	11.28183489	11.79731925	11.52137285	12.28271895	11.76963397	11.7867789	11.45873193	12.04065513	11.86678869	11.69097937	11.74010016	11.49620125	11.42964697	11.21016791	11.12352725	11.49013793	11.90012703	11.87719354	11.75010298	11.76352569
TUBA1A	10.50919394	11.15004746	11.31223343	11.1275447	10.61055851	11.43592944	11.30944894	11.92851605	11.37424333	11.44599147	11.59975955	11.18005304	12.01403954	11.72214884	11.76154302	11.89081892	11.59154402	11.15886613	11.29995394	11.52998525	12.14625029	11.0899562	10.99695179	11.68707312	11.68461194	11.28698286	11.40266577	11.50176237	11.36254324	11.19256091	11.13426236	10.91032499	11.55800832	12.13682163	11.32054209	11.31311608	11.59489506	11.31123003	10.86670713	11.58414397
RPL22	11.54666016	11.53902878	11.44210659	11.7921097	11.9209607	11.4568684	11.96244277	11.34500929	10.88686708	11.17150104	11.22578792	11.5711748	11.12253534	11.20572249	11.5115961	11.4829341	11.30208957	11.32759016	11.53833668	11.07648783	11.24245808	11.32783228	11.15346801	10.95245423	11.72774613	11.8082703	11.30036809	11.47040895	10.65506703	11.22095577	11.50840645	11.30878259	11.21871723	11.38972864	11.32112684	11.0265882	11.17050433	11.3280386	11.6722824	11.19305298
PRDX5	10.51315599	11.13925343	11.50937959	11.38450237	11.74355628	12.20403763	12.21301491	11.71397732	11.39611059	11.36403163	11.3830889	11.35865096	11.35883222	11.50064623	11.55970798	11.67815619	11.24915329	11.29950689	11.48045537	11.64469551	11.33673241	11.33147026	11.2030108	10.85178948	11.43646449	11.35833414	11.18013286	11.48705548	11.38444596	11.59639133	11.26363787	11.31786235	11.44829604	11.12305398	11.00369992	11.36555256	11.13085822	11.65084516	11.00830866	11.31259561
TM4SF1	10.57702039	10.77559055	11.29380831	12.3191615	11.69513243	11.32312754	11.28228415	12.15765554	11.92855037	11.57131163	11.45464932	11.69515107	11.48594414	11.65536869	11.41717278	11.61950865	11.1453443	11.06880867	11.50646961	11.533074	11.43755638	11.56009146	11.40232193	11.43569434	11.59336732	11.27206577	11.58217192	11.96437837	11.38365018	11.45380519	11.289801	11.67763725	11.43984344	11.63822973	11.6218937	11.24831732	11.71880539	11.55335881	11.10143034	11.47989562
TBCA	10.48211705	10.67163963	11.34848096	11.46038091	11.33883132	11.34881816	11.4847141	11.80177203	11.77204963	11.42068243	11.40485221	11.02458427	11.38356513	11.56854607	11.52423426	11.73050227	10.89965708	11.1844888	11.56175996	11.29983526	11.19164158	11.49366878	11.12037406	11.05880473	11.80836782	11.08607857	11.30117026	11.60128045	11.08944803	11.20758583	11.2568083	11.44576172	11.29719313	11.39183996	10.97847493	11.27813466	10.94217508	11.37361373	11.38523262	11.45863194
SEC11A	10.27159982	10.88727615	11.4301226	11.32966908	11.57439005	11.37305758	11.62176467	11.64472864	11.37400458	11.52880822	11.4829829	11.38490359	11.26355171	11.36461338	11.36280879	11.50454934	11.22305915	11.52654548	11.51482036	11.43570828	11.40037144	11.70941107	11.47640734	11.39940226	11.31715394	10.69574241	11.51457048	11.38898354	10.84799668	11.3278701	11.52189837	11.78854953	11.33571092	11.42690503	11.29787898	11.37403306	11.47006578	11.69402414	11.69657986	11.39515517
PABPC1	11.33709202	11.69092098	11.98910328	11.73615588	11.79880304	10.85771896	11.14851456	11.45856656	11.14645483	11.56622168	11.68495646	11.58636647	11.73714891	11.49700871	11.61689258	11.29689576	11.2492711	11.29346893	11.50343102	11.2350795	11.64842365	11.6860331	11.33321405	11.45652949	11.56156437	11.52055285	11.58929886	11.37471139	10.31907869	11.65849724	11.64710013	11.57876772	11.39644809	11.91685009	11.089876	11.3823655	11.18819738	11.19815751	11.62527214	11.25454181
SLC44A4	13.38855595	12.34969287	10.96186173	11.41543616	11.37381812	11.74973387	11.38136555	11.0294551	11.60555653	11.66695991	11.14693172	11.10729065	11.3059449	10.90700525	11.27531248	11.00794044	11.35960914	11.29007847	11.00070539	11.2767799	11.46233472	11.40389896	11.63555574	11.23382518	10.77109982	11.24969853	11.32988348	10.78016386	11.73763264	10.95203257	10.44082096	11.40287535	11.45000412	10.35591626	11.9497678	12.27633411	10.60389751	10.74158634	10.30652345	11.45195594
STK24	10.65719652	11.05324297	11.37588115	12.24805544	12.32572609	11.18184892	11.41801201	11.35467072	10.93976448	11.52281671	11.36484402	11.20146941	11.00784872	11.37229148	11.36144441	11.37185191	11.04454407	11.69688147	11.50361425	11.32759437	11.23750088	11.60522971	11.26992703	11.52664699	11.73772346	12.20028461	11.48473595	11.71942719	11.27175365	11.51500645	11.50233499	11.80331551	11.45499696	11.49319342	11.49018343	11.23387342	11.48986913	11.22773175	11.6763095	11.27002777
FKTN	13.28793592	12.40195532	11.0099426	11.5355073	11.48118538	11.72609633	11.07779642	11.51213906	11.44102124	11.3156358	11.25367994	11.09524989	11.5285829	11.13876613	11.44516357	11.10323346	11.7478962	11.54850121	11.10663922	11.46628705	11.47600523	11.08502022	10.79163467	11.40602336	10.60971517	11.16112286	11.1581461	10.90132588	11.88783165	11.27615991	10.45136504	11.15920682	11.31886167	10.58869067	11.79467304	11.96186236	10.4993406	10.87701411	10.44484851	11.57827226
CCPG1	9.697344599	10.18924722	11.81620588	10.62130622	10.36674263	11.36341402	11.59746415	11.46524712	11.38336425	11.22861357	11.49852239	11.44776315	10.9239256	11.48297569	11.17616829	11.3742263	11.53123604	10.99306156	11.44491439	11.40386226	11.24267513	12.12188348	11.88376999	11.50365422	11.41004312	11.40170228	11.78498017	11.82751128	10.88885861	11.93525149	11.43034452	12.16822082	11.4321429	10.63431194	11.56887721	11.63019285	11.55501993	11.2713763	11.96677656	11.51344801
XBP1	11.66661791	11.59532253	11.71430394	12.3428401	11.79891406	11.43771367	12.29619497	11.6217066	10.93661649	11.26439474	11.53621234	11.7862817	11.00134646	11.49617869	11.34878455	11.55401758	11.33384964	11.45364851	11.4222273	11.17818082	11.17552482	11.22289604	11.07715077	11.24353155	11.62759011	11.98197495	11.49786591	11.78218894	10.95753581	11.84108094	11.51230341	11.04210991	11.14908469	11.58968032	11.01406335	10.86639496	11.36518017	11.58558398	11.85402464	10.79031371
B2M	11.13258005	11.65417803	11.73466736	11.19228756	11.00057576	11.59152289	11.70712159	12.17749952	11.67098899	11.32529238	11.1221901	11.30926975	11.44065669	10.76392953	11.88869362	11.33243533	11.82764309	11.51739345	11.08983517	11.34073644	11.31657585	11.0636016	11.53485346	10.87560112	10.79292494	10.29207622	10.80932676	10.77164806	10.95942697	10.9082147	11.44694108	11.13013233	11.97728407	11.45196439	11.762376	12.07549954	11.51153475	11.1241288	10.90373909	12.27154762
ACADVL	11.99800149	11.56464886	11.12366822	11.58528071	11.87162479	11.79413618	11.78554536	10.75883616	11.46944159	11.01672783	11.49102776	11.39834587	11.64504369	11.39400967	11.57004215	11.51754393	11.54811464	11.35998929	11.19870807	11.13568464	11.53037936	10.8500328	11.14574195	11.48020541	11.36992379	11.74823655	11.2140179	11.34807916	11.70152685	11.33971909	11.1628597	11.447728	11.01061439	11.27700922	11.61833057	11.11830029	11.07226952	11.61568306	11.31954922	11.14596509
EIF4G2	10.94039942	11.08628361	11.88291246	11.26072662	11.30717886	11.67342234	11.95704531	11.40003529	11.28124599	11.10478275	11.62288475	11.81986529	11.43746164	11.54880546	11.70319016	11.41335074	11.25577584	11.57765507	11.87339757	11.56279344	11.8614192	11.40695478	11.05592394	11.43652364	11.91368132	11.7134707	11.21924304	11.71421167	11.22889747	11.82147412	10.81248611	11.30131652	10.72822322	11.62129612	11.01347496	11.03919341	11.61890671	11.41284927	11.45268281	10.76633218
GNS	11.04943078	11.06845212	10.96018795	9.77891257	10.66118852	11.29374028	11.02308365	11.35734756	10.86693441	11.75842445	11.13293604	11.01317706	11.5792721	11.041227	10.98953505	11.22752824	10.88990866	10.65725137	10.7940844	11.0235338	11.82584115	11.95961001	11.89729554	11.67386299	11.29343077	11.29862918	11.49602822	11.3405124	10.52928271	11.24819071	12.02797061	12.19377233	11.47470994	12.35419906	11.51015787	12.16715971	11.88859454	11.11569321	11.23753028	11.39600251
DSTN	9.975061854	10.92782463	11.94173761	11.2052386	11.13197662	11.34881816	11.4351097	11.96985309	11.31339122	11.21854453	11.56651272	12.02023298	11.28958015	11.73280135	11.32872072	11.82930085	11.39418319	11.913982	11.96219312	11.8247178	11.32407881	12.00483373	11.23320702	10.98651558	11.44885046	11.36261717	11.50481769	11.52863173	11.16294014	11.66819304	11.05153469	11.44510569	11.27038529	11.31761498	11.3133467	11.36112342	11.52552439	11.20354361	11.07453304	11.28573596
GNB1	10.46652972	11.00994918	11.44585984	11.05684556	11.10219966	11.24559533	11.32092312	11.15275418	11.23959139	11.45057689	11.50832011	11.44155578	11.60630449	11.33750596	11.3563848	11.32068479	11.29703167	11.59130872	11.39582972	11.59694631	11.69197879	11.84602165	11.3237118	11.2352567	11.59980544	11.65280018	11.40180149	11.7350372	11.2566481	11.62946139	11.25955622	11.54861543	11.20144823	11.86295911	11.17390743	11.36910459	11.44046049	11.5172979	11.32664726	11.24785696
ERGIC3	10.01885034	11.00545658	11.80214835	11.06693197	11.31053658	11.77318604	11.72881459	11.53007006	11.34780939	11.11355839	11.37879819	11.69423422	11.36308354	11.51843128	11.40040282	11.5243209	11.19359746	11.460757	11.71526083	11.56880485	11.60220998	11.40819789	11.6597801	11.33803975	11.37332908	11.32499097	11.49764983	11.51510712	11.14273629	11.52045088	11.32100367	11.52680712	11.4663019	11.36744142	10.88287154	11.58924441	11.17111793	11.62297962	11.67202221	11.64693321
CHCHD2	11.16061276	11.46249891	10.96186173	11.78834809	11.59925967	11.43128778	11.63270273	11.97034428	12.11084353	11.16330616	11.70951368	11.15787389	11.73663811	11.52826256	11.93572315	11.20317253	12.54867892	11.56900425	11.03154975	11.92053055	11.17670444	11.05598275	11.61490925	10.42710734	10.72569672	10.67480234	10.67569628	10.72022786	10.83170332	10.82505108	10.77272207	10.8583983	12.17306585	12.08182156	11.74494173	11.72401439	11.24653403	10.9689911	10.69340978	11.46462109
TUG1	12.20283743	11.82688508	11.05730836	11.20373362	11.27191165	11.35653047	11.6060786	10.83121056	11.06401186	11.28510452	11.26977283	11.13449832	10.88980891	10.82721611	11.19274972	11.0605748	11.01372946	10.92169131	10.96961665	10.99327854	11.22534335	11.60995156	11.68217838	11.90971701	11.22623883	11.46245004	11.65364774	11.2717607	10.90469367	11.55381223	11.29903109	11.80290885	11.26448729	11.01251044	11.90973675	11.68965961	11.48829774	11.04532408	11.47462532	11.28169654
C1S	12.13962987	12.46026483	11.69726725	11.6422735	12.71303605	12.6107317	11.82759302	11.86688294	9.277429335	10.84604486	10.44596375	10.99966403	11.42864046	11.07182162	11.8373768	11.55005048	12.00365827	10.74604143	11.57817802	10.85311474	11.37569824	11.24816623	10.86952667	10.8359047	10.98528008	10.90567495	11.21447584	10.52869499	10.99980364	11.26805441	11.32158817	10.84782105	11.16330753	11.65777456	11.65994165	11.18212175	11.31643207	11.45400503	11.09803106	10.37077918
OMD	9.274986071	10.60884478	11.70065554	10.05835406	9.936078176	9.735113161	10.03375661	12.15174396	11.89708166	12.51870713	11.47128103	12.12777434	10.97716223	12.07745052	11.07916242	11.94190828	10.82409017	11.48373851	12.21952713	11.94404019	11.14053531	12.92100652	11.85535303	11.70236621	11.38866632	10.65202375	12.38283836	12.05693347	10.83858264	12.10749708	11.41152487	12.21338126	11.92565877	10.88218049	10.82921906	12.1962113	12.21716382	11.38951216	11.72341715	11.93255675
AHNAK	12.72793535	11.62887455	11.98128753	10.79076791	11.80903714	12.14440485	12.15693498	11.18544229	10.64643516	11.0824418	11.57754518	11.40714505	11.8864557	10.9275699	11.30093751	11.50479039	12.22043917	11.74684782	11.40773865	11.73497102	12.17136921	11.11140736	10.50698466	10.65806035	11.39903221	11.68060879	11.0993035	11.08742658	11.44859907	11.55173171	10.50490957	11.02055148	11.07644616	11.50815784	11.68469248	11.28697825	10.82627653	11.00047208	10.94990862	10.76471246
P4HA2	8.884714821	9.20969283	11.27375729	11.09161131	9.717750428	10.59584944	9.908035669	11.30791182	11.40337459	11.0539022	11.65908096	11.64947711	11.4607374	11.39163932	11.06344963	11.62475129	11.16000165	12.04832451	11.53030031	11.91733937	11.59528509	11.17039141	11.296916	11.86309011	11.7007255	12.00572992	11.0711799	11.75718739	11.25144031	11.78766794	11.52347442	11.55748707	11.10729292	11.26364245	10.74930125	11.04609187	11.60200846	11.62655609	11.65772788	12.02318468
CKAP4	9.721582619	10.29077023	11.71910599	10.87867918	10.80447445	11.54338892	11.27569352	11.44148282	11.01032633	11.25180544	11.19466094	11.73301045	10.80026963	11.13625221	11.76082182	11.26692739	11.40343029	11.53994406	11.59767898	11.37015722	11.48445914	11.41956212	11.6897948	11.93466259	11.12855806	11.09457801	11.63515173	11.06275469	10.40317621	11.81087359	11.41130523	11.65488035	11.2716523	11.06227483	11.34908415	11.26193357	11.914942	11.63495949	11.32351517	11.3310349
SEC61A1	10.96658874	11.09231072	10.72440325	11.44799307	11.02713241	11.091314	10.84663476	10.98317904	11.32490479	11.36966121	11.16546891	11.12499934	11.25300389	11.13940856	11.30506149	11.00924709	11.01199456	11.21093415	11.04898623	10.85384857	11.37048353	11.78984138	12.01675147	12.36950788	11.21620328	11.23981798	11.79575596	11.19240825	10.78525254	11.45878971	11.71770404	11.48858758	11.63942713	11.40161358	12.01778177	11.54650041	12.27551536	11.27644924	11.39783433	11.48371097
RABAC1	9.543254798	10.73864606	11.44233935	10.86677372	11.24966732	11.22832352	11.43326636	11.20377462	11.43639094	11.28048352	11.39118792	11.75285741	11.35175144	11.65901873	11.1254026	11.7458207	11.10897068	10.99487006	11.67739714	11.3811731	11.41894331	11.47162301	11.71859963	11.94485603	10.96020383	11.15211801	11.66363128	11.3460327	10.94166998	11.44403429	11.60976928	11.56087506	11.39846952	11.29309805	11.08146755	11.19194331	11.64052347	11.63291462	11.43576553	11.62371256
ARF4	10.64322216	10.52860019	11.4716882	11.59359674	10.94835481	11.16919708	11.13752716	11.55058259	11.34154855	11.3468751	11.63793883	11.60526038	11.2354455	11.88300681	11.4398332	11.55508252	10.93522597	11.59956004	11.45684563	11.32838533	11.46049508	11.04709146	11.22467306	11.44791926	11.76793763	11.74543917	11.45172717	11.62823803	10.80247158	11.59935108	11.1348612	11.08562105	11.32187327	11.64093285	11.28230293	11.28509172	11.57772339	11.52498672	11.43387938	11.08999722
NPTN	10.66358361	10.99332016	11.32400308	10.99585614	11.18250056	11.58579316	11.32367336	11.80535074	11.38943751	11.28306774	11.84021884	11.55184771	11.27817673	11.76516762	11.32620446	11.67720799	11.49097766	11.94644222	11.67414249	12.03159425	11.47272961	11.05943776	10.61943285	10.77621388	11.69578012	11.76608116	10.75696058	11.69937036	11.82264895	11.79808313	10.77588604	11.01646689	11.21598764	10.90525739	10.97988018	11.05295538	11.09960035	11.18963471	11.25106187	11.34669006
COL6A2	10.09391749	10.36136551	12.48952983	10.89008623	10.20821619	11.4223093	11.03137602	11.41870121	10.81669934	10.98385101	12.40757229	12.67847256	12.76947971	12.48651682	12.30697341	11.82670696	11.51307933	12.48335765	12.2833764	12.49871892	12.32304036	11.06345822	10.99262555	12.03317122	11.69270736	11.21150602	11.09831329	11.66770224	11.5183803	11.69375584	11.34402806	11.46335994	11.21254437	12.79908511	9.965139565	10.75920827	11.15477181	11.94013826	11.40440703	10.95037093
MRPS6	11.51115298	11.1835476	11.29036825	12.24560039	11.37159994	11.48656458	11.52250387	11.27777002	11.8967593	11.45093826	10.78234971	10.73409053	10.89661804	11.20348552	11.26717006	10.65355003	10.71270036	11.26850863	10.80134662	10.90625711	10.6611425	11.27603814	11.75031737	10.85352996	11.22168106	11.60982166	10.72724716	11.64059631	10.62349068	10.94486569	11.32392378	11.34644586	11.61723245	11.14328175	11.23485116	11.40416497	11.50291415	11.63285531	10.65545525	11.42282973
TTC3	11.45747597	11.16553164	11.59833888	11.40663199	11.16193466	11.33368172	11.17980472	11.59281434	10.75387131	10.60824072	11.47076405	11.46706807	11.33658826	11.47303252	11.40508832	11.25271215	10.9965701	11.61881556	11.67635645	11.47788144	11.665347	11.28510806	11.11419952	10.69066575	11.53242815	11.85462578	10.88504108	11.62550427	11.41341267	11.88519138	10.59947981	11.35968642	10.67700987	11.34584541	10.9028011	11.25297587	11.31907422	11.5267291	11.32252469	10.79165217
COL11A1	11.23648953	10.75067656	11.88567329	10.22623656	10.62244436	11.55968318	9.818288858	12.28762721	10.57645459	10.16768378	11.8215163	11.26522634	10.80607916	11.72123455	12.50837755	11.39308352	11.96206304	12.56113776	11.72809482	11.6857761	11.95781627	11.4120898	10.80041596	10.42277312	11.4810502	11.71192849	11.19113781	11.45347923	11.03668298	12.42426132	10.59444629	11.32552724	10.83417005	10.16791018	10.32646166	11.17350356	11.21821972	11.75709846	11.45288423	10.54489491
EEF1D	11.49769376	11.9880407	11.05909354	11.28477024	11.42240611	11.11909653	10.95192939	11.70118546	11.33999927	11.61870501	11.10993366	10.93464437	11.35831752	11.24423418	11.64191883	11.25373506	10.78533895	10.88429434	10.87639413	11.20278441	11.18727958	11.296015	11.76524282	11.61801234	10.95602177	10.49582391	11.57038848	11.15074057	10.78798716	10.95314276	11.74977976	11.6295055	11.69701958	11.09887666	11.40054782	11.74409509	11.57041559	11.66663492	10.35252368	12.02684035
SOX8	9.610934908	10.6576872	11.39234132	9.505494777	10.33265882	11.35483196	10.47249057	10.51411708	11.2552069	10.62924467	10.92476301	11.37921807	9.591660019	10.91434328	11.61731079	11.39215387	10.43488494	11.89308153	10.87108311	10.66334203	10.29517471	12.29727568	12.81171611	11.8240104	10.9712255	11.7108744	11.63194782	10.89887437	10.68128115	10.66857652	12.18210385	11.12033385	11.5150833	8.98528631	11.68015084	11.70022388	11.11124583	11.65859871	11.26343771	11.92833713
DPYSL3	11.76983369	11.35635989	11.65373355	10.47657266	12.00887274	11.53657878	11.08254578	11.35228677	10.21589131	11.06093271	11.36852078	10.54108085	11.58963644	10.84250639	11.47849497	11.56165464	11.68812912	10.95345952	10.97194242	11.33262089	11.53270897	11.59910765	10.85113756	10.8984258	11.57230189	11.85610306	11.16167516	11.08795071	10.7571713	11.2152157	11.60670241	11.52513451	11.08279605	11.69719629	11.29382433	11.4376966	10.8193675	10.78267891	11.10597167	10.90281352
COX6B1	10.07703098	10.69377701	11.81633692	11.26284457	11.58301508	11.40096974	11.51559813	11.53579088	11.54069916	11.47830784	11.74794676	11.5976716	11.65204209	11.57473384	11.32045639	11.61890374	11.31878255	11.66445366	11.40063647	11.52591001	11.68904273	11.00493599	11.13082623	10.90179468	11.29701054	10.24895052	11.22002523	11.35279454	11.00207433	11.45429946	11.31796048	11.15001325	11.51466685	11.25303159	10.78580132	11.04108941	11.08818766	11.27707762	11.88384734	11.34261461
PRR13	11.90771209	11.81550495	10.79115496	11.63594904	11.82853494	11.20935158	11.26477109	11.29074117	11.39171787	11.6431993	10.85042688	10.82502978	10.84586802	10.96565072	10.92691649	10.9891799	10.40644955	10.94451512	11.13080046	11.07695329	11.07521135	11.39406522	11.52359317	11.13850095	11.36009657	11.23549151	11.03100449	11.21952025	11.04859523	11.04758242	11.66513413	11.38908115	11.70138642	11.35616516	11.55027478	11.48917381	11.33999981	11.09405612	11.4628202	11.71334267
ATP6V0E1	10.09313571	10.71563428	11.11151572	11.24513417	11.10162283	11.10384545	11.17517853	11.97469501	11.60535532	11.43165539	11.33880097	11.24185351	11.50092957	11.4565509	11.05524667	11.40149777	11.11197354	11.26380368	11.2158264	11.08656932	11.36729008	11.32304723	11.11061709	10.73622535	11.65995891	11.05870307	11.10170552	11.54288386	11.34832797	11.23558168	11.26290768	11.50917592	11.33674636	11.63822973	11.16117582	11.42625992	11.16219597	11.01284943	10.99747613	11.60552189
NFKBIA	10.9792887	10.82105065	11.25119369	11.64012867	11.67581311	10.77830455	11.81728581	10.89078039	10.66526172	10.87037466	10.88635808	11.04610287	11.05179579	10.96669856	10.92636202	11.34973233	12.00205134	10.88727075	11.17105849	10.88099722	11.83393398	11.74248292	11.71773197	11.89494542	10.88743922	10.41065028	11.68939214	10.94636585	10.21806458	10.86298461	11.8509387	10.79901622	10.97635865	12.5104564	11.69617192	10.94839349	11.03617064	11.09484279	11.68028248	11.38729088
PRNP	10.75483979	10.98057203	11.37570769	11.31366193	11.20989825	11.28888257	11.87833129	11.7475712	11.31239272	11.00217459	11.37163647	11.44381596	11.21588309	11.07261522	10.81309087	11.59589119	10.96233683	11.14351935	11.30777385	11.15752089	11.40408075	11.6552438	10.65528555	11.11701984	11.27361375	11.77843143	11.07074746	11.39309641	10.87486255	11.22286419	11.19995725	11.59773057	11.14873835	11.19359435	11.80130281	11.18146076	11.37359964	10.85075744	10.93021931	11.61239043
ARPC2	10.7953641	11.067039	11.4316298	11.27005324	11.00114578	10.99834752	10.74572946	11.62744041	11.25477308	11.38040911	11.43432081	11.27919388	11.3618234	11.48864159	11.58656961	11.26510225	11.54866659	11.57841805	11.2990684	11.65083556	11.58819026	11.16879244	11.15356196	11.06740415	11.43265865	11.10574704	11.2995655	11.32010675	10.84908257	11.42348945	11.16995361	11.30058954	11.27621288	11.87975898	11.17841974	11.47143373	11.39007729	11.41451307	11.17725517	11.1563071
RNF7	10.13714315	10.85066952	11.0396014	11.53802648	11.08600789	10.87604871	11.05408749	11.25101756	11.02797159	11.02640072	11.45502935	11.2386773	11.2460654	11.67902028	11.4102862	11.49164646	10.99097803	11.25078109	10.96982824	11.28093682	11.15785634	11.26902711	11.16618631	11.19010502	11.49749525	10.99470535	11.35519826	11.58742623	10.78049674	11.33265329	11.5127642	11.23357679	10.91962986	11.5687415	10.83748729	10.85515809	10.96365279	11.58604191	11.70427954	11.27294019
GLG1	10.78667737	10.6827145	10.93748301	10.92076931	11.0406044	11.30408314	11.14980922	11.14257241	11.27099189	11.39402626	11.2965519	10.75732643	10.99493509	11.00713405	10.91112345	11.19497688	10.96619862	11.39867245	10.78570588	11.23003105	11.21653577	11.59201509	11.52101439	11.4114333	11.03056762	11.21564102	11.43761749	11.02281401	10.68093884	11.17732212	11.22504356	11.63547706	11.47661897	11.03230116	11.83356308	11.6890178	11.76132818	11.2629727	10.7030604	12.0019146
CHST3	10.6412559	10.5463682	11.75934203	10.90266318	12.06136868	10.93636401	10.58176267	10.44417924	11.45534327	11.52681392	11.04073704	11.43811195	10.41374016	11.04091541	11.57365317	11.25679948	10.79633694	11.73717713	11.67817717	11.21095088	10.55039189	11.88443049	11.57547308	12.08300282	11.72836095	12.75248965	11.46365985	12.02810461	11.81289499	12.16387676	10.60083197	11.34073298	10.58632963	10.98367736	11.71120482	11.4721443	11.68484561	11.22525291	11.10072549	11.2737545
CRYAB	9.377141743	10.22749551	11.41588361	11.32853511	11.87505664	11.52818606	11.52649025	10.78457151	13.19073223	11.83151763	11.01097888	11.29064022	11.44715911	11.98832983	11.20878711	11.96550525	11.27671282	10.51860557	12.18916784	11.50966073	10.74729578	11.13206663	11.65660543	11.2448587	11.72120703	12.05161569	11.15481291	11.8552666	11.5506494	11.66270942	10.62343494	10.58666562	11.10586401	11.06629037	11.67768672	11.41170972	11.62379195	11.09761376	11.351735	11.7993748
CRISPLD2	10.56645222	9.473358161	11.40560394	11.70745834	9.738120847	10.92555212	10.43800103	11.2397121	11.24885973	11.10709749	11.6565894	11.25241071	10.79654246	10.93313618	11.79787844	10.70946701	11.13084513	11.52944469	10.86427481	9.61264771	11.09717565	11.30411115	12.11874113	12.72531769	11.56718914	12.14954439	10.29063327	12.1492187	11.69278758	11.5859853	11.50279897	11.00360363	10.85744961	11.43795365	10.23555645	10.66778887	10.88185114	11.91677124	11.28449296	11.11562429
RAB7A	10.06236825	10.86441908	11.02850743	11.09445649	11.05491718	11.5658883	11.51083147	11.50259249	10.95893716	11.1728254	11.09008869	10.97515973	11.05819917	11.22300298	11.28153337	11.32797194	11.43287763	11.03209504	10.85509009	10.98557597	11.56147737	11.58937748	11.3516155	10.84730434	11.31956412	11.26852635	11.41887796	11.08928929	10.49648415	11.23346012	11.29248679	11.52705474	11.17815907	11.12718871	11.3687214	11.20721887	11.17830896	11.37563134	11.23997875	11.17091501
CTNNA1	10.95653442	10.64366983	11.26741273	11.43026733	11.11619638	10.8785517	11.07902604	10.78801807	11.20423015	11.15483931	11.43614962	11.15502861	11.37071533	11.22372103	11.38920151	11.41832818	11.13545387	11.20457891	11.36926533	11.45430693	11.39288605	11.47927796	11.37121321	11.63867368	11.68745546	11.70702852	11.20265505	11.55813619	11.19042719	11.40648824	11.0216193	11.34658662	11.11826604	11.77503217	11.31628237	11.37841998	11.43133495	11.50893225	11.22998419	11.33359239
GHITM	10.93993588	11.08384198	11.36781242	11.27778815	11.47422721	11.29936989	11.54618528	11.47143969	11.37686686	11.52470254	10.8713046	10.94737777	10.79966036	11.22692051	10.94144133	11.27770985	10.96120474	10.66488748	11.31175172	10.99488584	11.1280331	11.79498929	11.53243825	10.93423699	11.58795029	11.36894967	11.41225413	11.39912648	10.56301654	10.99330703	11.14711577	11.57888704	11.36132206	11.1076084	11.26363645	11.52298264	11.06635903	11.03452924	11.39443207	11.35398295
RPS3A	11.36350471	11.07344513	11.11541318	11.48762798	11.36778431	11.03896419	11.11496529	12.47081311	11.92917932	11.45814588	10.90934142	11.04487797	11.30065543	11.22989325	11.27502247	11.42234167	11.24899621	11.70322985	10.78155867	11.40036684	10.85853482	10.33189226	10.64511714	10.46311486	11.1428938	11.08293553	10.46734097	11.05978948	11.25848241	11.2583252	10.82714859	10.79787551	11.823158	10.41621119	10.82610656	11.68856458	11.06548141	10.58214022	10.8252174	12.17739871
LAG3	11.67381196	11.31000694	10.0009341	11.46249519	11.54880169	10.51397756	10.89796825	10.92570537	10.88405238	11.1216689	11.52110369	11.95404943	10.81455055	11.63142688	11.18437999	11.50554774	11.95948766	10.9988503	11.45559631	11.67391954	10.56459222	10.65490527	10.90727025	11.42987574	11.26110792	12.13009871	11.34355443	11.30358367	11.70876065	11.31065203	10.75124563	10.8730359	11.03508272	10.39574266	11.15720437	10.97290705	11.00421612	12.09721213	10.97297792	12.00720852
GPSM1	12.4425132	11.32665642	10.93196211	9.932564609	11.67957683	12.35665865	11.05562631	10.18877485	10.26942945	11.08306942	10.81862658	10.60164153	10.77680488	10.60122968	11.67431039	10.73766026	11.07962802	11.18227896	10.53868309	10.6966463	10.98574355	11.47621008	11.3230483	11.64828569	10.72068462	10.96318408	11.12113096	10.93263052	10.17860565	10.90097539	11.68989239	10.79746048	11.16575329	10.67608294	11.91505391	11.53726964	11.57452327	11.25234986	10.93115613	11.10581629
TMED9	9.535818278	10.06094324	11.06079182	10.91801867	10.87387204	10.66657578	9.862046885	11.15965303	11.55344998	11.69719779	11.69260507	11.73999039	11.20892708	11.89316021	11.31529617	11.45644485	11.05542304	11.45664013	11.39175914	11.68549077	11.06435191	11.25954237	11.49677915	11.55996308	11.12825481	11.2268026	11.71401296	11.30929561	10.35880852	11.04836304	11.32631386	11.55409087	11.42678313	11.10485816	10.94070814	11.27654383	11.57033724	11.78125794	11.27280781	11.82206627
MT1F	10.8412987	11.15662636	10.97263036	10.60225653	12.04313306	10.22254611	9.945258689	10.53350714	10.97447427	11.93260232	11.27320668	12.26335446	10.63103382	11.76717501	10.91112345	12.29226472	11.07072141	11.96262635	11.97993041	12.06103776	10.86987355	11.49786795	11.45120301	11.11058541	11.26319163	11.1104464	12.15326173	11.76751701	11.44157453	11.38173049	10.58725249	11.91825219	11.77400298	10.23513008	11.06482229	12.05800966	11.53080247	11.67518059	11.8331807	11.48524384
SRRM2	12.67320259	11.35225836	11.11660099	11.38777251	11.68162029	12.09301133	11.94759305	10.44928548	10.46137423	10.99992849	10.98120442	11.16400145	11.34562884	10.73618855	11.53692199	11.11677561	11.11325872	11.49248315	10.85142287	11.07839107	11.27772697	10.65756317	10.8128814	11.15866091	11.14454506	12.06273835	10.76256578	11.24383639	11.46267226	11.45321185	10.51990434	10.8939376	10.56701065	10.99430131	11.28992142	11.03465674	10.73953196	11.2146462	11.46826137	10.82615626
FSCN1	10.55462783	10.25998631	11.09021637	9.994470469	10.643214	10.78893557	10.26025981	11.14361722	11.02623727	11.19558322	11.80973217	11.04836633	11.77672203	11.40453256	11.44116767	11.41635388	11.3664028	11.80640342	10.87306288	11.66524187	11.48848404	11.544914	11.78142503	11.58461831	11.58044697	11.63937939	11.43570347	11.24989151	11.0195009	10.91242726	11.37200503	11.40921727	11.20458704	11.92608621	10.63939648	11.10221356	11.22365907	11.19380446	11.23945442	11.03776093
COX17	8.863861592	10.04722405	10.87321009	10.94876128	11.05985538	10.61791031	11.04754153	11.23462073	12.09520471	11.80465588	11.48587096	11.670037	11.04340761	11.80018374	10.95986072	11.67178225	10.98782659	11.72780281	11.76663287	11.69691959	10.89508957	11.15465817	11.36334358	11.33874998	11.59794749	11.39042958	11.44580851	11.76408194	10.87715235	11.5256399	11.34759086	11.31340184	11.22040871	10.72668217	10.8725539	11.18124036	11.48178795	11.66221411	11.51571679	11.33730847
SOD3	12.3454367	12.85582629	12.95999081	13.21968486	13.59977766	12.90464214	13.08775401	9.041821874	9.560665437	10.75619787	10.4916333	13.07274239	10.76222927	11.3367887	11.19305687	11.3102953	12.26509023	12.12868365	12.66013828	11.9806097	10.56240583	10.74792159	11.27775418	10.8142381	10.79481353	12.0121186	10.62286468	11.02555164	12.01291169	11.02052812	10.49329896	10.3245775	11.30520467	10.53360245	10.23963632	11.0294269	9.759406438	11.94570176	11.70508546	10.70248321
ZFAND5	11.60964751	11.76953999	11.10265906	11.92269786	12.30988046	11.52267408	11.82458803	10.65808855	11.04055843	10.85383227	10.97500801	11.28881671	10.55539106	10.96578174	11.37345161	11.04701612	12.09543736	11.40960074	11.44105571	10.93528911	10.88889396	11.14459323	11.10235142	11.28346834	11.49713789	11.62313769	10.8887961	11.69967632	10.43901064	11.71785076	11.02621824	10.74707829	10.7454088	11.4812262	11.23912606	10.51269022	11.34228161	11.4864642	11.43020205	10.82868028
UGP2	9.481830094	10.08333883	11.24033725	11.16669376	10.67036176	10.28999841	10.28539205	11.4863454	11.84546359	11.38218183	11.85585425	12.15060521	11.10067152	11.97996891	11.19989962	11.652305	11.27373886	11.87061367	12.18660705	11.94336374	10.67673812	11.59444934	11.46300338	11.53479755	11.7744798	11.74115987	11.74606523	11.85444159	11.37869682	11.95995826	10.90853027	11.04132376	10.86830486	11.10965835	11.14289046	11.15323435	11.60622216	11.69382422	11.50501697	11.27090217
CDAN1	13.29061617	12.24376462	10.83095412	11.21370169	11.35347202	11.50342514	11.25462036	11.12938593	11.31812424	11.22599695	11.08881691	11.03615244	11.14052596	10.75280388	11.21953057	10.83620069	11.40737675	11.26331138	10.72222373	10.98098989	11.35004884	10.99241535	11.05632751	11.071471	10.55280418	10.77850865	10.9673033	10.42497737	11.66987833	10.76429193	10.23406849	11.03414079	11.20453953	10.11583008	11.85956372	12.15795228	10.153861	10.57268769	10.12256464	11.36248529
GSTM1	12.42573628	11.95493645	10.50539169	9.735783377	10.58089218	12.02144063	12.14323198	10.47567034	11.65117679	11.13556084	11.21256646	10.77596817	11.62542444	10.20149719	11.32685725	11.14362047	11.38516956	10.81135805	10.33156707	10.83895672	10.72471764	11.36747084	11.05804136	11.070081	10.68634598	11.08209258	10.71096805	10.55925679	11.04147165	10.74005674	10.93644608	12.05631247	11.37384501	10.28431205	11.90472335	11.87678601	10.33253031	11.39195747	11.46816172	11.2994344
THBS1	10.88590038	10.74321679	12.94989459	11.22662163	10.54066846	12.2792811	12.78460021	11.18600487	10.23718115	9.040197557	10.52485696	11.76211239	10.88424976	10.3019851	10.56884394	10.79649565	13.20502864	11.4180497	10.89866913	11.19324114	10.35352372	12.37205429	11.96888694	12.22347997	10.09605231	10.62665221	12.62550924	10.87635335	9.613320896	11.09219033	11.1882102	11.81983718	11.58038383	10.70916661	12.84952685	11.98371635	10.77449288	11.07631602	11.43178648	11.7705869
WWP2	11.51115298	10.40039405	10.78842804	11.77722102	10.2087845	9.701231183	9.897962278	10.52689291	10.68617634	10.47306373	10.20024879	10.63046758	9.463561264	10.67380518	10.98113579	11.46017745	10.45727707	11.21943179	9.977004652	10.64462175	9.853920648	11.18265787	12.37537798	10.79483301	11.32628358	11.58088421	10.92073317	10.83641069	10.66710336	10.92414482	12.2273018	11.66147637	11.2716523	9.669513535	10.81044544	11.70899509	10.43012153	11.31650381	11.13630713	11.588074
STAU1	11.28786354	11.13219667	11.22326001	11.80737761	11.49908483	11.28090433	11.23624692	10.7993479	10.89415979	11.29139967	11.43094613	11.16767738	11.05545818	11.02235359	11.06965497	11.18523522	10.75483674	11.15029022	11.22300001	11.09683588	11.02944437	11.52291363	11.31955959	11.01912831	11.54441107	11.67264187	11.26520444	11.30117191	10.8943043	11.27632714	11.35645957	11.5045289	10.84459292	11.45524536	11.30670674	11.21460418	11.15425487	11.1313473	11.36575009	10.82027569
NDEL1	11.48806613	11.17769548	11.14785373	11.43040522	11.1839707	10.81244046	11.23367955	11.06209951	11.07332534	11.11891968	11.05549064	11.1817328	10.88175107	11.06343288	11.35006936	11.11834736	10.77989025	11.32209135	11.30083894	11.01844448	11.12371719	11.65686079	11.20915792	11.42612268	11.26448673	11.49600684	11.34277491	11.40292951	10.72845265	11.50992269	11.29177107	11.24640564	11.10958626	11.33777695	11.22479042	10.95979739	11.82610484	11.07208109	10.76942628	10.86953764
CAV1	9.683630392	10.18098875	12.33763565	11.88524907	11.25507967	10.66898929	11.17374945	11.21384104	11.3235018	11.22917868	11.62772179	11.77471797	11.54601241	11.20298174	10.9445479	11.32863261	11.27489821	11.46348573	11.94693856	11.50325417	11.18100673	11.06058761	11.13426082	11.46028534	11.49351993	11.57222969	11.3124776	11.41702174	11.18469684	11.72441065	11.08346251	11.33938956	11.37945776	11.66017028	10.89205393	11.3228753	11.80566944	10.17917891	11.28697674	10.9775014
PACSIN2	10.52619272	10.69269035	11.15274224	11.02828334	11.499628	10.76522956	10.80661476	10.31939265	11.35476847	11.77373614	11.16978069	10.9369496	10.83638232	11.19596743	10.91435805	10.84017204	11.21874106	10.90787608	11.26747106	11.39100687	10.30537227	12.12494144	11.73779286	12.05782383	11.28428477	11.8513571	12.14947162	11.3585586	10.87867718	11.63218047	11.31502826	11.9225523	11.38375643	10.89808697	11.78171373	11.60066897	11.63073272	11.12542891	11.17871387	11.02917795
FZD9	9.791499895	10.8930479	10.61577117	9.896527644	11.0406044	11.36933626	11.43240982	11.13301613	11.1273846	11.03348969	10.82369662	10.44759645	10.29252918	10.67610947	11.51715442	11.46078088	10.80829907	10.94574139	10.97099142	9.985056053	10.32475688	11.81501544	12.25103001	11.22635821	10.6400392	11.33291449	10.88446883	10.94546704	10.09275292	10.89023048	11.98826031	10.79517564	11.48473179	9.7969602	11.35392689	11.54755012	11.44131451	11.2811008	10.5931636	11.6741426
VEGFB	11.07760144	10.69043663	10.57385931	10.16023735	10.06711837	10.44650512	10.40461831	11.48553671	11.90067581	11.39164029	11.45896661	10.65993896	11.82134654	11.17934033	10.97769098	11.0355646	10.56876967	10.85013643	10.47666819	11.17254478	11.21348516	11.4571732	11.51900528	11.597418	11.20427492	11.29033327	11.4550669	11.33098596	10.61372379	10.59045305	12.00304206	11.59023534	11.4892139	11.66143556	10.97767132	11.28835325	11.5413433	10.90596937	10.8733203	11.52968788
IGFBP7	7.289798116	7.752987592	12.85666185	10.13009356	8.466309502	9.401486305	10.22893215	11.77571552	11.1469236	11.31570217	12.32282039	11.65799601	12.09624616	11.50450441	11.39094081	11.95109359	11.91996016	11.70377605	11.609037	11.17254478	11.60179949	11.94248676	11.46808268	12.06498743	11.20494807	10.95174022	11.66835724	11.74519107	10.87356364	11.83872047	10.99876689	11.67027893	11.30666029	11.67094861	11.41673208	11.67172456	12.03649115	11.31202581	12.22395926	11.52423335
CLEC2D	12.3628678	11.57361099	11.64858148	11.59654932	11.65302853	11.43616974	11.94200174	11.04000533	11.72552394	11.20143119	11.01435709	11.24931015	11.08539522	11.11385246	10.0835056	11.78274508	11.20385688	11.41312076	11.2769669	11.31357761	10.06325033	11.19292122	10.3906577	9.943579236	11.36079131	11.06604635	11.08323715	11.1582495	11.8623422	11.60257315	10.81423359	11.35381709	11.81436782	10.97188828	11.33509234	11.39840814	9.044750049	10.52485342	9.689684866	12.20288879
HSPA8	8.574467293	10.16776044	11.18069574	10.83282247	10.91536062	10.9307303	11.63136135	11.33739029	11.6688164	11.88447955	11.51070241	11.33648739	11.45762819	11.53398691	11.65863178	11.25561533	11.77779446	11.34321051	11.66666174	11.05612471	11.60149154	11.3303381	10.73824541	11.48181281	11.38627732	10.95460904	11.48004177	11.20600058	10.66312956	11.37517597	10.92779017	10.7467557	11.08761682	11.44644994	11.26871059	11.2095952	11.62118089	11.29080359	10.88586205	10.96117159
PRCP	9.149716987	10.32362458	11.24754559	10.50426187	10.47640907	11.45727485	11.24425774	11.9755511	10.83418203	11.34245505	11.09226638	10.92896511	10.93163787	11.08840018	11.30893759	11.32088011	11.47836749	11.09792137	10.81205466	10.92140342	11.17684049	11.55397838	11.40513628	10.73190868	11.02543939	10.65512943	11.16965234	11.14319266	10.4810469	11.18439775	11.45649958	11.4786277	11.25229334	11.11309485	11.38749247	11.32466015	11.23227206	10.98507507	10.96750842	11.52892372
EFEMP1	9.540071317	10.02816	10.98786714	11.69794259	10.66506729	10.0681561	9.03364577	11.19765412	11.14551681	11.70022092	10.72992917	12.03876884	11.73820646	11.30812954	11.09902947	12.02991631	11.48699929	11.44061444	11.11967693	11.20551137	10.90338326	12.15399125	11.33337872	12.25706917	10.99347434	11.19113777	12.00196975	10.90020003	10.69907136	11.33934524	11.78303053	12.61554337	11.77365842	10.98438781	11.48467157	10.85599883	12.21670437	11.45364069	12.09779625	11.26365613
FGFRL1	11.3605558	11.49350771	11.3701817	11.38108213	11.30055701	11.77758072	11.57681351	10.51357482	10.45927509	10.12787082	11.32638478	12.02113305	10.79694951	11.54040666	11.54618419	11.70229489	11.81647859	12.04720268	12.25769838	11.81091017	11.20598713	10.97300948	10.63006666	10.87670202	11.73867353	12.05298002	10.61464165	11.65880155	12.03514862	12.14683797	10.36200655	10.76714912	10.10561701	11.04892394	10.56336782	10.46664503	10.38967819	11.69946976	11.28053276	10.93400422
LASP1	10.62373353	10.75283222	11.2513815	10.04868075	10.65075503	11.28918426	10.63721591	11.00823888	10.88630458	11.51000555	11.42499798	10.71583487	11.28211864	10.80245335	11.21298312	11.1195587	10.93858079	11.0445131	10.62629173	11.13763821	11.47552178	11.36328177	11.64298012	11.48325792	11.23950217	11.24469003	11.29170174	11.21781718	10.83905068	10.96921615	11.72638614	11.29169014	11.59923488	11.80619647	11.73141791	11.33231801	11.64943343	10.89568844	11.41322844	11.17875264
PARK7	9.746929657	10.39479044	10.9116431	10.92286152	10.89519528	11.25321516	10.95201805	11.7189383	11.80134578	11.47901621	10.88809065	10.92166962	10.94399457	11.21990593	11.08209645	11.13454948	11.0305674	11.06998895	10.76064378	10.96496661	11.18777487	11.3308745	11.40513628	11.03664153	11.06798982	10.62612549	11.29263271	11.14240767	10.68076766	11.0882708	11.11887355	11.62645248	11.73779106	10.83555604	11.5376505	11.58997655	11.58274398	11.30299595	10.75044797	11.74291291
TMEM87A	11.37712763	10.90059454	10.89493054	10.90815192	11.05514616	10.91034629	10.94820115	11.54578512	11.12899951	11.47215349	11.11500305	10.8691067	10.93819951	10.93881538	11.20239368	11.02052258	10.43957393	10.66861823	11.13722656	10.85384857	11.08053923	11.68010543	11.44477119	11.28503558	11.3080144	11.08490067	11.40606037	11.18169333	10.29536102	11.03036957	11.5961585	11.63999622	11.14883731	11.33529141	11.38693329	11.29333221	11.1696858	10.89821808	11.16399935	11.06249909
PRDX6	9.8690624	10.62844745	11.09479021	11.36144981	11.50562361	11.0609792	10.95436583	11.61089665	10.97965129	11.33035838	10.93412843	10.79972577	11.08270313	11.06998865	11.22189038	11.2935564	10.99832217	10.91602371	10.96357345	10.82401881	11.14433993	11.34669762	11.24915313	10.67585894	11.22462618	11.0080814	11.35852527	11.15797209	10.20038962	11.09490263	11.3335184	11.40267247	11.36106788	10.73231529	11.2369339	11.19079475	11.10703616	11.1288772	10.89150016	11.18474039
GSTM2	12.41785682	11.84394609	10.51729629	9.64512471	10.65334028	11.89075096	12.02214788	10.39291705	11.42631699	11.08471558	11.46052917	10.71003171	11.73959111	10.20476214	11.41379944	11.07400847	11.29302705	10.64817346	10.24264488	10.88574722	10.53508006	11.43821366	10.95458406	10.78600891	10.6080798	11.13112115	10.4522939	10.54866269	10.87562616	10.61532934	10.77272207	12.03804487	11.17622049	10.25480227	11.73480038	11.80175343	10.26913795	11.42067794	11.41203806	11.1411495
SAT1	11.21760321	10.75964825	11.20746287	12.87639613	12.65505162	10.62057379	10.82231037	11.68009225	11.09702468	11.05973683	10.87410372	11.21986054	11.37229274	11.26189041	11.31975382	11.04739315	11.23471452	11.11735402	11.58005651	11.11481481	11.31669983	11.03024418	10.64198376	10.71136479	11.52015516	10.8089258	10.44427163	11.26177166	10.95082721	11.64813072	10.52439258	11.00414194	10.93597219	11.96715122	10.98061574	11.22584688	11.31694232	10.85123959	10.67649277	11.06154297
S100A13	9.137330365	10.22672794	11.19279185	10.99330736	11.22696212	11.24000192	11.52231677	11.1709604	11.81263063	11.34453683	10.82485308	11.15861278	10.80931198	11.55538469	10.86936249	11.23371999	10.86822568	11.54344979	11.03534711	11.13788224	10.71258845	11.31137721	11.50195189	10.9870822	10.62188937	10.10274194	11.19259898	10.78232096	10.66451281	11.09773576	11.17293691	10.98108137	11.70006461	10.11120618	11.10612137	11.44074516	11.42785007	11.25624805	11.09385126	11.87784419
RPS26	11.28438564	11.76471256	11.73229181	10.3045728	11.95062815	11.78479548	12.95195469	12.05965354	11.56338423	9.961170512	11.24009993	10.50837514	11.31097461	11.68273629	11.48847728	11.78439501	12.25264185	12.66954186	10.46108137	11.57666147	9.966663634	11.03310231	10.97903064	9.919358699	11.90819346	11.7909003	11.2927568	9.690825458	11.01493208	11.43939909	11.81420588	9.884563725	9.953358508	10.99658358	10.5372847	9.763607946	11.33890331	11.67884577	10.1368136	11.0147485
SLC39A14	11.79220711	11.24651799	10.12327659	12.94790853	12.80704529	9.298019319	9.914373189	10.45324493	11.91590658	11.66644431	11.58680103	11.92039083	10.98927288	11.79939081	10.66443562	11.40776755	10.3582148	11.57315847	12.2328876	12.06191116	10.69279893	10.98622765	11.01889874	12.08158053	11.82311022	12.37325766	11.01634464	11.94860588	12.10802242	11.83299401	10.31182556	11.45367559	10.62060588	10.99911103	10.6200908	10.91205098	11.60832459	12.03046578	11.15828113	11.42054592
SSU72	9.486752638	10.58710779	10.79115496	10.63732279	11.12722962	10.87845362	11.02668507	11.17380103	11.42071362	11.50746378	10.90229127	10.89882671	10.70557589	11.00496549	10.95654565	10.84964851	10.85575668	10.83343098	11.04532478	10.69284858	10.79777295	11.50517398	11.71313646	11.64441998	11.20008513	10.84662297	11.58970508	11.0568777	10.16783799	10.80624931	11.79234404	11.29198282	11.49371982	10.8501134	11.26975636	11.33221948	11.56256026	11.0857935	11.10207083	11.88690034
ACLY	11.59465087	10.50739282	10.99558491	11.20217323	10.93951905	11.0707228	10.70436424	11.30348506	11.1469236	11.20904718	11.17264835	11.24335853	10.83095395	10.98064381	11.20178329	11.16863623	11.25601045	11.28237343	11.445601	11.30863425	11.32173299	11.2631689	11.33584638	11.68853339	11.14629445	11.70631109	11.54799962	11.36583994	11.61688459	11.64017711	11.09424607	11.45321897	10.74314757	10.80804495	11.38723832	11.04822145	11.1464273	10.97373062	10.30874799	11.04199703
CSTB	9.712409833	10.48657071	11.3045191	11.0235386	11.48732417	11.30673278	11.13729005	11.07789359	10.8174074	11.3871713	11.17539617	11.48402356	11.67816442	11.06576436	11.20691263	11.38316149	11.4114196	11.00784371	11.30743837	11.32172137	11.75260403	11.11071361	10.84090582	10.98560854	11.13983675	10.82590286	10.88536798	10.95557872	10.69245373	11.23076076	11.55045657	11.21469178	11.35631459	12.52722474	10.92607746	10.93425065	10.7205625	11.15906608	11.49585299	11.30063119
COL11A2	10.03469037	9.89905605	11.00484886	10.89914736	9.95529368	11.1372368	9.900551457	10.78562134	10.15461854	9.990078874	10.54947127	11.02004419	9.719453246	10.65282544	11.97014183	11.13286181	11.33667496	11.84211104	10.92454252	10.03234848	11.2586075	10.82362742	11.29953505	11.34909722	10.14543214	10.7352549	10.72205371	10.15466672	10.61238757	11.42580875	10.98502659	10.41271914	11.01209162	9.032803915	11.47060948	10.99407833	11.42353655	11.95168519	10.9406343	11.37502793
GAS6	11.99853707	11.79221421	11.1161915	10.83747431	10.88757474	11.63713449	12.09655446	10.85425466	10.10638579	10.50605835	11.01556629	11.21198252	11.69273174	10.71033448	11.50033133	10.91518849	11.6220476	10.97503749	11.06264762	10.27923895	11.24237125	10.81429214	11.10692803	11.03214582	10.73141403	10.83790797	11.35585237	10.80668822	10.4076095	11.023375	10.89460197	11.04603417	10.74221539	11.43899447	11.36640334	10.7427169	10.74048775	11.32305392	11.07688047	10.76530942
SNX3	10.05638854	10.73308044	11.22448329	11.25974408	11.08286508	10.87029136	10.94499862	11.88173904	11.25103668	11.20947703	11.27930389	11.03929206	11.47150466	11.2226162	11.04710997	11.07733608	11.05271037	11.2922934	11.01503039	11.07487882	10.99600886	11.19632622	10.95588737	10.62325388	11.39343315	11.13166586	11.1806014	11.16687848	10.71138936	11.11816169	11.06668071	10.79132464	11.29719313	11.5006777	10.8858674	11.21395891	11.26887323	11.12855297	10.76102231	11.31710337
COX6C	11.75785375	10.86161177	11.14989915	10.9558668	10.81743432	11.22203821	10.88526481	11.38557024	11.92587392	11.34453683	11.18007877	10.99701009	11.13543854	11.14226695	11.17746256	11.0841524	11.32526826	10.96265068	10.86490023	11.16920105	11.08859196	10.80335315	10.92058993	10.97124705	10.86423502	10.41203245	11.07089162	11.01542713	10.80454214	11.05995857	10.90392855	11.08044605	11.31859947	10.81214372	10.89347248	11.36001385	10.87637992	11.02240569	10.97031587	11.36704057
COMT	9.698320285	10.21648851	10.7878214	10.14619646	10.37452549	10.761904	10.505835	11.26975765	10.9840739	11.77430884	11.42906267	10.72404319	11.31218119	11.27875729	10.90607045	11.29032904	10.74543856	10.34620313	10.82595777	10.82561382	11.18871999	11.6939761	11.75490887	11.86044405	10.92231902	11.3621941	11.80706805	11.44607837	10.65645686	11.16745501	11.95665578	11.75890896	11.47930269	11.395018	11.09161402	11.29302791	11.35951077	11.24380836	11.54527703	11.50101051
ZMAT3	13.82286263	12.60728336	11.53625938	11.78601455	11.74689395	11.95386109	11.39102736	11.22219123	10.38534118	9.791868844	11.05679096	12.03651194	11.09961718	10.94447327	11.1761165	11.16464158	11.43095484	11.28404229	11.75200742	11.50386393	11.17334462	10.99354439	10.52194132	11.05102121	10.97999693	11.24113899	10.58068064	11.14616059	11.73930262	11.04510775	9.940409773	11.07465479	9.975806908	10.62005411	11.2889984	11.15761543	9.950726693	11.05014109	10.36261856	10.4187503
NDUFB2	8.845817918	9.751485701	10.90527968	10.3135736	10.74747292	10.99748433	10.95838896	11.38411502	11.73893389	11.40097245	11.09775706	10.79604502	11.4355058	11.28836464	11.29145952	11.33053521	10.78544456	11.02774766	11.05852284	10.88708799	11.39633944	11.04055087	11.12008525	11.27931148	11.04323308	10.65682755	11.34487269	11.05372164	10.4131347	11.18730143	11.35411895	11.39344468	11.45713117	11.08504222	10.78427601	11.10693744	11.27599201	11.38371128	11.22340073	11.22361395
TMEM17	14.3518257	13.26392411	11.73173884	11.99225122	12.18074217	12.72009742	11.86221723	11.19598009	9.789084139	9.990421502	11.14955237	11.59051438	11.03757747	10.76422908	11.2310417	11.41675627	11.54352929	11.37079927	11.70655639	11.17079421	11.28009992	10.61336766	10.03043511	10.50537621	10.99131931	11.47641362	10.21058236	10.94205933	11.72444898	10.88856489	9.485587458	10.84210053	9.579084278	10.4655908	11.18321003	11.1477662	8.933174699	10.57067532	10.77143918	10.08875721
ADAMTSL2	11.07612094	11.09721695	11.04432579	11.31206638	11.47474503	12.27110353	12.88953937	9.182986758	11.97564642	11.16678195	11.26487679	11.14370838	9.348041752	11.60675809	9.92227889	10.95011219	11.40613344	11.48466759	11.92012583	12.27893862	8.758367303	11.94808781	12.46541076	11.76241007	10.97598063	12.06893052	12.21385807	10.92542091	10.40044997	11.51424737	11.00132407	11.09389551	11.90259244	8.968499328	12.02821546	11.15907264	10.80453751	10.90004256	11.94754734	13.25463209
TMCO4	12.6963563	10.81020169	10.48395126	10.95663287	11.01852072	10.88109964	10.74436772	11.86808329	11.46282095	11.39809806	11.18070582	10.94561202	10.86355936	10.95037476	11.12727947	10.98377507	11.39740263	11.28924714	11.15559159	11.37769555	11.05685557	11.37286378	11.92005635	11.94415939	10.6834378	10.77454476	11.72313559	10.93509049	12.00256528	11.05672874	11.49286835	11.72034649	10.89459541	10.83917349	11.74677819	11.04895083	11.27035711	11.12201388	7.046444466	11.33170255
ATP6V1E1	10.28318392	10.94114039	10.6852005	10.96744208	11.12334233	11.06551057	11.21901625	11.06443715	11.46810519	11.57451095	11.03528456	10.64315744	10.94540913	11.13683722	10.98953505	10.78914339	10.6913656	10.39738526	10.43353126	10.7692955	10.8636842	11.40123398	11.40724322	11.31845928	11.1969473	10.80376292	11.23790225	11.17753846	10.38246745	11.11051161	11.05005361	11.25604507	11.36288842	10.98584952	11.44526017	11.26167401	11.32180419	11.01088769	11.14011735	11.55554363
SCARA3	11.08750359	11.57936452	11.27238667	10.01362797	12.46547596	12.61207762	13.08394161	9.915309064	10.57936745	10.69809593	11.47985569	11.63233564	10.09835211	10.83716529	11.47354053	11.22981685	11.49087664	11.36993959	11.0393363	11.00134273	10.83804243	11.00224606	10.8758706	11.32716488	10.56082508	11.27559723	11.27258106	11.40807826	11.17555265	10.63558692	11.11638252	11.040712	11.23260982	10.08773333	11.74482188	10.61868096	10.16064863	11.27156172	10.93475365	11.5731586
IFNGR2	9.676734811	10.23416582	10.62837341	11.14831414	11.05889646	10.46668494	10.36289968	11.3678049	10.76894864	11.09276158	11.07665042	10.91927432	11.17334249	11.02682677	10.95594209	11.14110396	10.77026902	11.11811914	10.82484805	11.2531108	11.17752055	11.50707383	11.17472313	11.00956655	11.42472705	11.42676247	11.04661984	11.37919841	10.92417235	11.2658667	11.18448738	11.27008454	11.30507226	11.29171737	11.01354035	10.93253033	11.13384877	11.19271436	11.20812114	11.26593946
PDGFRL	9.35268981	10.20739507	11.0255154	9.66215266	9.649316532	11.51054443	10.9100716	12.31115374	9.778497894	11.25312504	10.95308352	10.47422698	11.23503946	11.02890135	10.91099889	11.24491453	11.21183948	10.47741233	10.05040484	9.921357116	11.07113001	11.34398387	11.66307645	11.33225602	10.55258282	10.37418741	11.54669356	10.65661626	9.835460698	11.08408695	11.98925537	12.30109658	11.6414302	10.67572835	11.5912423	11.74235457	11.47662645	11.25909078	11.41214161	11.50991358
NCOA4	9.96709667	10.56527137	10.97890397	10.26356498	10.58957256	11.01699367	10.92212965	11.50259249	11.50337109	11.32779479	11.22163402	10.57727444	11.23894311	10.99163067	11.15524696	10.98726594	10.81722384	10.83564076	10.57019151	10.80237312	11.29132067	11.36723843	11.14819641	11.29357921	11.15540876	10.8789581	11.37170026	11.01193432	10.21975425	10.97756306	11.53702844	11.28266052	11.14134539	11.70559366	11.29436559	11.02757625	11.41934056	10.96055043	11.14267272	10.95969721
RPS18	11.50850293	11.84906628	11.04890764	11.63411415	11.07710093	11.10537303	11.56907374	11.88252994	11.20800433	10.52654003	10.47153895	11.38485467	11.19497063	10.98743925	11.34202026	11.09472807	11.67682722	11.52221789	11.03580212	11.39686349	10.8802431	10.71027435	10.82392082	9.968774514	11.05944728	10.4639995	10.85531957	10.75387922	10.85365124	10.52585784	10.66464483	10.7576828	11.75799896	10.9302126	10.33959389	11.24479967	10.36182202	10.6519172	10.37974429	11.72019283
RPL31	12.06858779	11.2878032	11.01563139	11.25751796	10.95552282	10.47095721	10.41377587	12.14872424	11.81846498	11.1815494	11.0627826	11.12505744	11.16687832	11.37309217	11.20863521	11.26814289	11.3211475	11.16218768	10.93047785	11.30466083	10.96750412	10.59675098	10.61984869	10.18440313	11.36789426	10.71789602	10.68517859	10.5485783	11.39887698	10.71427674	10.65890938	10.67632224	11.64687202	10.99475802	10.71428277	11.4594306	10.45565395	10.99902253	10.4016733	11.60866892
OAT	9.507937023	10.15786853	11.21770501	10.70674264	10.3369812	10.83120518	10.8386627	11.05159294	10.86545119	11.18796579	11.11476488	11.20207687	10.61205542	10.9924032	11.11862548	11.16451114	10.75881657	10.98576718	11.33798256	10.61261761	10.81905104	11.76037574	11.55444144	11.74401293	11.14879011	10.75872607	11.73745066	11.18343921	10.38970394	11.4576561	11.3781991	11.60483463	10.99542163	10.84218942	11.20256352	11.33152954	11.45008272	11.4753899	11.69542782	10.95311637
PDPN	8.025572011	8.663676581	11.87533298	10.59037565	10.91425309	12.30907629	8.666027683	10.98591356	11.18036203	11.44157277	10.36176754	10.18352627	10.24791657	11.14401432	12.3387928	10.50517026	10.01302934	10.10547956	10.93768743	10.44593407	11.98685758	11.50707383	11.6086735	10.29699866	10.58997343	10.96300212	10.43731302	10.87527537	9.640469127	10.81754383	11.38386307	11.19351222	11.35128872	10.7708669	10.94550754	10.71783285	11.71201023	10.22752256	10.43267451	10.80289282
CALM3	10.23564359	10.56919063	10.56080391	10.27743251	10.69567818	11.28135916	10.68127954	11.2206569	10.85743847	11.06792793	11.45331843	10.72176759	11.30880034	11.21841044	11.63885203	11.39505243	11.06732976	10.74004742	10.57872454	11.06382447	11.43999548	11.19462472	10.98499503	10.73662938	11.30666573	10.87658808	10.91201105	11.43795322	10.99532442	10.93962514	11.16884952	10.69026536	11.22289516	11.65297251	10.90898778	11.13019813	10.41599864	11.49465586	10.71398709	11.21968102
PLSCR3	10.01353836	10.21272552	10.48745332	10.2451785	10.15992998	10.42769823	10.19282618	11.1775416	10.97595533	11.74289322	11.59053964	10.61848308	11.44680595	11.04936788	11.05648573	11.16316252	10.24238368	10.39534409	10.55473331	10.59546424	11.17452595	11.8624318	11.75858288	11.77181528	11.05494587	10.97231545	11.73611735	10.92026787	10.39893348	10.7324262	12.21176987	11.87044377	11.46257019	11.4609167	11.40918802	11.53494139	11.18206919	10.9297802	11.45986652	11.29343394
NFKBIZ	12.28460845	11.13298257	11.29600015	11.96929968	12.11894199	10.10120442	11.82261625	10.27574456	10.39648205	10.20345753	10.97735914	11.16422792	11.31714221	10.70963582	11.50585152	11.48454108	11.78809167	10.41766274	11.08319584	10.77074185	11.22880819	11.13595876	10.37470364	11.39684751	11.79577186	11.5936353	11.17449873	11.80580881	10.94951158	11.40888531	10.67751186	10.5288332	10.42582601	11.28247101	11.51878961	10.39666007	10.77402588	10.80467132	11.53255178	10.73652752
CUTA	9.809943979	10.5401238	10.94828404	10.63029741	10.63709264	10.83004213	11.76671797	11.39234025	10.94312197	10.96801197	10.84223642	10.88369907	11.07826194	10.8916708	10.74339694	10.91580755	10.54510677	10.52353641	10.61425766	10.88061274	11.04348515	11.57546285	11.50449458	10.53860546	11.13963608	11.0197655	11.16391041	11.21392456	10.50732999	10.85537163	11.43413325	11.55141666	11.19428767	11.01783909	11.02234131	11.24721576	11.01236864	10.83003216	11.53097721	11.37717829
SUMO3	9.770054782	10.77142109	11.06596018	10.42997455	10.3513475	11.17358816	11.1317476	11.33437077	10.89539032	11.19348352	11.29634081	11.03078149	11.29529865	11.34567909	11.21015342	11.31673375	10.54978225	10.74475876	10.94233033	11.00989526	11.11882338	11.26216939	11.06737931	10.99386429	11.49236516	11.38640706	11.3573973	11.50517561	11.04354953	10.97216348	11.15271146	11.27727399	10.93278884	11.13177045	10.70425045	11.01896843	10.80250968	11.41990017	11.16221866	10.88569435
SOX9	11.38226633	11.20633524	10.94495103	11.66753196	11.80671989	11.05262279	10.89337715	10.09229553	10.43202509	10.3604823	11.0057372	11.40226831	10.2689917	11.31183293	10.95310197	11.13539259	10.57585328	11.52581992	11.58415293	11.10042349	11.05656083	11.19593374	11.04039725	10.82884476	11.32125789	12.55538313	10.49825717	11.42225977	10.58317396	12.27221768	10.76800591	11.22009135	10.29920627	10.21825411	10.92079719	10.86012491	11.54230153	11.47346044	10.67906877	10.40649689
PTP4A2	11.83032928	11.5728393	10.86115025	10.85784803	11.28620547	11.37937069	11.19775971	10.25483797	10.96864098	11.11807856	11.04223769	11.01673938	11.1965335	11.22840761	10.39859351	11.1484207	10.98057275	11.22774434	11.01431235	11.17798272	11.35991937	11.16257966	11.08576728	11.37338771	10.97564546	10.62582443	11.05553184	10.61594037	10.73136305	11.12990161	10.83749566	11.00378309	10.828491	11.43937279	11.0877006	11.01049317	10.88841489	11.30949241	10.90043153	10.8338762
MORF4L2	10.49939985	10.60694324	11.26811895	11.33885589	10.88834369	10.85553074	10.72272767	11.06037451	11.03326349	11.45790622	11.31214293	11.20956713	10.59562845	11.06937717	10.7533624	10.94309289	11.08861479	11.05426449	11.27117365	10.79466599	10.72392027	11.78419648	11.76164694	11.64935764	11.2336635	10.78844239	11.77017495	11.44753427	10.424629	11.47617738	11.44549379	11.72314799	11.23367981	11.04010943	11.47732233	11.4454183	11.33826331	11.03474413	11.86193736	11.22494243
UBE2D3	10.39612907	10.6946302	11.17861157	12.26081182	11.58807663	10.80870133	10.66810314	10.94606384	11.05133091	11.28429016	11.32628131	11.36163469	11.07978128	11.24494222	11.0176853	11.12604686	10.93565771	11.03787456	11.31917581	10.99951973	10.79724733	11.37471477	11.21312074	11.02521039	11.26370055	11.11314904	11.38900903	11.29931012	10.63856281	11.22425058	11.16858961	11.05315716	10.90539749	11.42458445	10.98241966	10.93590275	11.19766934	11.2685552	11.17810626	10.81847371
ADD1	11.25325847	11.27193577	10.95533741	10.26191254	11.2986152	11.60103639	11.46706729	10.88701647	10.40210014	10.64285895	10.93305337	10.74107652	11.07171697	10.83137556	11.17082355	10.97488731	11.23400098	11.03257741	10.89505445	10.85804913	11.17266266	11.28412361	10.99473762	10.90275577	10.97318529	11.36810681	10.88397815	10.76162517	10.64513135	10.6539581	11.13392957	10.80325992	10.81964476	11.01246938	11.3040209	11.04895083	11.05302957	11.01711336	10.78305893	10.67076539
BCL6	12.80828799	11.87939109	11.60245759	12.34615997	12.57923696	12.78000589	12.60731352	10.29427602	10.24651254	10.48491124	10.46143526	10.77200861	10.55028471	10.79021203	10.99606673	10.82015099	11.26649284	10.29812625	11.47583125	10.81576819	10.72048055	11.09094138	10.96173696	10.0373438	11.48857617	11.95224516	10.54643316	11.02202217	10.60989046	11.40959858	10.18541506	10.55945341	10.5938479	10.67517098	11.02934471	10.91319312	10.94324741	10.60025634	10.63153595	10.27089836
GDF10	10.74802575	11.42190192	11.5172606	8.94160167	9.533744788	12.32595416	11.0411367	10.43295991	8.792965111	9.343187426	9.922753514	11.29666818	8.9106255	10.24286592	12.11188865	11.04201124	12.10393413	11.91441782	11.2999961	9.43025599	10.83274683	11.22987832	10.74838333	9.779120613	10.30416327	10.12564904	10.40349166	10.2703722	9.756701076	10.87758307	11.19696574	10.40904497	11.30388003	7.933704988	11.04338132	11.0265882	11.09104902	11.3949488	11.66880938	10.83420028
TBC1D3C	12.62810722	10.9597568	10.33341179	10.93651685	10.87692232	10.81662993	10.74814745	11.84331108	11.38494432	11.26425701	10.8921716	10.96375917	10.88117386	10.94739375	11.06305741	10.92920752	11.39318024	11.23537396	11.04185547	11.35574641	10.98110113	11.36368958	11.79513427	11.98084464	10.63326716	10.73518473	11.49926967	10.7968338	11.96928616	10.96894168	11.43526793	11.65685677	10.84841949	10.86106938	11.72887599	10.92049355	11.27265183	11.07035876	7.341221183	11.12848109
CNBP	10.45867996	11.23375903	11.45805381	11.36669525	11.54679728	11.4840364	11.45128082	10.98004729	11.0916732	11.0975825	10.85092398	11.24722171	10.70341204	10.81466839	11.06731015	11.25720758	11.17711561	11.17666801	11.23988036	10.96040986	10.5222104	11.38445113	11.38046977	11.20323431	11.15143105	11.01484415	11.35162528	10.99930264	10.50372246	10.76633962	11.45383597	11.27075315	11.35171536	11.00535049	11.23485116	11.40229553	11.15802442	11.1972257	11.20555889	11.14069914
HOXB6	12.59234454	10.88100682	10.47153825	11.09515242	10.91470627	10.76200968	10.82499939	11.85656597	11.38990962	11.30383826	11.02026656	10.88294892	10.84573669	10.84414054	11.11008172	10.9108994	11.32463212	11.22713395	11.01153943	11.2327868	11.05232987	11.45427673	11.79413873	11.75606104	10.59600902	10.65387312	11.51216504	10.83530267	11.99848965	10.86909095	11.37330235	11.641138	10.75652741	10.80995591	11.59619633	10.91741741	11.27298618	11.07681844	7.405237337	11.02868781
FRZB	11.47884881	11.64800175	11.83907553	11.86413037	10.80328076	12.00522279	11.48164765	12.06050943	8.452881707	9.088719969	9.044605769	9.571651761	9.020355013	9.753245249	11.97534504	10.3192239	11.77863642	10.99404825	10.95387324	8.889031493	10.93136057	10.60326294	11.69875245	8.77726438	10.22170284	10.35199985	9.961668216	9.37187283	8.511507408	9.547885811	10.71801445	9.668623392	12.23694116	8.227130194	11.67337511	11.73631772	10.84458763	10.21617137	10.53773291	11.41622686
CEBPD	12.07936642	12.08849769	11.19013794	12.49084289	13.08501138	11.8169107	12.15116125	9.940754867	10.17007202	10.69737224	10.50305927	11.28191959	11.91181226	11.61701458	11.29422844	11.30303768	12.71530226	10.55261208	12.02672393	11.21660314	11.00808297	10.29441388	9.305149998	10.73082751	11.22524298	11.4942357	10.55197469	10.73239961	10.83506827	11.41534312	10.8325778	10.24280113	10.50585849	11.34210076	11.0936598	10.10277412	11.13452999	10.99201986	10.75036633	10.15735695
DGUOK	10.06157214	10.59338993	10.56051124	10.9093395	10.67137092	10.4712119	10.4478192	11.21769292	11.15020064	11.37405944	10.85056893	10.71102594	10.55148307	10.83530928	10.68299745	10.91110639	10.7840182	10.67447149	10.62575601	10.57794087	10.6872759	11.36938677	11.6766934	11.341676	10.84298956	10.84466142	11.38505055	10.96435327	10.1777976	10.77489343	11.43370076	11.55736592	11.41294437	10.65091515	11.22115635	11.37360314	11.45114335	10.91692485	10.96954436	11.65735053
MAT2A	11.83118548	11.21063529	10.66388029	11.22545668	11.0798507	11.15237288	11.90969927	10.62159824	10.85203361	11.33370365	10.68483552	10.28490977	10.88616902	10.93239966	11.58982889	10.82575835	11.05440078	10.47785704	10.76770957	10.19221609	11.23702168	11.04527759	11.12220176	11.66724702	10.91628986	10.77570763	11.41465584	10.97703959	10.00066042	10.97824515	10.88537265	10.91587294	10.59280823	11.91626227	11.06343199	10.83510764	11.46208759	11.15241076	11.2170241	10.69433102
TACC1	11.44036522	11.0029268	11.44655635	10.75194387	10.90880409	11.40391599	11.54553977	10.81588215	10.47093353	11.26115454	11.49334489	11.03047223	11.04599797	10.79594192	11.06311345	10.9202365	11.40392859	10.72039642	10.79724375	10.92056066	11.19827273	12.02204533	10.98945133	11.51923242	10.9122183	10.95515779	11.55102526	11.14610465	10.50334227	11.29625883	11.20173647	11.32137761	10.91664276	11.43349894	11.52681628	11.41463239	10.85150744	11.05350015	11.49188696	10.36130299
ZMIZ1	12.44956542	11.2137589	11.25685581	10.82941085	10.97396993	11.76758501	11.59209433	10.66609267	10.73975779	10.49773325	11.14961055	10.95721495	10.93442696	10.8819377	11.19469393	10.73614388	11.01167476	11.19183464	11.29327802	10.85595029	11.22204655	10.56324094	10.14325911	10.13021752	11.55419821	11.88208831	10.43963621	11.2425281	10.82935174	11.32663147	10.60420677	10.77760554	10.61147587	10.95831436	10.81381533	10.94583895	10.89057583	11.06657153	10.81104005	10.39514041
DYNLL1	9.291382192	10.15057565	11.37581177	10.86296491	10.4445841	11.23544249	11.15775066	11.27945077	10.88495368	11.11654794	11.28601429	11.02191163	11.25931141	11.52880437	11.20898961	11.44242479	11.21035086	11.09268924	11.25899721	10.96337328	11.2446705	10.98327543	10.61818458	10.76872525	11.12966949	10.5469329	10.98497816	11.10887725	10.61888062	11.18041816	10.99701076	11.05964083	11.03513649	10.99956638	10.78526764	10.92076071	11.08980797	11.32262286	11.23887162	10.86487413
CSNK2B	10.32294024	10.70313265	10.74298919	11.11072266	11.00318654	10.87761968	11.28708352	10.844075	10.84880411	11.01335113	11.13028622	11.12197495	11.03942708	11.05888227	10.95370672	11.04120697	10.71811279	10.59971805	10.82514016	10.68145337	11.00086037	10.92837222	11.22752366	11.36164333	10.74752971	10.9965469	11.31730601	10.99645307	10.55805443	10.97763129	11.43224013	11.08061602	11.0817571	11.01251044	11.01301717	10.95433547	11.12570255	11.22971207	11.34030575	11.21184059
NDUFA11	8.806174699	10.25891582	10.79080174	10.39714133	10.49015746	11.05227181	11.30321761	11.22700212	11.32926965	11.15267723	10.92678928	11.12383683	11.25450806	11.4111334	10.85583828	11.13747607	10.82130597	10.42025231	10.84550149	10.82436786	10.839406	11.31794568	11.7530983	11.36600432	10.74193795	10.09269884	11.80082846	10.8000314	10.21253303	10.67252315	11.66342845	11.54452535	11.44012337	11.11783215	11.011512	11.01498667	11.47416434	11.38581996	11.38839324	11.3901658
COPA	11.59961978	10.88956094	11.11811517	11.26938537	11.04462224	11.12161698	10.93485982	10.86832785	10.25098557	10.73179419	11.23307103	11.1518926	10.99136143	11.01837329	10.98249956	11.16498938	10.87676568	11.14306701	11.08647047	10.91446029	11.150998	11.12562507	10.74522324	10.65293485	11.31585802	11.64245037	10.91633854	11.24446395	10.59555017	11.29168725	10.7295304	11.03211948	10.59733247	11.27540545	11.06791419	11.00265644	10.80100337	11.08150009	11.16804386	10.61410399
EIF2AK1	10.62288076	10.56279467	10.91136291	10.53954869	10.59320567	10.8732465	10.77178134	10.91192149	10.65383622	11.24867507	11.0813462	11.02079144	10.61787348	10.98284759	10.97703672	11.18033986	10.74337853	10.93815832	11.13878156	10.94780875	10.56915958	11.42017841	11.55535053	10.87877922	11.14068933	11.1548571	11.33079075	11.16007914	10.58217632	11.05394543	11.10868022	11.31260898	11.20453953	10.75107916	11.04171419	11.21455042	11.12042327	11.25167421	10.88057493	11.04566663
EPN1	10.28563095	10.56740281	10.74626442	10.63053748	11.02853175	10.94489416	10.57217974	10.62679575	10.80829441	11.08299098	11.30963408	10.89558333	11.42151951	11.2065605	11.07766542	11.09732589	10.71932525	11.17404086	10.79938582	11.2502021	11.13886195	11.20759699	11.28604816	11.07733701	11.19133142	11.35257364	11.22132795	11.10680959	10.63487329	10.75416943	11.25925115	11.09263214	10.90888104	11.47596459	10.59923488	10.97944669	10.67626096	11.06323979	11.06056593	11.01411141
RNASE4	10.7443443	11.37536998	11.52007924	11.42085958	11.65739982	11.75939707	11.68392322	11.05753588	10.60274162	10.41998659	10.83493416	11.26093113	10.89433055	10.92346587	10.55895416	11.33591892	10.98977382	10.81323119	11.28844211	11.17453165	10.79584474	10.76502098	10.56124598	10.362972	11.20835733	11.13411468	10.63404857	11.13397034	10.79608479	11.15564784	10.67008149	10.93163261	10.87817035	10.65630881	10.97927809	10.72556159	10.39692667	11.00209577	10.955374	10.71182904
CALM2	10.27827918	10.68747779	11.45300928	11.38568806	11.18237448	11.29208508	10.98731397	12.05404691	11.55567942	10.93822252	11.1665624	11.26940378	10.88424976	10.95321778	11.02368768	11.19340041	11.36509019	11.65082798	11.33419945	11.31154402	11.10680372	10.36379864	10.26207768	9.967638502	11.30423512	10.78341538	10.53921855	11.01414129	11.27351145	11.10770289	10.19763953	10.53994221	11.08466417	10.3834917	10.63838663	11.17378063	11.01486817	10.58835374	10.47454046	10.87347711
PPIC	7.671701678	8.708354285	10.87951502	9.891591464	9.859487168	11.25699196	9.88764896	12.30688538	10.34222044	11.0819709	11.427322	11.3657525	10.80756173	11.39932943	11.16644993	11.22669513	10.78971585	11.82606777	10.8790987	10.98481258	10.9826502	11.57511074	11.26370207	10.97605008	11.08737492	9.868499632	11.5877237	10.78037971	10.16434961	11.33511945	11.79710463	10.61643581	11.49125689	10.92601525	10.69666123	11.16666947	11.74975786	11.16885929	11.29602927	10.67869645
PMEPA1	9.592953003	10.15833024	11.07607776	9.75207186	10.43577155	10.92035671	11.11500536	9.718514488	11.31588431	11.27550561	11.06500023	10.73845119	10.76970739	11.11153463	10.67730008	10.58533512	10.89646354	11.11612911	11.45093025	11.58940476	10.64880559	11.86872226	11.44689327	11.40305613	11.54864065	12.39109064	11.37228833	11.68151362	10.90911633	11.24409459	10.94345502	11.27223781	10.912885	11.02106868	11.04894625	11.64946783	11.20827905	10.79745736	11.06142224	11.00580127
TAGLN2	9.361458288	9.940820332	11.29472195	10.95203032	10.62232168	10.04748343	10.66810314	10.69352425	11.28337274	11.07077952	11.83590631	11.4256869	12.43251107	11.80778987	10.75544439	11.21783473	10.97515699	10.93037108	11.7618252	11.47575903	12.01764394	10.62456732	10.66537958	11.74187223	11.71536334	11.60503559	10.87906236	11.76313038	11.89425276	11.98128632	11.12330633	11.02196944	10.83360944	12.03687868	10.15034411	10.08914306	11.38733617	11.68727022	11.03007052	10.53280942
CD99L2	9.575838503	10.80141653	10.91257671	9.8336439	10.65526125	11.51574038	11.54701485	11.20244159	10.6623808	11.21690676	10.86533904	10.54671919	10.99171918	10.91853977	10.90049792	11.10341486	11.1341445	10.67832961	10.55529574	10.89162835	11.29840646	11.45192247	11.16199115	11.05567475	10.66580233	10.74169756	11.25002073	10.87021168	10.23700307	10.9602007	11.36112944	11.12066432	11.20244772	10.78710874	11.52171764	11.20087956	11.22247399	10.60313349	10.71783367	11.22825776
FOXO3	11.8832981	11.44672586	10.74532934	10.90127114	11.78104525	11.90460654	10.92942921	9.978428883	10.49486482	10.86497401	10.68943035	10.40416922	10.36181234	10.72054448	10.87147626	10.54809783	11.17402907	10.67719287	10.63043691	10.78036656	10.99329539	11.6697789	11.19410269	11.5847678	10.6820155	10.79081441	11.19948682	10.63443333	10.49572041	10.79964641	10.7814275	11.08815919	10.9950341	10.93137898	11.82427654	11.42373073	10.05852577	10.96858804	11.12959944	10.79440856
AIRE	13.13704443	11.95139987	10.4728398	10.9676321	11.2938275	11.29016436	11.06445651	10.81264946	11.30780699	11.26260322	10.67552341	10.72858413	11.11343169	10.75348279	10.93845027	10.60921621	11.20090353	11.02148913	10.58079822	10.84767345	11.23545235	10.78139895	10.4654661	10.89335776	10.38870229	10.75221463	10.58849526	10.25371774	11.53555365	10.69052663	9.81483893	10.78495283	11.10703786	9.742949888	11.31254506	11.98107999	9.785509715	9.978477855	9.993251372	11.21846852
ITPR3	11.20409803	10.89886186	10.55939857	11.6294366	11.50288286	9.291776363	9.675723745	10.01371748	11.35968327	11.43293707	11.5549101	10.33746393	11.48766426	11.19860863	11.21867606	10.60008245	10.2358544	10.30645004	10.80490497	11.1112606	11.13345727	11.35334242	11.44317744	12.46302085	11.39784624	11.87606446	10.99525494	11.65170485	11.92054158	11.59040893	10.9679445	10.82510474	11.01045016	11.61726106	11.14815493	11.31830325	11.16604817	10.87900512	11.06694319	11.12549018
BUB3	10.38662063	10.67746328	10.65437712	10.60502828	10.9153103	10.73584748	10.61181552	10.83411161	11.26368239	11.24735124	11.11452666	10.90831401	10.80688802	10.98956866	10.87633261	10.67214429	10.34740572	10.9378611	10.83967163	10.78128983	10.69755243	11.37961997	11.32991644	11.25740588	11.1996028	10.94451437	11.45601179	11.03868126	10.50381749	10.78332024	11.1061036	11.34630508	10.91359037	10.82986148	10.95506003	11.01592094	11.06641386	11.13498479	11.03396799	11.00544498
BSG	9.639349402	10.77697752	11.68774099	11.28659936	11.62281428	11.63981914	11.60655257	9.907809819	10.39068635	10.37865254	11.07939649	12.14033225	11.20758373	11.23680701	10.78230964	11.33962559	11.2370115	11.6677181	11.68479057	11.69691959	11.51135778	11.02495277	10.84797034	11.23792507	11.25087977	11.1249528	10.07228728	11.1013968	11.49779125	11.43790076	10.49392336	10.63516765	10.54133474	11.45527658	9.75289676	10.20613521	10.07790294	11.46975859	11.32900563	11.14538815
VGLL4	11.0590948	11.13157887	10.15747968	11.23417101	11.70899468	11.0213857	10.56964828	10.73309707	11.20305988	11.09696138	10.79508058	10.33206427	10.54556185	11.09177853	11.11230366	10.64946808	10.31294522	9.97947961	10.60157882	10.38399217	10.97789464	10.91071486	11.00650536	11.01335435	11.18515922	11.37698091	10.62676435	10.81380694	10.3915336	11.00198922	11.25307497	11.13037848	10.74965512	10.76536821	10.76569448	10.69587816	11.55438656	10.97649629	10.20023576	10.77050039
ID3	11.14615954	11.69779653	10.26520424	8.643037272	9.233993373	11.99105277	10.23513657	11.2831201	10.34464801	11.39132604	10.65631886	10.34499101	11.81820203	10.98368937	11.63761595	11.03660938	11.43988462	10.65615055	10.2680213	10.41901722	11.34113009	11.09571702	10.91568006	11.07605918	10.64518526	9.624080914	10.92025439	10.14967655	9.422335138	10.42279788	12.07619785	11.02276642	11.03077425	10.88702673	10.99273326	11.09459739	10.96400521	11.38270782	10.97178761	10.92108378
CRIP2	9.833190667	10.23971737	11.45218346	9.99819832	10.68982919	11.28744873	10.79144991	10.97952465	10.35239063	10.76005923	11.53823642	11.18234825	11.37539637	11.14284963	11.01328306	11.5383533	11.12133122	10.85076197	11.55752918	11.32669505	10.94449408	10.68425078	10.8248766	11.24334186	10.86831688	12.10023775	10.97977452	11.10548705	11.2470167	10.94800113	11.29081622	11.16618291	10.8018426	10.79944075	10.45197455	10.61751382	10.73748176	11.13829178	10.8825878	10.70239389
LILRB1	12.84605577	11.86588712	10.41804311	11.04824626	10.92569112	11.04417736	10.68248632	10.95912011	11.08189108	10.90261468	10.56106748	10.7842204	10.89420336	10.68181526	10.8108232	10.5478986	11.04807464	10.93577908	10.40272276	10.91624598	11.07913644	10.98992836	10.94837637	11.27625545	10.37042156	10.67173562	10.74568594	10.36465588	11.18476061	10.54682236	10.28906191	11.07976596	10.89429744	10.00192124	11.23282189	11.85768819	10.06058328	10.18984852	9.843902176	11.18299678
MDH1	9.586747667	10.09161147	11.01073151	10.97936506	10.65358054	10.74078307	10.6468991	11.05815347	11.8787416	10.92484408	11.2186361	10.9518157	10.81132897	11.22769178	10.90024697	11.26672471	10.80214662	10.87489358	11.01164223	10.75486094	10.82817642	10.91365948	10.9915683	10.99915481	11.24316348	11.10103353	11.14236631	11.0966585	10.45327031	10.87297702	11.08070213	11.02586154	11.01154468	10.94458194	10.55546626	10.76468638	11.18181542	10.95726088	11.17853162	10.93407941
ARF1	9.919401752	10.80127321	10.58622993	10.93288805	10.80018355	10.79851425	11.10757545	10.89356202	10.97362727	11.26618395	10.99944862	10.8790558	10.9517889	11.0993523	10.80915353	10.96699109	11.20878025	10.92998719	10.8948874	10.97263696	10.91330785	11.08247515	11.07784606	11.17596055	11.02527717	11.20995258	10.95316573	11.076376	10.93828777	10.90183737	11.2143817	11.01361848	11.2033514	11.26132177	10.86382843	11.08882751	10.95676396	10.97315011	10.81985884	11.18877918
IER3	12.72274574	11.15822481	10.36900297	12.14204465	11.6860881	9.497881096	11.65775276	9.783926899	12.87847745	12.27587534	11.27770175	10.60926809	11.72730408	12.34035192	11.60605232	11.05964054	10.24784108	10.73302775	11.74990598	11.84464794	11.48453308	10.90744491	11.10964725	11.63312092	12.11475593	12.55291249	10.69525113	12.58010805	11.56079517	11.7372397	10.62134293	10.84320629	9.390448823	12.57059029	9.340802002	10.32334412	10.80244422	11.58240545	10.5321366	10.57729632
RPL26	11.87988942	10.7649587	10.89634584	11.2137551	10.72509631	10.41955874	10.76890203	12.00717268	11.68413988	11.39703428	11.14115015	10.79090581	11.16740921	11.05295826	10.65227554	11.13175043	10.76717338	10.66224616	11.00819465	10.61330434	11.10247396	10.7880028	10.78378174	9.601556015	11.1422929	10.76500394	10.54303638	11.09908736	11.16970831	10.31788629	10.7750316	11.02886176	11.60186619	10.98860227	10.25049793	11.20516321	10.28064014	10.65606536	10.50682407	11.697019
PSMB6	9.084985801	10.13891777	10.71658857	10.29823862	10.67640637	10.75703485	10.89264135	10.99408509	11.09186815	11.36486471	10.85942023	10.56704596	11.0886977	11.14541076	10.74709843	11.00007582	10.39244191	10.18870634	10.77292599	10.27117221	11.08811097	11.53330859	11.61571177	11.30716232	10.90901156	10.75040878	11.59249484	10.73670618	9.847778824	10.63833573	11.57567069	11.29037234	11.31724401	10.88017548	10.71428277	11.03888736	11.40270114	11.24199641	10.84569092	11.20762757
SCARB2	10.26666122	10.47092357	10.91295	9.922397429	9.985733669	11.40755605	11.03924807	11.22251979	10.45942513	10.95586313	11.19562055	10.54424434	11.19460573	10.83330794	11.27144092	11.07289758	10.96883047	10.57443863	10.62159748	10.77543307	11.39052694	11.0939631	10.47442427	11.11691629	11.20600528	10.94537342	10.74334866	10.9235966	10.24123195	11.12706786	11.33346044	11.09616672	10.68328266	11.48055022	11.00475268	10.42573453	11.12617678	11.07497547	11.04453247	10.36210469
GOLGA3	11.50287404	10.94223877	11.35390801	10.84914183	11.16521211	11.08277445	11.38689845	10.27128869	10.31707382	10.76312092	10.54163184	11.57639934	10.63496711	10.468339	11.00280268	10.64039741	11.24793547	11.51298211	11.36886334	10.95958821	11.21375068	10.91373898	10.75191404	11.18823367	10.84195301	11.58272382	10.9999508	10.99272783	10.79280227	11.49634396	10.27542079	10.55920809	10.69904625	10.46420273	11.39241436	10.95446577	11.16168159	10.78735272	10.59625688	10.31268892
TMSB10	9.3955655	9.834228777	11.36162847	10.52533089	9.406315972	10.80433623	9.645995858	12.37896347	10.75152843	11.23333929	11.18064882	10.37377162	12.34912217	11.27694576	11.78588131	11.12041052	11.58219721	10.85071729	10.23180842	11.77122	11.7703681	10.31423393	10.3366361	10.35267634	11.14169176	9.394656854	10.81473698	10.67676673	10.18815693	10.82701638	11.29576265	10.74438783	11.4556692	12.50736082	10.47799235	10.88482791	11.32803208	10.39432522	10.19663217	10.80073523
PRKAR1A	10.20111328	10.60487332	11.14238615	10.89235685	10.7460631	11.10023272	11.27616517	10.79667263	10.84984295	10.90323945	11.05518088	11.10458395	10.76202101	10.76422908	11.07355451	10.87299362	10.65068058	11.02314682	11.32166979	10.56765988	11.1137717	11.34357046	11.02190204	11.25467935	11.2225842	11.10319796	11.25295525	10.98874369	10.14750261	11.25482279	11.12739119	11.37142129	10.7509794	10.85383416	11.02493902	11.11268876	11.50188946	11.1683058	11.50282867	10.29609886
SNRPG	10.16098965	10.42039535	11.06308157	11.24873538	10.99367065	10.84769769	11.06470455	11.33769186	10.54559447	10.648332	10.85942023	10.7699514	11.0006947	11.2990151	11.09831878	11.29852292	11.08791863	11.1008599	10.95167909	10.79431012	10.91864961	10.70330665	10.75581251	10.53211271	11.04632974	10.36424662	10.99979956	11.08153169	10.59600014	11.25815592	10.69026418	10.83998715	10.8047091	10.6512753	10.57105139	10.6050301	10.98204295	11.16533744	10.97451688	10.93588274
PABPC4	11.50005087	11.5272337	11.07914223	11.56306329	11.7747119	10.57520027	11.13143032	10.65907102	10.66106944	10.42790835	11.02697382	10.98449917	11.12384701	10.826857	11.17622009	10.8522909	10.74592606	10.60756407	11.12501162	10.69328308	11.00696625	11.22051822	10.91041595	10.83829225	11.09534978	11.69995322	10.74037679	11.17155871	10.56402556	11.38105557	10.80798279	10.8260204	10.51964237	11.49386415	10.91717352	10.76318771	10.60949937	10.85307044	11.25895999	10.60223323
SH3BGRL3	9.460350292	10.1396201	11.38959274	11.35482978	11.56441549	10.66758654	10.62866746	10.83483595	10.53178431	11.05141708	11.3429	11.64688738	11.29075494	11.50276026	11.05282178	11.35412972	10.51913728	11.06806074	11.42845341	11.27908243	10.95782833	10.37478005	11.16888303	11.0065515	10.95284932	11.22803219	10.71436673	10.90311222	11.22335587	10.84987781	11.07502674	10.7712775	11.1338122	11.28898706	10.23312525	10.57163348	10.50878716	11.47224926	11.10546068	11.11069648
AK2	9.27071263	10.04647168	10.46127345	12.53042331	11.06718655	10.31074333	10.35382851	10.97860955	11.25996992	10.90315022	10.82846127	10.92166962	10.34577526	11.03279136	10.59463495	11.27287367	10.40382008	10.87198386	10.90890826	10.97109689	10.33283932	10.7043172	11.37201368	11.07616571	10.95120384	10.75699695	11.07002645	11.22541237	10.98160093	10.81457594	10.83839544	11.09296915	10.95417685	10.38056659	10.53953587	10.75265072	11.02899111	11.13949995	11.12500535	11.44916408
PRRX1	10.37109358	10.84263037	11.16326859	11.24732728	10.79107177	11.89853744	10.91052655	11.41396447	9.823136684	10.5348121	10.98795864	10.66262568	11.19923865	10.94891811	11.51739914	11.0447991	11.30265899	10.51431333	10.8294566	10.51476547	11.15491431	11.15418688	10.6767309	10.70903363	10.85416376	10.96318408	10.75829708	10.75380594	10.12727209	11.18279532	10.86809622	10.54155767	10.86794035	11.1324947	11.06873341	10.71107311	10.93050837	10.85720619	11.05396198	9.98151003
NDN	9.44924015	10.25537718	10.6537709	9.731308878	9.972737763	11.28540891	10.80209496	10.98122252	10.82341212	10.78776349	11.16972328	10.36060867	10.56262187	11.05832788	10.64256366	11.13241736	10.8426784	10.48141053	10.8299807	10.61679047	10.80406614	11.33402924	11.1139094	10.83778994	11.21419778	11.33698074	10.99987518	11.35206636	10.38359064	10.57664872	11.36107258	11.31332978	10.92003934	10.97138291	11.00830024	11.02151311	10.76579594	11.02940627	10.85809484	11.13870287
IMP3	10.03104767	10.97686263	10.87545796	10.5804686	11.0255916	11.48599942	11.14859305	10.89453429	10.5945335	11.00806379	10.43305646	10.80641468	10.90175226	10.54511613	10.64877181	10.92470329	10.61921895	10.72304568	10.92213973	10.88311014	10.49848933	11.32316705	11.18742902	10.84080123	10.93304277	11.13204704	10.81456553	11.10721187	10.76321616	10.53066546	11.21331117	11.07012451	10.89763098	10.7573012	11.08570887	10.99173516	10.67683099	10.67529908	10.63215654	10.88989757
TSC22D3	9.169118735	10.0672567	11.11565901	10.01460987	11.79276797	11.13061535	9.963084786	9.545013338	11.16249144	11.22833093	11.1694362	11.83756129	10.72270428	11.82526697	10.65294551	11.21514928	11.23570501	11.32066288	11.43921828	11.86940233	10.80010685	11.65157506	11.08566855	11.68428752	11.20566897	10.65749152	11.43975376	11.91026511	11.60460849	11.08713092	11.16988869	9.84540195	10.47592671	10.90134622	11.22075834	10.75732714	10.94901286	11.28889705	11.78950677	11.19274375
UXT	10.2585163	10.75668898	10.93647231	11.07530338	11.20228771	10.8162217	11.08646575	10.82990315	10.82188385	10.78417247	10.92672178	10.88397176	11.08970381	11.08137804	10.82952491	11.20325722	10.90073649	10.71808098	10.9370384	10.90341825	10.98311461	10.58134219	10.75493318	10.42744021	10.93108814	10.45663308	10.81910222	10.7710689	10.61015818	10.82897906	10.72139025	10.70816755	11.19232391	10.94432494	10.46518234	10.83553431	10.79028426	10.99493035	10.99568578	11.11542753
EVL	11.07675562	10.59656177	10.50454218	10.66446179	10.41212888	10.09254114	10.09086532	10.43276903	11.57441296	11.62078498	11.48749888	11.02501891	10.93337391	11.02210118	11.20035804	10.62145335	10.47219993	10.69719738	10.63490318	11.21098966	10.70204181	11.59687949	11.52752352	11.71429251	11.33416679	10.76472852	11.48419088	11.30739412	10.84014227	10.8917496	11.12457991	11.76231495	10.92959807	11.71421416	11.01072609	11.28453035	11.38963551	10.8925912	10.6571984	11.65254305
HNRNPD	11.83947323	11.15049074	10.83772609	11.24962126	11.2021633	11.47381563	11.24791618	11.22197215	10.85053509	11.05949753	10.74570447	11.11432885	10.77707983	10.64611767	10.94351312	10.95940226	11.00627403	11.1440846	10.96144707	11.0877041	10.85280493	10.41689068	10.00522964	10.14742798	10.94921555	11.17771009	10.43742373	11.10554457	10.93755162	10.86651906	10.25243166	10.47677085	11.24183998	10.22486465	11.02292619	11.14759673	10.67062013	10.56485377	10.49165349	11.07750134
PLD3	9.588818404	9.644952467	10.19724739	10.31914585	10.20862215	10.51985125	10.02295608	11.02072839	10.98638507	11.29706125	11.08280682	10.3323593	10.91535873	10.65661059	10.69685507	10.73298941	10.07677166	10.41789308	10.36389644	10.5087738	10.77523939	11.47830986	11.63106824	11.17864185	10.50239462	10.41047742	11.46796527	10.65951206	10.33333884	9.989986554	11.67943779	11.27697824	11.51262067	11.23567918	11.43007723	11.33978559	11.7990537	10.81387745	10.54556885	11.56161291
TNFRSF11B	7.894158432	8.89343302	10.61746492	12.29048386	11.63094614	8.502412567	8.413416475	11.47932018	12.63765091	12.65817168	11.78275308	12.21781094	10.58504511	12.32200865	10.67766597	11.41518266	10.17534677	12.64992122	12.1430979	12.41537051	9.552914696	11.65999449	11.76164694	11.76346549	11.95721595	11.95276197	11.79217272	12.23650722	11.56023021	12.13696812	9.96508332	11.84379037	10.72667463	10.60519108	10.8163564	11.41921235	11.72765353	11.61795928	10.73121638	11.81582061
NBPF20	13.38184768	10.99549535	9.788638885	9.763511169	9.964712336	8.795118493	8.70142297	10.79488633	11.41214905	11.24630522	11.18007877	11.08364987	11.89802174	11.56361291	11.4369016	11.04762874	10.03399976	10.05295512	10.53077002	10.88224612	9.926536752	10.92522076	12.26253083	12.52291941	11.17901087	11.24494337	11.9733566	10.33250043	9.54932578	10.14172728	11.64481247	12.31363098	11.03395306	9.956027031	8.257063332	10.6046934	9.23535161	12.31917049	10.41833906	11.29205853
EIF3D	10.98492383	11.2501783	10.89313597	11.51761911	11.69069176	10.83660453	11.54073651	10.59087633	10.47554228	10.96100936	10.65445763	10.68488243	10.79810222	10.794328	10.80097777	10.95016257	10.84216928	10.32522749	10.80395693	10.60187606	10.94290505	10.8854007	10.83154846	10.94290709	10.76886158	10.80517267	10.81816179	10.70742383	10.71776631	11.07075941	10.9068161	10.9879937	10.8750308	10.95695489	10.93237528	10.79578398	10.90372064	10.88854635	11.03289387	11.10852241
ABI3BP	10.37374676	9.934017594	11.81534079	11.17417817	9.251233667	10.15321059	11.35400326	11.29956084	11.45309191	11.02140871	11.50478555	11.65497074	10.24566527	10.8712349	9.75407882	11.61360806	10.73560183	11.50167471	11.82087926	11.68343489	10.41586302	12.06734046	11.67777941	11.36826681	11.15302338	11.95266508	11.6340681	11.03004236	11.46722978	11.5443105	10.66335174	11.61097028	10.99081959	10.37904095	11.25832314	11.41504939	10.67982004	10.64160902	10.90013715	11.91802536
FOS	12.57388663	11.52222558	11.773597	10.90755777	9.733643355	11.89008321	12.18162633	11.74691089	11.6309988	10.73350833	9.337629362	9.376276396	11.93589	10.62137302	12.38755104	11.31986417	12.36400387	9.523099479	11.60401896	10.02369798	12.50407023	8.438024554	8.369862936	9.424179673	11.94472069	12.06445415	9.517913075	11.09567423	10.3226816	12.29192183	10.31407021	7.743172738	11.18038504	11.93231565	10.67538334	9.671751175	10.91935487	9.524196265	10.06593479	9.975793296
DDX51	13.76227928	12.52481422	11.01112582	11.23280133	11.5243348	11.58470089	11.2342008	10.80542289	10.27705027	10.21226019	10.50350732	10.9558507	10.60174206	10.36277678	11.00898369	10.69633278	11.18072943	10.79385299	11.04758293	10.86442567	11.09454342	10.74086388	10.26601821	10.72119674	10.57586898	10.73952963	10.39645108	10.60152804	11.02776415	10.59770419	9.746714339	10.73390041	10.11344131	9.933902114	11.25787951	11.51788594	9.441486737	10.26654444	10.04761128	10.50604657
SERTAD2	10.16774256	10.04810128	10.41919808	11.20367984	11.02647892	10.44268404	9.927225238	10.62579123	10.98417903	11.3575422	10.93332221	10.45604284	10.79891536	10.52847826	10.77774135	10.64039741	9.918796448	10.31344718	10.71323132	10.87314439	10.85976781	11.33587128	11.36076401	11.28245333	11.18715455	11.8690982	11.10769358	11.20680565	10.24400826	10.82300743	11.25411638	11.54128145	11.08393798	11.02115035	11.02526341	10.94163645	11.05391454	10.71439435	10.61108449	10.88756407
TMEM43	9.825929754	10.40741392	11.07389118	10.15479326	10.59813991	10.36844877	10.51086728	10.82859454	10.80425233	10.76706159	11.19200471	11.30679904	11.29349257	11.23412208	10.86628238	11.34478378	10.77808746	10.846468	11.13245695	11.17853735	10.92900887	11.51559231	10.98701277	11.32564297	10.98777624	11.68899387	11.46906721	11.2331789	10.46206072	11.32312538	10.73990373	11.1391297	11.00633786	10.87481647	10.55786781	10.95355339	10.98372467	11.08141661	11.31191759	10.78645821
SLC25A37	13.77635485	12.82962694	10.00798839	12.95787606	12.80760949	10.6954598	10.14536813	9.775784329	10.58061408	10.71800476	10.50270073	11.05586649	10.68876055	10.87694325	10.85123704	10.81308359	10.40138892	10.26661968	11.53468277	10.78620456	10.2997519	10.36135997	10.46484616	11.40602336	11.65305187	12.32483002	10.63782219	11.53219714	11.40815122	11.58964251	10.13543598	11.17638432	9.817042744	10.52555078	11.09557903	10.74871617	9.597155872	11.08346065	10.65980918	10.39770934
MGST3	9.158794771	10.22453248	11.32303462	10.24778973	10.54565172	10.58019531	10.78413325	11.39021625	11.40282918	11.16670809	11.10220726	10.74309866	11.58307114	10.8907072	10.78604898	10.94106667	10.88812967	10.93790356	10.65539185	11.05286211	11.33860706	10.89887624	10.81865216	10.96263035	10.93120319	10.06660169	10.99533079	10.76911256	10.04666133	11.07223197	11.25387141	10.90379274	11.19749069	11.34233505	10.61992034	10.96083527	11.29140316	10.9188667	11.25169761	10.92789958
ZNF430	13.28465717	12.15225861	10.66442783	11.00137342	11.17026307	11.09259733	10.93821671	11.02566762	10.76100023	10.64586641	10.75163446	10.66065061	10.96410389	10.48357867	11.06596854	10.74028105	11.11090175	10.91382895	10.79032003	11.03327055	11.10494964	10.75228199	10.24347919	10.65007954	10.4560815	10.94518938	10.38651446	10.51528658	11.28390047	10.67185213	9.863692869	10.61443101	10.78845	10.14768061	11.32902503	11.44356007	9.743892998	10.39220027	9.669521879	10.88046084
CTSK	8.604327847	9.989330382	11.28501014	9.342053635	9.380157386	11.14598068	11.02901112	11.54045292	10.33214571	11.57621792	10.90036898	10.59381086	11.14866267	10.9279058	10.95835481	10.67263202	10.87047758	10.67194416	10.40022353	10.68707977	11.5741787	10.69658238	10.46577597	10.68230304	10.37166934	10.20488892	10.54365456	10.63180585	10.45268265	10.87984428	11.05526587	11.0008191	11.13155916	12.19676375	10.92330071	10.52479013	10.53277112	10.8908052	10.51010923	10.56579114
NUDC	10.50552807	10.88444843	10.33117257	10.62058128	11.18115516	11.05345606	11.20921691	10.53457693	10.80710672	11.31437418	10.54634045	10.24333868	10.62062156	10.738704	10.71643519	10.81899384	10.11984915	10.07921218	10.56286753	10.3068963	10.81784163	11.29418251	11.40185231	11.26209469	10.63655223	11.01888782	11.2113984	10.51942544	9.900247352	10.45335906	11.2285385	11.09364293	11.14918363	10.52393554	11.35397888	11.16008056	11.29611334	10.72094838	10.65536803	11.35173912
TXNDC12	10.02211127	10.569701	11.0023398	10.93871561	9.647891009	10.45392617	10.43395852	10.95726237	10.76050969	11.01985016	11.08201583	11.22585092	10.31719647	10.9645366	10.92913224	10.99710341	10.42606304	10.6900973	11.16824594	10.67432247	10.60447168	11.52359159	11.60988267	11.28568042	10.70227564	10.67071204	11.28691353	11.13306747	10.47603058	11.03536425	10.84076488	11.43793496	10.74474412	10.58225724	10.62680851	11.16666947	11.06871508	10.86228902	11.58630204	11.05524269
COL15A1	9.526213663	9.754764621	11.37924243	10.21453711	8.328285057	10.35506205	10.4453247	10.95287362	11.22760879	10.41822009	12.05864857	11.97304254	11.59284833	11.61620513	11.01310901	11.1849351	11.21685817	12.02804376	11.74299308	12.00416328	11.32024955	10.98917388	10.84408935	11.89920726	11.44067296	12.17748668	11.74080162	12.05971355	11.41263006	12.536457	10.44545705	11.60331117	10.84780303	11.55840441	10.2119613	10.65324057	11.60216189	11.6547412	11.4306111	10.96279153
DDX1	10.08451272	10.66436428	11.29435656	10.52962814	10.83905006	10.95767261	11.10821938	10.95819155	10.63806475	10.79221517	11.17442356	10.93022167	10.66021135	11.07090542	10.83858945	10.87516978	11.04704757	10.9124935	11.25382818	10.63742961	10.79853187	10.99377009	10.78304322	10.48391776	10.99876607	11.07775824	10.81961493	10.62261216	10.37057686	11.18154779	10.3682702	10.83312215	10.90237913	10.3976144	10.97431829	10.514939	11.29277064	10.83437425	10.92451325	10.70230456
DBI	9.089009836	10.02765129	11.01920906	11.23958432	10.95150123	10.36606671	10.32301136	11.1617159	11.40462042	11.11731346	10.89279314	11.05823683	10.96574237	11.15138922	11.13182738	11.01532935	10.41524938	10.97947833	11.24933926	11.24205127	10.8462618	10.48262764	10.71954912	10.79832189	10.94426196	10.59257839	10.94306261	10.81535294	10.94416559	11.22880496	10.73085322	10.80656329	11.09381216	10.89513029	10.28912523	10.89119019	10.84146637	11.25725854	11.1726263	10.8991139
ILK	10.33587247	10.56305109	11.14981898	10.25528376	10.36914733	10.91135502	10.59965247	10.57622319	10.72085293	10.72613266	11.28101095	10.79510534	11.29763848	11.08162073	10.99100873	11.12537701	10.80355653	11.10290618	10.61621406	11.04730839	11.23204651	10.5976407	10.64538927	10.89251136	10.99303253	10.76486624	10.6847106	10.99322508	10.52956351	10.8026444	11.13745329	10.59506409	10.90190505	11.23278085	10.61607973	10.90159285	10.54481352	10.90685417	10.8157293	10.96844586
TALDO1	8.783732547	10.11791314	10.97424599	10.20736424	11.01070832	11.06972513	10.72016844	10.98030854	11.06560145	11.21932714	10.98139968	10.79669521	11.18067394	10.89880977	10.836427	10.78762341	10.58914606	10.39049374	10.69264936	10.6435563	11.17747523	10.95936152	11.05461151	11.11567306	10.73534451	10.45100109	11.16079369	10.67537531	10.1856306	10.63455479	11.07120749	11.1072182	11.12945297	11.41209817	10.78145005	11.02911863	11.41517625	10.88491608	10.67838229	11.17129228
MATN2	8.785288077	9.753828607	11.93681741	9.416830638	9.353958703	12.01999899	12.08428828	12.57896325	9.48199168	10.90109622	11.23312607	9.930433533	11.06786705	10.61096203	11.43616776	10.5881157	11.38563767	10.07137825	9.838835748	9.375225602	11.06493828	11.28042596	11.17638715	11.13175196	10.6907989	9.706573659	10.86785898	9.679808144	9.507060016	10.37527664	12.12780651	11.06618077	11.22158213	10.89857187	11.54283213	11.01324097	10.53237848	10.59686473	11.01939986	10.46234501
EFEMP2	9.622149609	10.06119139	10.31142231	9.827229698	9.61653825	10.64234722	10.57094264	11.16879756	10.61888898	10.81910518	10.88253935	10.42788631	11.05179579	10.58444581	10.75814652	11.01802444	10.38672137	10.39820104	9.881905069	10.53422849	10.76632078	11.63449052	11.42636756	11.25627829	10.59371257	10.55230789	11.49098991	10.69572667	10.25925088	10.76460714	11.55493819	11.52066446	11.2906964	10.74580283	10.78602998	11.06393732	10.75785747	10.83753798	11.18677112	11.46110142
RPS23	10.02658517	10.59514371	9.514630423	11.46114601	10.79325935	10.97048609	11.3755067	11.47986192	10.72789231	11.58488553	11.15443205	11.48347365	10.00394417	10.78726514	11.4046028	11.42128464	10.50079842	11.09575293	11.27893563	9.01004046	10.50844869	11.25421114	11.6738785	10.64993663	10.8154347	10.63288404	10.93273167	11.30584106	10.71550355	10.47364362	11.08745567	11.96066878	10.85732715	11.50589019	10.43160131	8.918141991	8.998773946	10.56132737	11.41519303	11.54544276
OGN	7.947167692	8.621833964	11.61724969	9.906746287	7.573615896	10.73681437	10.39578438	11.44991389	11.82325022	11.56799421	11.88950148	11.78090632	11.11623442	11.5141527	11.1392868	11.40157169	11.63146983	12.05856724	11.77835539	11.88450938	10.34365342	11.75754198	11.26776881	10.78834992	11.03900507	10.78443567	11.31351796	11.39219919	11.25027407	11.63410711	11.246626	11.48756929	11.09679654	10.68995121	9.865428807	11.68746865	11.59192441	10.97609512	11.17457709	11.44049645
VDAC1	10.43617941	10.80578052	11.47787623	11.80230622	11.33143746	11.19911966	11.31770861	10.96163739	10.62360518	10.38500208	11.1434304	11.63042362	11.04404122	11.01736075	10.87032367	11.13246181	10.70309965	11.09249515	11.58765002	11.15051848	11.19361606	10.7289039	10.36607492	10.28292711	11.44281402	11.40879241	10.48212854	11.0961954	11.12526601	11.32307138	10.51745024	10.76799695	10.17467876	10.9139246	10.12855124	10.50763956	10.48521875	10.61744129	10.96201819	10.19477334
KLF2	10.99098608	11.16224019	11.38615023	10.97338434	10.06452454	10.71164229	10.66439416	12.24448171	11.12719449	11.10362393	10.21576949	9.771664124	10.94368688	11.4243945	12.28595909	11.25936862	12.23029752	9.64799992	11.93514646	10.00206711	12.22602919	8.902053645	8.962568213	10.60847787	11.46689926	11.36365088	9.584103903	11.87102358	10.12822407	11.51671295	10.26409499	9.250129983	10.3415373	11.92402784	10.89354338	9.127396221	11.39069555	10.02597389	10.43877448	10.08443542
ACTN1	10.63223618	10.55507933	10.61994575	10.36623641	9.682888122	10.26447249	9.45581038	10.33353092	10.38203041	10.99383752	10.93271726	10.03983845	11.05133737	10.73405093	11.05242664	10.58585284	10.86822568	10.42622201	10.036738	10.4147235	10.98769937	11.64209801	12.13711576	12.35229338	10.86339328	10.6340825	11.76697987	10.74550231	10.21377641	10.4773803	12.24813659	11.63192015	11.07373066	11.05265254	10.57562495	11.16878451	10.52962711	10.93893223	11.18743552	10.61295971
GLO1	9.673771651	10.43278247	10.86591809	11.04242466	10.76907187	10.83100297	10.94036146	10.93989316	10.57367517	10.74494915	10.62642213	10.67002883	10.62069783	10.92319636	10.91609676	10.88489613	10.56925505	10.6428346	10.94668981	10.53621539	10.74898601	11.15358072	11.1691617	10.87890131	11.21691888	10.88693842	11.12801221	11.04120884	10.07122273	11.03765877	11.00037479	11.20351869	10.7140185	10.83105718	10.88437022	10.58493617	10.82750001	10.79710827	11.28759703	10.86558656
FXYD6	8.325223006	9.303735409	10.44104311	10.42748948	10.26046745	10.34549821	9.597088979	11.08759824	11.32622394	11.19608957	11.37514646	11.21395588	10.2864412	11.20979646	10.74346687	10.89141438	10.32882006	10.73503631	10.89816917	11.01954274	10.3427024	11.00179725	11.17305708	11.14186363	10.99606738	11.55868088	10.97432169	11.42899969	10.78959371	10.96261479	10.83774111	11.06015824	10.93550962	10.22055071	10.18478943	10.5061931	10.64529499	11.2638672	11.11570997	11.3841959
JUNB	10.71672176	11.05359999	11.70212154	11.51593067	11.11153077	10.64331678	11.73840705	9.711552658	10.93367941	10.76509265	10.37501253	11.67618319	11.16968991	10.96813814	11.65881638	11.31037399	11.70309311	11.14585453	12.50243903	11.29807677	11.26490788	10.20833456	10.29679764	11.3767627	11.17396638	11.54622738	10.40349166	11.32842184	10.3756099	11.76797442	10.65100868	9.565373395	9.919406234	12.11310084	9.799678067	9.969285905	10.94942807	11.53197658	11.1473356	10.19645061
RWDD1	9.576880217	10.05210419	11.10340248	10.64360063	10.94801027	10.62928515	10.81918352	11.06123728	10.66800649	10.76617591	11.2742246	10.81678477	11.09294115	11.10479872	10.88174479	11.22910985	10.62238802	10.5510689	11.04180513	10.58209241	10.99631573	11.15734828	10.83071625	10.29718053	11.21477105	9.934612789	10.71803219	11.12463239	10.33039115	10.94493544	10.86905706	11.04307018	10.66282535	11.01016845	10.51531516	10.84319156	10.30749996	10.60268252	10.97577481	10.8896644
FAM50A	10.55699966	10.63429757	10.4075448	10.14653237	10.50018557	10.36558986	10.6058832	10.82261779	10.85755325	11.15140824	10.63078869	10.23664628	11.14101215	10.49096124	10.60251519	10.54324215	10.21997957	10.12983913	10.46915657	10.27581758	11.01860016	11.31608062	11.60638658	11.51185786	10.61042565	10.78219014	11.30695763	10.57342903	9.861544138	10.30901262	11.43731891	11.19453174	11.33915933	10.87606851	11.42389087	11.30595095	11.43952051	10.42724616	10.53602788	11.2756139
POLR2F	9.321385329	10.18336968	10.4758725	10.62154779	10.83671691	10.59543795	10.64716723	11.0137328	11.02623727	10.90386394	10.70813842	10.44777859	11.02514971	11.13443726	10.95769172	11.01364238	10.59410919	10.3923654	10.88561407	10.58902546	10.86195106	10.57703842	10.94673808	10.80308937	10.86056402	10.60590101	11.11505727	10.96295798	10.35497114	10.89362825	10.97717921	10.79694152	10.96813904	10.85519325	10.61565238	10.91117693	10.87432302	11.183536	10.82017003	11.04109539
SHC1	11.90494562	11.35521652	10.61932592	11.23374971	11.04895115	11.33034298	10.941522	10.52186775	9.38290727	10.20713202	10.95989928	10.83963174	11.52288237	11.17009969	11.1453853	10.78429644	11.17760889	11.11026048	10.73930051	11.03753008	11.37819968	10.4195734	10.35487757	11.09993686	11.08123598	10.79169453	10.77476995	10.87365691	10.79776364	10.8719515	10.53817676	10.47051931	10.17175177	11.52367406	10.75499334	10.54384294	10.87656677	11.37490112	10.87197006	10.13450023
MSN	10.2964252	10.80077147	11.36222347	11.09689076	11.22263271	10.99425449	11.3589405	10.05460167	10.67230947	10.77500756	10.89810025	11.06943032	10.97439073	10.73137463	11.03390325	10.69896912	10.95912712	10.99067471	11.35326116	11.23320738	11.54966031	10.90072238	10.6056394	11.26508752	11.06182501	11.13623391	11.03233674	11.0697287	10.86981418	11.52106508	10.5353497	10.8260204	10.58012019	11.21049475	10.86679074	10.93735494	11.00804138	10.69158614	11.07152801	10.40815912
ZDHHC8	10.32259857	10.54194807	10.50004416	9.671214801	10.33802264	10.72619959	10.0987797	10.44417924	10.35158592	10.61867275	10.88010418	10.49563819	10.69240047	10.57598304	10.90024697	10.64618183	11.03948014	10.66084909	10.40303487	10.46710606	10.74856363	11.41394745	11.38974266	11.47084674	10.65508053	11.15147283	11.1287055	11.01463127	10.20380326	10.73210405	11.27122214	11.10027926	11.13276125	10.83431782	11.38515266	10.93530822	11.2049341	10.79895259	10.50759773	10.66664486
BANF1	9.130779955	10.58777928	11.14853583	10.52791078	11.13345423	11.46031988	11.52645914	10.68952266	10.53207034	10.85272244	10.91138864	10.96272435	11.27303687	11.08374258	11.22684835	11.07807452	10.83031086	10.69465454	10.94566838	10.65178028	11.50451371	10.42636984	10.71877533	10.47460107	10.91930742	10.65172765	10.66045377	10.91719344	10.0951819	10.85329529	10.70074495	10.65652385	10.98162471	10.76162787	10.2879532	10.67340502	10.01262475	11.22418392	11.39882734	10.55059836
PGAM1	9.311236165	10.24567877	11.18587447	11.85658829	10.52253579	10.60323778	9.9344132	10.65250861	11.46229885	11.19384576	11.61811744	11.67783678	11.30410296	11.49405545	10.99923362	11.12756405	10.58482784	11.43842197	11.48149749	11.52957505	10.95125509	10.82548729	10.90140904	10.97467941	11.42285235	11.2071006	10.79001541	11.75814284	11.62343637	11.49490227	10.97070624	10.86553816	11.17340466	11.33421539	9.981606611	10.66698467	10.88185114	11.31758533	11.10775873	11.30988347
SLC16A3	9.795666212	9.601764301	10.15069969	11.18837947	10.7932047	9.932154063	9.375771454	10.38367408	11.95455091	11.37456848	11.49348381	11.15974883	11.60558877	11.4884098	10.65316876	11.0325686	9.946806689	11.24712852	11.51471127	11.58313768	11.16993173	10.5344219	10.66309806	10.46895012	11.41302476	11.45240583	10.24466753	11.74556166	11.78989251	11.07536429	10.47190512	10.72278836	10.68300448	11.27686982	9.508260838	10.45402	10.90365948	11.12989	10.0639546	11.49125885
TPD52L2	10.74381767	10.83517242	9.990630417	10.33906856	10.71527831	10.56624058	10.44721115	11.01729859	10.61686319	10.97929562	10.33471747	10.16758985	10.62008761	10.56883729	10.83367011	10.73952442	10.29190933	10.3966274	10.0876584	10.5938426	10.7776679	11.13602695	11.32147118	11.28374504	10.34685419	10.02284512	11.36568857	10.49371247	9.975408659	10.31008456	11.49136247	11.25153479	11.43133826	10.88857976	11.47176241	11.36150914	11.40598263	10.96019026	10.49653339	11.1175248
HNRNPAB	9.059990765	10.26180417	11.25047978	10.96357279	11.24447701	11.19435915	11.22987684	10.57847377	10.5997372	11.3506988	11.0409247	10.82069966	10.67661247	10.92319636	11.3206905	10.8358193	10.75478289	11.08483069	11.36148733	10.56594949	10.92134024	11.3155387	10.6785916	11.24854931	11.0091308	11.1246793	11.2167634	10.9260068	10.19399869	11.11747914	10.80354905	10.76077426	10.75058225	11.24334717	11.04370171	10.83574759	11.54421616	11.01785186	10.79790751	10.44433877
COMMD3	9.923282076	10.39159176	10.60608127	9.802421054	10.28510575	10.89402015	10.64136537	11.05469141	10.84938133	10.6894908	10.78130869	10.56418297	10.90472339	10.89935752	10.8507826	10.99182586	10.61663198	10.57370331	10.47183842	10.61918615	10.75404526	11.08494958	10.97732175	10.70380927	10.7680294	10.12834627	11.09894993	10.89993499	10.32923171	10.52650593	11.05716295	11.02223515	11.08580454	10.61037198	11.03005616	10.94511757	10.87195094	10.84215062	10.90116719	11.07012328
NDUFS5	9.693925615	10.19464994	11.08854983	10.85326154	10.74561167	11.08865844	10.89539885	11.05975791	11.26867422	10.88120432	10.75299958	10.63143513	11.04571037	10.88891602	10.67018357	10.90753163	10.67665764	10.69504599	10.66043665	10.78533539	10.99938105	10.55969497	10.47964881	10.82492176	10.74694549	10.04957428	10.89424835	10.73135818	10.12596222	10.66916498	10.73972854	10.98989775	11.09494493	10.56089499	11.02234131	10.90348802	11.19001581	10.68249888	10.72358435	11.12425283
CETN2	9.452580005	9.993642725	10.88498721	10.67474147	11.05101903	10.88676857	10.52667909	11.31886415	10.19626582	10.74444932	10.59995105	10.64435663	10.71412862	10.93674662	10.85932804	11.06374683	10.47077871	10.70285628	10.76460728	10.59800908	10.9526247	10.77703787	10.85640009	10.27943411	10.92538241	10.45696868	10.97270501	10.83647991	10.15664929	10.64996152	10.83864073	11.05064215	10.89959159	10.49922491	10.78595377	10.81034679	10.66344895	10.81624461	10.94891269	10.68296185
SRGN	8.43424989	8.877229097	9.916051055	10.58443959	10.73734882	9.174285802	8.881134697	10.64393293	10.88427776	11.61121269	10.2907171	10.57643865	11.40966704	10.79263887	10.92235118	11.5850461	10.98499415	10.80797208	11.19449881	10.4720712	11.50071426	10.38864828	10.35772724	10.86627113	10.88311158	9.945614741	11.14270966	11.16831168	10.51801227	11.61233066	10.99407911	10.58172345	10.97781725	11.67217823	11.09984197	11.16131144	11.4065507	11.49656022	10.97772943	10.44584831
CAP1	10.26135377	10.79653512	11.19738649	10.88069876	11.06568684	10.90089986	10.74769436	10.72935986	10.51986612	10.98931469	11.05027809	11.03652214	11.23417626	10.73007299	10.86068289	10.98367661	10.98206346	10.71344067	10.91732224	10.91394299	11.29920101	10.27629363	10.37155705	11.03027763	10.95432307	10.81507215	10.47825711	10.83336159	10.64110567	10.8997534	10.86809622	10.4921526	10.70686046	11.74809062	10.63002902	10.39381675	10.77922134	10.80769641	10.95792218	10.30065395
HERPUD1	10.37208902	10.98232888	11.39799507	11.51567074	11.09231827	11.12392382	10.87446175	10.02522324	10.67737878	10.93830954	10.83923392	11.22062427	10.39213702	10.7038789	10.75495886	10.7271884	11.14601543	10.96302735	10.70652964	10.71913039	10.47836816	11.2473457	11.13930163	11.23706792	10.74688056	10.72384518	11.40099438	11.04120884	10.03839236	11.79514288	11.14896146	10.91424906	11.01575045	10.99554659	11.2643545	10.89234998	11.18181542	10.83066714	11.76275709	10.76599135
PHGDH	10.55344061	10.32922652	9.47402418	10.70355148	9.898682068	10.25638167	9.947268109	10.64277463	11.52619068	11.55380617	10.78301855	11.02532928	10.03405294	10.60206398	10.37663521	11.00474146	9.315448043	10.0951894	10.68437315	10.67761778	9.725880823	10.40746211	11.19218621	11.25109881	11.22381921	11.5272543	11.09696838	11.56318498	10.25925088	11.01794132	10.9488408	11.00512831	10.81516853	10.82622291	10.84834301	10.78283879	11.80419433	11.09790299	10.9647659	11.97291604
ARL6IP5	9.840422457	10.30243323	10.85723839	9.783673896	10.1918033	10.61506811	10.68876781	11.55570315	11.21105217	11.05173799	10.94376941	10.82559674	10.98963112	10.98685798	10.53977564	11.01417278	11.21352755	10.89951595	10.60864375	10.86461996	10.76947811	10.75130426	10.48638088	10.18910734	10.7473999	10.67392675	10.43830912	10.57450712	10.72578736	10.7414981	10.49859766	10.96641789	11.29167734	10.14024004	10.91535836	10.93702503	10.78651755	10.26192975	10.17676886	11.49214394
TIAM2	10.48800143	10.00778879	10.52922948	11.20738585	10.73570207	9.442988155	9.595301698	9.912634826	10.82423437	10.84138878	10.80770403	10.92459205	10.64947632	10.77979849	10.68830944	10.81998574	10.11806454	10.97898086	11.24128557	11.02786399	11.02172088	11.67081489	11.17887937	11.77665801	10.91733508	11.97393389	10.81722076	11.55581629	10.53255579	11.89060918	10.45970187	10.97101656	10.16750156	10.9579746	11.41353928	10.81829051	11.25056328	11.02015208	10.86888981	10.74797579
RAB5B	10.65357501	10.99089226	10.90598281	10.88493068	10.92314027	11.38281965	11.42146584	10.2090497	10.31278758	10.74424934	10.80162578	10.68799093	10.52416377	10.82757513	10.87875468	10.90509161	10.88397081	10.74931499	10.69807712	10.82919653	10.85920749	10.8250648	10.84279325	10.85886271	10.88037824	11.1124876	10.65215112	11.04595123	10.33207618	11.0629238	10.65315083	10.68780152	10.5828169	10.83068937	10.75351394	10.85697903	10.35227055	10.80928104	11.16399935	10.78603847
CLIC1	9.630263478	10.43672995	10.90255794	10.95145397	11.07755206	10.2406635	10.24457036	10.68277496	10.74298859	10.97039507	11.28866888	10.69024058	11.49491034	11.18694136	10.88396745	11.06104171	10.5300003	11.0426361	10.69673803	10.98692222	11.08430576	10.67696975	10.74281671	10.9998288	10.8935245	10.29394056	10.72815641	10.78461834	10.56595019	10.73885453	10.98952318	10.58919035	10.80349953	11.38099431	10.46376268	10.54102387	10.72450002	11.02586659	10.86926581	10.73207824
MRFAP1	10.47215831	10.75705924	11.21916271	11.264547	11.09829059	11.1900261	11.50090866	11.00362256	11.24685392	10.87347744	10.50431348	10.82091291	10.55913	10.09283106	10.52814629	10.16364932	10.76904217	10.67372855	11.02050662	10.80822895	10.63929065	11.10068659	11.04691353	10.79107635	10.54340492	10.80952815	10.93818216	10.78167416	10.50846761	11.1378196	10.65779663	10.87598467	11.00204792	10.66790742	11.44496683	11.33148024	11.01265289	10.29360712	11.15963585	10.90634943
TIMP3	9.345058117	10.02459498	11.14158048	10.95068514	10.69111795	9.224943445	9.651886492	10.32658076	12.01555006	11.63182587	10.99545647	11.71600824	11.21382538	11.48455684	10.75301511	11.26781886	10.95922162	11.17674195	12.15121089	12.7373496	10.75308292	11.19933166	11.05056534	12.11182345	11.80872434	11.51318225	11.0155966	11.03651126	12.21288512	11.80187722	11.01505474	10.65892796	10.93035293	10.70862079	10.33185268	10.77379277	11.43592608	11.30070324	11.07603322	11.37669477
MSRB2	9.462564557	10.05597065	10.08399494	9.75442581	9.78172681	10.05473767	10.06633595	10.76523746	11.4631192	11.29517662	10.61341176	10.34635553	10.68701026	10.90911519	10.28277284	10.8352743	10.2431324	10.43661864	10.10994513	10.26679978	10.43773553	11.28646058	11.5691909	11.29714695	10.7042802	10.41427586	11.14928642	10.7518262	10.14938297	10.14496585	11.58431971	11.09246361	11.20937646	10.62429778	10.92455089	11.1451653	11.20378411	10.53594908	10.82645713	11.57546457
RPL37A	11.25138408	11.40201583	11.02295245	11.28110503	11.17614122	11.07015898	11.13384805	11.75699803	12.0496739	11.06856212	10.70469739	10.90361146	11.42035189	11.06171264	11.34289636	10.03433251	11.4762616	11.63683977	10.49999634	11.13967056	10.47626852	9.620157299	9.67053938	9.539283146	10.55243523	10.60986049	9.745478553	10.69481124	11.22478967	10.32479855	10.11629808	10.07348569	11.47064925	10.14109217	10.28293498	11.27813466	10.20818408	10.21270649	10.50885403	11.67959221
LPAR1	8.748422871	9.711981215	10.84885036	10.70841139	10.37756927	10.11639001	9.747946	10.70022208	11.05423655	10.87730078	10.85071096	10.77735887	9.798408313	10.90904717	11.05541569	10.72230704	10.45120208	10.84615448	10.96521926	10.21451675	10.50034398	11.52228755	11.56308798	10.85737647	10.90392525	10.53516988	11.03440676	10.83308409	9.938725043	10.99492619	10.88481858	10.87745676	10.70343867	9.860323779	10.73911029	11.14787917	10.86305323	10.68758347	11.10846019	10.74269735
NENF	9.57062122	10.17107974	10.26385706	10.25787676	9.951818567	10.54955848	10.62366867	11.58966524	11.35202142	10.97743544	10.78049024	10.1363211	10.71613398	10.44925384	10.44429683	10.58442867	10.32257497	10.17512975	9.884131343	10.14948113	10.7574686	11.36770321	11.37393288	10.78717989	10.1225631	9.893428462	11.0993742	10.32553037	9.941391661	10.05925708	11.59905489	11.13029643	11.68229484	10.69791496	11.07357647	11.27222371	10.93014795	10.19094812	10.1079145	11.62291348
ANG	9.897252187	10.63494602	10.46102376	11.23401304	11.15407337	10.68189137	10.55528354	10.57188541	10.86875783	10.98191257	10.14677572	10.55038131	10.64872798	10.62933899	10.09236833	11.07479484	10.26092004	10.13386487	10.548179	10.52310243	10.2925528	10.73106939	11.27070315	10.78535796	11.15600452	10.87818984	10.76007721	10.99179503	10.42652052	10.62557939	10.98709235	10.92339488	10.96214028	10.38184699	10.55751227	10.86284548	10.71758517	10.77693092	10.91616655	11.33692072
ATP1A1	10.19559655	10.58214522	10.79694639	11.77664252	12.07357979	10.83881941	10.52320471	10.46019557	11.19665106	10.87156183	10.69014208	11.15046499	10.63110956	10.92944998	10.86743819	10.73993188	10.98173749	11.31087009	11.3078577	11.5884329	10.64045901	10.7489016	10.37519982	10.55349131	10.98999162	11.32185856	10.5840921	11.09155625	10.9248401	11.56527183	10.04492234	10.64374857	10.67484256	10.34385143	10.5584898	10.87215184	11.11326652	11.06762443	10.37762803	11.0760155
CTHRC1	8.342500086	8.803021305	11.1681488	8.974594323	7.765890027	10.41250082	9.478131985	12.44328363	10.7277669	10.42866047	10.80125883	11.66792862	10.68999911	11.41663652	11.21817318	11.16954652	10.89862603	12.24352889	10.78426471	10.70502221	10.92842037	10.71784585	10.66537958	10.16125285	10.6157437	10.08184278	11.05829677	11.21387117	10.00681732	11.25199221	10.81198644	11.61858778	10.59518346	10.5679573	10.247434	11.64244818	10.83090759	10.94476212	11.13116943	10.59190622
HYAL1	8.872079141	9.721767569	10.04040384	9.517503587	9.297094136	10.14992749	10.39898533	10.61131647	10.82564287	11.2844938	11.06346055	10.68907739	10.37974051	10.94606696	10.18783296	10.82641663	10.64074674	10.16258181	10.12823022	10.45262161	10.24013469	11.31932788	11.70208064	11.87862064	10.47359578	10.67931842	11.61612283	10.78920224	10.45346615	10.76129404	11.71249644	11.86364539	11.38208865	10.04499937	11.43609036	11.090891	11.46855737	10.8745456	11.21844354	11.92805764
CAPNS1	9.87659371	10.70135928	11.30687727	10.88814669	11.21451171	11.28809035	11.65286546	10.50723365	10.23752775	10.71463817	10.78643242	11.1497221	10.95905592	10.94626605	10.71565133	10.68622255	10.73854304	10.60002844	10.92121032	10.75809194	11.11334601	10.61395413	10.89200146	10.82669475	10.59579387	10.5564057	10.85423502	10.63983259	10.62685165	10.63386631	10.9128844	10.89877711	10.69457072	10.91243961	10.10076194	10.84622834	10.55961434	10.92020612	11.04559802	10.78561859
IL13RA1	10.35977002	10.69066995	10.58933595	10.83129172	10.88073924	10.5956731	11.19585498	10.49757925	10.04884259	10.24550086	10.57034848	10.35606623	10.36868465	10.65218021	10.71992178	10.76954395	10.85888327	10.60173462	10.86455913	10.64591051	10.67363202	10.85996693	10.89710996	10.38574819	11.03051373	11.26837662	10.25309822	10.85019014	10.14562013	11.05769843	10.30507028	11.02161508	10.57816926	10.82266849	10.783131	10.71922726	10.48773019	10.88104096	10.81884703	10.5278437
DKK3	8.295147268	9.009011933	11.626236	10.25580273	7.383013055	9.594349544	9.690225565	11.56224511	11.67417752	11.70499411	12.16569207	11.14743398	11.65727946	11.53731241	9.099180054	11.41551216	10.78787167	11.21831321	10.94033462	11.32957102	11.66737955	11.81348154	11.51742459	11.40127285	12.33388482	8.798184813	11.41939064	10.71895253	10.17131906	11.37105152	10.72005865	11.82369937	12.06438234	11.22174835	10.1066747	12.41239631	10.61433724	10.47680587	9.653851213	10.55029877
SLC25A5	9.440305145	10.39032958	11.03968742	10.8182846	11.0187554	10.38104702	10.9341876	11.23765619	10.52375346	11.0777256	10.70673168	10.63151573	11.00802566	10.90482414	11.04767651	10.89853005	11.1554229	10.75026268	10.86148559	10.54335893	10.82204157	10.77485241	10.59057483	10.72119674	10.81151946	10.62883243	10.85306616	10.896153	10.27881687	10.83695393	10.81929755	10.75330062	10.85561156	11.63051372	10.30754265	10.73745538	10.94521136	10.93170648	10.75850777	10.56351801
BCAP31	9.675253826	10.49225684	10.80010997	10.49611622	10.71372213	10.97408832	10.95622391	10.68984319	10.67230947	10.92589802	10.77639125	10.73770025	10.84337064	10.81365425	10.62582732	10.9778065	10.3458654	10.68405125	10.75391167	10.96045549	11.06430304	10.64862094	10.96454455	11.07211209	10.69859374	10.3585375	10.79783965	10.60599657	10.62437579	10.48501586	10.74715546	10.88078785	10.88033967	10.81892089	10.92184083	10.85354523	10.7581947	11.0275079	10.68574488	11.0859121
PSMB7	9.446452457	10.17199397	10.58571166	10.31725768	10.77450573	10.40068832	10.82878517	11.03988021	10.69479375	10.9430873	10.49740222	10.35655012	11.05865551	10.81582658	10.68212239	11.00124363	10.4265286	10.19450086	10.28308919	10.29058834	10.82238625	10.78444392	10.94411275	10.81411044	10.79330285	10.1341398	11.09682674	10.68869355	9.925999134	10.6968094	10.9009569	10.84018856	11.11897423	10.83523511	10.68177426	10.80410384	10.8939037	10.8590302	10.33200735	10.9806273
MFSD10	11.19417831	10.49486623	10.38292083	10.29460654	10.30888427	10.43070694	10.0202442	10.5137556	10.78640559	11.19659574	10.75375745	10.39702762	10.93374565	10.25616009	10.36344576	10.48471373	10.1967062	10.29373202	10.54556316	10.63099556	10.80847884	11.03441955	11.1576894	11.21894875	10.75536252	10.95753349	11.11351743	10.56935826	10.19090855	10.40843052	11.29475091	11.32937972	11.23855395	10.84437926	11.21145992	11.2450625	11.43798109	10.44098615	10.57621461	11.06944433
ZNF395	13.01129987	11.98365677	10.82128501	12.05509446	11.6233453	10.73439603	11.08054129	9.523385804	9.739481436	9.916751748	10.65559083	10.46498234	11.10521344	10.51023599	10.34214798	10.85551997	10.23998531	10.18454569	10.89889128	11.02886826	11.04279118	10.60876547	10.74357712	10.1973038	11.31384493	11.6113068	10.36841142	10.92906266	10.46313196	10.85203323	10.61495287	11.23791674	10.31367507	10.05485529	10.37971133	10.52693011	10.48254059	10.43366054	10.39310973	10.27663268
ZNF486	13.29169269	11.92929783	10.74797727	11.10543609	11.25595981	11.50372106	10.51320246	10.57136401	10.54289934	10.59406069	10.65445763	10.83076044	10.92192893	10.45561193	10.7411575	10.55088418	11.08839728	11.17995557	10.57699422	10.99354654	11.05508627	10.30580704	10.05789676	10.30479862	10.30781061	10.98259232	10.03434334	10.05500991	11.28094715	10.3686999	9.263581253	10.45358161	10.40944623	9.496077065	10.98854992	11.76708779	9.117187821	9.708701787	9.70478826	10.85230498
TOR1AIP1	10.73032831	10.63324317	10.92007193	10.59915238	10.53618862	10.90070648	11.13531278	10.47362871	10.56558564	10.59394934	10.92090552	11.28469267	10.45943393	10.69825634	10.83406428	10.76606102	10.78417675	10.76952869	11.17891397	10.53669668	10.39335688	10.75618633	10.65136264	10.90059241	10.70468079	10.51638844	11.00786962	10.73499993	10.26561586	11.14867602	10.82169875	11.13169052	10.56632915	10.36259311	10.80405914	10.39420928	10.97465577	10.87748839	11.10226292	10.38504195
PPA1	9.852560627	10.39246488	11.28453216	11.25736252	11.25095203	10.84754763	11.04176575	11.78998192	10.2139574	10.59082794	10.82781243	11.14152607	10.716778	11.11391185	10.964309	11.09841832	10.72504414	10.54979072	11.0491365	10.32109333	10.57031624	11.1895739	10.38048141	10.34001359	11.14414492	10.82887975	11.10466736	10.8891603	10.14220267	10.9071418	10.76663102	11.34080365	10.70083237	10.73977915	10.81329162	10.70498409	10.6006012	10.5847084	10.74513156	10.45957368
HMGN1	9.898562743	10.16638454	10.84641763	10.67706757	10.24058321	10.8489976	10.22382476	11.34770559	11.0271557	11.17825683	10.53883452	10.78451168	10.43166632	10.91833698	10.9424776	9.789817972	10.30339922	11.18702664	10.09055948	10.66555548	10.9927316	10.8324827	11.04080543	11.00543322	10.9014637	11.1515266	11.04713264	11.22578315	10.6321449	11.13309846	11.13798443	9.546441975	10.53414208	11.27516126	10.27532196	9.989006238	11.06334004	10.40029828	10.29400132	10.97910161
HDAC1	10.24282455	10.71799888	10.35268337	10.16400283	10.96099816	10.66421479	10.55857514	10.5137556	11.02245527	11.14534594	10.43051797	10.32457085	10.44441416	10.74311492	10.84629548	10.70386961	10.46527539	10.48285201	10.40397078	10.53597469	10.52326373	11.13725382	11.10352138	10.82593516	10.86447543	10.30128293	10.94573216	10.97269705	10.32891536	10.70839535	10.99664463	10.98926335	10.91799069	10.66535989	10.87858124	11.02399114	10.56968077	10.96809527	10.66501656	11.03176566
THBS4	9.811319741	10.15497926	10.17358559	11.29121266	9.092915932	10.1388547	11.5733412	12.16442873	8.292894168	8.954735569	9.840301506	10.07023681	10.50690511	10.36756251	12.06654929	11.44565562	11.68041442	10.91382895	9.833203678	9.091421694	12.2483786	8.385117926	9.217770181	10.23610057	9.915613026	10.33521693	10.0411706	9.741307382	9.259117323	10.63076415	11.40740098	9.255572049	10.85775571	10.41101408	12.54418434	9.624496956	10.98024316	11.95241635	10.86369111	10.64762085
EIF4H	10.79892688	10.93842291	10.86587	11.15917032	11.01386648	11.13428352	11.14804351	10.14001531	10.58268952	10.61308208	10.70203297	10.55970919	10.69581398	10.51766539	10.6770073	10.73777684	10.73805323	10.49813385	10.91798011	10.76121226	10.69954937	10.84837047	10.75694226	10.93294375	10.87954538	10.70234991	10.99904309	10.77200991	10.2411208	10.78642913	10.7177476	10.71950353	10.53631159	11.03278775	10.71907432	10.82016138	10.90304779	10.81511079	10.58686548	10.88085211
EIF2S3	10.9387764	10.50970644	10.45858715	11.20034166	11.35178573	10.84674707	11.24148069	10.99175525	10.26756089	10.56287279	10.98185519	10.98066804	11.12679412	10.77095336	10.69858703	11.16867959	10.3580758	10.44105488	10.85457494	10.30213443	10.84586604	10.371552	10.28661322	10.48567805	11.32583949	11.44782705	10.38800351	11.23106966	10.76980832	10.58716952	10.47559851	10.69250152	10.26951962	11.10396623	10.64082593	10.16691293	10.31279538	10.70517298	10.78505291	10.59355219
WDR1	9.890246271	10.58836656	11.23442507	10.90087317	10.98682913	10.69397028	10.73343192	10.35056593	10.29652416	10.91920959	11.19330515	10.78822068	10.74090774	10.72976656	10.90912932	11.18038287	10.47992922	10.797866	11.04803414	10.9763901	10.92026457	11.15701229	10.81203781	10.93070724	11.04259161	11.34446375	10.91313421	11.08655261	10.52544044	11.18065605	10.81805398	10.73726047	10.64527871	11.47352801	10.58193441	10.71115099	10.74246565	10.74086309	10.89918003	10.35037664
CD44	10.23456382	10.28185091	11.22761357	11.11998479	10.5564663	10.70403822	9.110833871	11.110495	10.36887466	10.93430099	11.69831622	10.65097496	11.70224204	10.76063048	10.8829518	10.83210922	10.83020824	10.59479587	10.82139669	11.42342033	11.58234477	10.605722	10.42713306	10.63514112	11.45743286	11.54183056	10.31248634	10.79034596	10.89324677	10.91584559	10.74854917	10.15136792	11.00287396	11.80858469	9.839274848	10.24777336	11.00267182	10.46362276	9.954667041	10.5574709
KLF6	10.03590291	9.986447764	10.881849	10.24476026	11.04669616	10.06137852	10.1205642	9.779569922	9.953468122	10.55579579	10.7845038	10.40313766	11.37974005	11.0132403	11.28384123	11.25826811	10.99698524	10.09804639	11.03068764	11.16076981	11.54721483	10.09973294	10.31504753	11.07115035	11.31862728	10.60101396	10.41881865	11.06713213	9.630825647	10.72580803	10.71650165	9.899781496	10.87835126	12.50688532	10.45512086	10.06906323	11.26666864	10.46103452	10.7426712	10.47990856
ARHGDIB	8.165430531	9.289881006	9.914804953	9.891457819	8.641448373	9.470374587	9.51772174	11.28521237	11.34358442	11.73344126	10.24622552	10.92995722	10.73434588	11.33330005	10.40769056	10.64052205	10.84973805	10.58396897	10.85165234	10.4623142	10.99488311	11.21239132	10.89074982	11.12826284	10.35603961	9.941878172	11.3085544	11.33403728	10.15395743	10.58254246	11.11442707	11.37135214	11.45799971	11.55000468	10.80420973	11.13590861	11.60897384	11.10165823	11.36751258	10.70248321
CCND3	9.660378264	10.54116654	9.85654307	9.977700543	11.42065318	10.37915701	10.16629918	10.03936413	11.16878132	11.37958529	10.71289587	10.27799269	10.57831401	10.80442318	10.4496968	10.61664686	10.4418802	10.15020935	10.53291292	10.54652981	10.33220074	11.39822289	11.04162142	11.37312776	10.85065031	10.55829337	11.51457048	10.86709721	10.19010646	10.62376042	11.28471413	11.23189815	11.26689493	10.70011177	11.67659953	11.1806892	11.30567644	10.60752375	10.81627539	10.90642619
DUSP19	13.91933587	12.7393037	11.37021652	11.36583034	11.72413041	11.97935202	11.4238858	10.87397452	9.50690528	9.675109501	10.51670905	11.33870834	10.66436547	10.30585137	10.99753375	10.83276463	11.07318347	10.71571406	11.28984364	10.62601038	10.98594955	10.46216427	9.871698067	10.16682623	10.5246553	11.05693327	10.15491145	10.65880821	11.23714578	10.75631042	9.027084938	10.30625044	9.470086507	10.08538134	10.54322041	10.69516912	8.954292888	10.35040988	10.12332485	9.8230469
TMEM147	8.644610399	10.15254747	11.12594904	10.86575449	11.29363256	11.27254223	11.46082933	10.43448613	10.42835466	10.72380073	10.63522454	11.18318708	10.52749444	10.79828635	10.63120091	10.62303097	11.18834045	10.79426857	10.96792284	10.73675661	10.75638839	10.86729107	10.40075997	10.63845802	10.60187784	10.77084518	10.59009316	10.77670582	10.26484896	11.03260612	10.60305059	10.69205457	10.46275566	10.62550072	10.74632958	10.55156568	10.78353706	11.16280009	10.79482333	10.66719499
NDUFB5	9.110998429	9.749295277	10.56331863	10.71000249	10.52862656	10.3914683	10.3261663	11.29115751	11.23431766	10.74514903	10.97245679	10.67755211	10.79884762	10.96322482	10.67554254	11.02493188	10.44694197	10.47424039	10.70036986	10.41094023	10.64084827	11.00665194	10.83617588	10.42394129	10.94870386	10.47473537	10.87668052	10.89508961	10.1818339	10.81442358	10.85109554	11.12503572	10.68737928	10.64967975	10.36571731	10.52514703	10.34247815	10.73002677	10.9594772	10.87975627
ISLR	9.581041281	10.83922014	11.5955368	9.588844311	10.1698813	11.35186418	11.23687884	10.24535721	10.46466703	10.35441684	10.83543643	11.08699029	11.18891232	10.77950201	10.52229667	10.37338998	11.35271247	10.93301333	10.96213848	11.51498995	11.19889849	10.37960877	10.38983979	10.84443156	10.38804438	10.33739268	10.90291416	10.84778815	11.63371077	11.55113013	10.48526149	10.44350812	11.00809395	10.75701234	10.69147181	10.70310507	10.77415932	10.61207	10.14619221	11.0535942
CCT7	9.695880098	10.66476068	10.7232968	10.52395306	11.01959992	10.80315298	11.08618024	10.82553642	10.26057637	10.64801065	10.62468845	10.79770608	10.8492788	11.01285938	10.69475953	10.69333111	10.7875553	10.62085062	10.8933831	10.36694682	10.76918053	10.94207984	10.4725756	10.6860722	10.8275514	10.64259496	10.93462977	10.64505392	10.05563505	10.80033879	10.86793602	10.79673388	10.5626887	10.82313055	10.74264585	10.55514899	11.02944084	10.83442297	10.56288182	10.54459406
GPX1	9.409837036	10.33318473	10.59186218	10.66344542	10.48565616	10.44274889	10.41408642	11.01105243	10.52188303	11.21633665	10.285643	10.69256428	11.33772722	10.49114085	10.83819652	10.50510186	10.60535205	9.989390988	10.37856759	10.32462203	11.42172105	10.71893726	10.9891335	10.80038542	10.33241604	9.890409794	10.85581986	10.13706949	10.06072338	10.19120312	11.41157978	10.72977076	11.03465248	12.11351778	10.66433944	10.67915769	10.88042311	10.77561706	10.5355539	10.80736294
SQSTM1	11.40851888	11.1534791	10.28401215	11.06142285	10.93107847	11.46619019	11.34922441	10.38761422	11.2371328	10.84390499	10.70273872	10.07876018	11.10366407	10.58174291	10.48143321	10.52061359	10.43488494	9.604698207	10.40467232	10.29566813	10.82031699	10.35600385	10.98542006	10.77621388	10.34533195	10.32200662	10.6911558	11.13097741	9.852145702	10.11592676	11.59257827	10.29212815	10.7246521	11.20029537	11.18722894	10.96193715	10.80061017	10.59079825	10.23355201	11.18970945
PCMT1	9.806270157	10.47649364	10.76664374	10.35523696	10.35701105	10.8083936	10.57767877	11.11120812	10.79493689	10.61472872	10.70430586	10.61457564	10.4031098	10.68181526	10.42901795	10.77011413	10.78454663	10.77691363	10.68321459	10.53199767	10.8161122	10.72809101	10.72354015	10.31147726	10.71664977	10.34363104	10.61021752	10.57293118	10.01103688	10.55419928	10.5432112	10.71092731	10.9689858	10.11481976	10.69228386	11.14448598	10.68988153	10.52248254	10.32795608	11.01517306
UQCRFS1	9.130779955	10.17848991	10.61678764	10.54337888	10.6459332	10.65643201	10.66826191	10.56962469	11.56414537	10.6391983	10.52423857	10.56788698	10.7475813	11.01685423	10.64391226	10.80386666	10.89818395	10.58959922	10.65558872	10.52383051	10.38058413	10.91047584	10.90242527	11.10464444	10.67957417	10.50829259	11.02551478	10.66287022	10.13877815	10.58307709	10.80480527	10.50354936	10.68286537	11.0783955	10.50300891	10.46394274	11.03269737	11.00546953	10.71941949	10.5411799
GSTO1	9.763006775	10.39469362	10.74246867	11.63443343	11.22287811	10.34439356	10.66163333	10.86535429	10.49149009	10.38784356	10.66583147	10.53301385	10.94337913	10.87722115	10.46983418	10.91689028	10.43495108	10.61706502	10.40833046	10.47695771	10.64964413	10.66144634	10.47642421	10.47765963	10.55494233	10.0055515	10.90412494	10.35176308	9.994480439	10.23095986	11.06709917	10.68387298	11.0028189	11.33945422	10.47310745	10.57033925	10.92906614	10.94517123	10.7949025	10.87811084
GNAI2	10.5471933	10.93576487	11.13187986	10.48668704	10.56478076	10.86960102	11.06520051	10.19861152	10.15461854	10.42275801	10.80865381	11.43527552	10.88706384	10.86431417	10.49567933	10.7492144	11.29073411	11.0576744	11.40574099	11.04303262	10.76303724	10.67977446	10.73250986	10.77961697	10.51613795	10.47622753	10.68086747	10.6694857	10.62994139	10.53610139	10.85449567	10.71599133	10.48680659	11.11066303	10.2617147	10.55191568	10.3607638	10.84529895	10.67218914	10.83363309
EIF3H	9.84807455	10.44896862	10.69005438	10.86996265	10.66608006	10.58960663	10.84046938	10.72436177	11.06112617	11.08346154	10.44549805	10.51474696	10.55204197	10.64587466	10.72056126	10.64779488	10.44523465	10.2313003	10.54973214	10.19695798	10.38073868	11.05684728	11.00084425	10.34407051	10.74532147	10.10021087	11.02796541	10.57525302	10.10305156	10.42874331	10.87775527	11.07080926	11.04963082	10.71510887	10.8725539	10.75265072	10.77948729	10.56785368	10.75020303	11.05887586
RCN2	9.444777882	9.749138681	10.81890787	10.14798704	10.14109881	10.5519785	10.29994707	11.10918664	10.79685259	10.43952104	11.05127236	11.08764557	10.27639907	11.17404243	10.81475601	10.96654285	10.46611834	11.15505155	11.4170249	10.87406182	10.52199964	11.06094674	10.72122419	10.74589126	10.82982795	10.59280906	10.72333098	11.10554457	10.87402219	10.98986042	10.6027614	11.06403281	10.3206713	10.3335172	10.63956472	10.64851965	10.62603153	10.6724963	10.55073783	10.4403413
RPL5	10.6588652	10.85460238	10.54681089	10.73864301	10.77622045	10.83690674	10.67196191	11.54981276	11.26109334	11.07780434	10.49605214	10.3672526	10.85614252	10.70138258	10.66428794	10.71800022	11.12473568	11.16233681	10.41530994	10.83727664	10.49334128	10.01857075	10.43222111	9.534734755	10.50452882	10.20419814	10.15034386	10.29640722	10.71851989	10.29251423	10.27917609	10.28679626	11.19328219	9.842984745	10.25071654	11.02176112	10.33369885	9.668310562	10.49409552	11.45220944
UNC50	10.39285647	10.59989253	10.72092318	10.34395768	10.64006557	10.79474157	10.9102081	10.79443941	10.39695101	10.7477449	10.86604211	10.69070561	10.48168507	10.88048269	10.72403796	10.89361558	10.35271507	10.53824368	10.7678311	10.37218093	10.46864148	11.02067613	10.37602639	10.5498223	10.85071095	10.81940015	10.6325946	10.88367584	10.02704932	10.72459417	10.74785248	10.70462724	10.63638432	10.53758542	10.56212766	10.64509086	10.58195945	10.89028783	11.12796485	10.38019099
NDUFB11	8.471518768	9.968223154	10.22463105	10.25694381	10.4685339	10.55747009	10.56914151	10.79220268	11.3775815	10.87775524	10.52741612	10.4728842	10.64160008	10.9432769	10.59587389	10.77125381	10.26476322	10.26542271	10.23066767	10.49542238	10.62204857	10.76660553	11.02024586	10.83363918	10.27847095	9.927313125	11.16546631	10.45012015	9.873945703	10.33463255	11.10935751	10.7508364	11.02531536	10.63571515	10.72710532	10.58962563	11.11257554	10.96692995	10.67924034	11.1510824
FERMT2	9.622149609	9.957275533	10.46507626	11.10099653	10.2815559	10.06228942	9.944169164	10.96296046	10.97129542	11.2345358	11.13146449	10.24104153	10.75972829	10.83252097	10.72297455	10.77188026	9.82460767	10.06436014	10.50815014	10.60245239	10.88784969	10.88694018	11.01910608	10.96043929	10.94876072	11.00760986	10.79167065	10.93191765	10.11796152	10.91463584	10.98458354	10.98208393	10.86976192	10.80655189	10.60078985	10.72894843	11.1488162	10.32734447	10.39457544	10.87826763
SRPRB	8.983794259	9.920720979	10.38022621	10.84376854	10.38558344	10.3891883	9.724344545	11.34730649	10.81976514	11.0340585	10.7296212	10.56156784	10.5099459	10.71645333	10.50262685	10.39782086	9.918519296	10.0487298	10.54803772	10.04103323	10.93546719	11.34681549	11.54228513	10.87829073	10.55619432	10.42578704	11.35501981	10.72195154	9.515221679	10.98035763	10.9162188	11.25544453	11.00935475	10.12022461	11.0965068	11.08924046	11.39545651	10.64556477	10.68446342	10.82599326
IVNS1ABP	10.50583387	10.78773295	11.52083846	11.48661157	11.78606459	11.28298789	11.28434276	10.56404495	10.99705199	10.32125573	10.61191285	11.58829217	9.722242384	10.7561201	10.07712665	10.68071669	10.72899112	11.56519488	11.79550878	11.20266744	9.94948218	11.17802874	10.42250585	10.1224581	11.14409489	10.85840569	10.86860301	11.30589119	10.55123075	11.76637474	9.622596938	10.79808298	10.63472818	9.301398274	11.27623465	10.97963855	11.03409885	10.75280597	10.92595995	10.31517822
OAF	10.24604608	10.49468643	11.08337221	10.25849838	10.17470727	10.51626784	11.22434328	9.823467235	9.453624335	9.776397049	10.94096386	11.09133369	10.28405633	10.90625585	11.20605056	11.77220419	10.9613463	11.29723219	11.29357444	10.69235962	10.5289389	11.01312439	10.64498106	10.54568364	10.63592373	11.07397701	10.35149204	10.6701844	10.92958099	10.99600464	10.27311424	10.7239909	10.2545741	10.13411952	10.39218424	9.91492535	10.18877916	11.01950141	11.51127204	10.59306829
TMEM98	10.07189328	10.77500614	10.36502226	10.25953383	10.27380925	11.34485672	11.50872595	11.49690219	10.57659342	10.75986147	10.57889081	9.664903773	10.82043897	10.62375902	10.65465624	10.37720414	10.20009648	9.664445521	10.28562774	9.370038589	10.55623935	10.59397951	10.99315387	10.42960203	10.61843108	10.21531177	10.73631456	10.52801038	9.951882689	10.04047425	11.27840548	10.90552479	11.07001423	10.67932124	11.19875913	11.19041168	10.83488393	10.38664899	9.933376678	11.04116477
NDUFB7	8.94027123	10.14685612	10.72413988	9.191284125	9.523042856	10.76116402	10.70094607	11.14303687	11.37001925	10.65538311	10.6941688	10.35519483	10.7915812	10.5303166	10.58943541	10.93130134	10.3241386	10.15499432	10.28376657	10.21718881	10.87830774	10.87572141	11.3708929	10.7358212	10.29421877	9.496885742	11.11959744	10.41566665	9.971096694	10.23333193	11.42600234	10.9844508	11.31268681	10.5409521	10.81374052	10.93557249	10.98175281	10.91131724	10.47127165	11.38633116
DDIT4L	9.548548649	10.01589744	10.18751326	11.10203557	11.18912565	8.895821942	8.956552182	10.3636169	10.843367	10.8232692	10.52723977	10.60632046	10.47076934	11.62254135	10.01832972	10.784748	9.294459131	9.957737482	11.54543902	10.80732175	10.31445001	10.36912627	11.40747713	9.849659657	11.46077107	11.92253622	10.76673361	11.31737419	10.46040383	11.05018288	10.46300174	11.85730285	11.09329695	9.625775348	9.917899518	11.03225967	10.92485162	10.70564853	10.18224695	10.63810175
COX7A1	8.983794259	10.13057884	10.68735965	10.40071193	10.02643723	10.45257366	10.62958944	11.01945908	12.10875129	10.49558448	10.89327638	10.68387079	10.82670355	10.92555292	10.46188036	10.89738134	11.07770181	10.7845919	10.37594717	11.09833868	10.76935909	10.54706211	10.60633935	10.38214826	10.44193869	9.704802774	10.98985902	10.65935568	10.11484634	10.57548505	10.75532415	10.74061262	11.39189928	10.07985501	10.49681732	10.81612863	10.94104233	10.49308575	10.65998306	11.4514995
EMP1	9.249821935	9.663447821	11.44147463	10.94445536	10.55364155	10.13198305	10.19103823	11.47407178	10.6164577	10.99074013	11.23872967	10.46101579	11.41499632	11.16097489	11.2423621	11.11551699	10.92777173	11.2625023	11.27842231	11.42784177	11.30674917	10.37501035	9.39515366	10.42043399	11.45873644	11.4982934	10.03899514	11.23791353	10.52271744	11.73262096	10.19815194	10.0405872	10.33706712	11.6807053	10.15955369	10.03718407	11.01974156	10.59340912	10.49106678	10.10728779
CATSPER2	13.11880041	12.44133935	10.49663153	11.09689076	11.24705432	11.22577316	11.25178736	10.44739632	10.14269792	10.06351299	10.56923438	10.73311141	10.64738002	10.43729422	10.63135199	10.48158899	11.363959	10.83473915	10.53348383	10.9148834	10.76906149	10.18622799	9.882793886	10.52527972	10.41033547	10.9741233	10.26160564	10.30031756	10.93710978	10.45792317	9.334650491	10.4209855	9.813897786	9.580660785	10.87772168	11.09606537	9.089923728	10.06999853	10.29445044	10.26526312
RXRA	10.36244134	10.59631164	11.03912817	9.577418867	10.88084226	11.27296139	11.24942888	9.55305147	10.18591237	10.48767731	10.51981405	10.4534141	10.17218151	10.03221327	10.88053677	10.40076336	10.78475796	10.50241233	10.49473045	9.983932463	10.62794899	10.31423393	10.7693087	10.52341061	10.2318609	10.59994288	10.49496036	10.2677121	9.663855287	10.49941568	10.70604638	10.43590618	10.77199537	10.06658632	11.15827237	10.78660261	10.88185114	10.68437404	10.94449392	10.65698143
SURF4	9.637838167	10.1674166	10.78493666	10.51557166	10.49323999	10.66612635	10.83728255	10.10442307	10.11446512	10.76469852	10.78858065	11.26654957	10.62671047	10.76497771	10.69447026	10.53260964	10.74267316	11.04347501	11.0571287	11.11510375	10.82198412	10.67762466	10.90637016	11.63737757	10.49589731	10.84943024	10.91617849	10.66021558	10.23867365	11.18065605	10.78482701	10.86425167	10.48865161	10.90723132	10.80428501	10.53740345	11.24380937	11.06290201	10.97073652	10.63040057
ATP6V1F	9.396711139	10.42286293	10.77375208	10.2616025	10.50842438	10.75395735	10.94183431	11.09675472	10.47776731	10.9013643	10.29649492	10.30997008	10.87319862	10.40492764	10.58710122	10.63515292	10.35494516	10.16926792	10.42939952	10.41459319	11.02849362	10.57211857	10.52980331	10.45170154	10.90906992	10.37931045	10.46190686	10.60144666	10.24711226	10.7259698	11.02621824	10.68791361	10.58647891	11.19553795	10.34237087	10.86096259	10.29685163	10.40490703	10.85057388	10.90888031
PPP1R11	10.02536615	10.28940992	10.58230978	10.4029625	10.90094858	10.29990802	10.4967836	10.55809315	10.09352438	10.95293848	11.03704155	10.66270463	10.82610488	11.14825783	10.51838385	11.09189711	10.32733204	10.40041332	10.88370741	10.83361364	10.88013258	10.87498673	10.68548088	10.62208894	11.21496209	11.21331643	10.84376585	11.28117188	10.4499375	10.68321832	10.91008683	10.68802569	10.51948562	10.83720551	10.06762873	10.80323045	10.31825344	10.67314354	10.90821064	10.84155204
SRP9	11.16897796	10.87911359	11.09528837	11.14366841	10.91339671	11.33661101	11.26257776	11.31692588	10.16281871	10.06318774	10.78011807	11.00728392	10.76202101	11.11610744	10.72517141	10.9881987	10.66455085	11.10178682	11.19322911	10.89748706	10.6764848	10.35343526	9.849962993	9.253447171	11.09529813	10.93614464	10.10789188	10.64970565	10.5968098	10.70741284	9.826212806	10.21140173	10.23551523	10.38324814	10.47084744	10.5203211	10.16226492	10.64166403	10.50740435	10.0519511
TMCO3	9.179389143	9.797732138	10.80636791	10.57249364	10.50311428	10.09156654	10.2629279	10.46337825	10.6254875	10.83362524	11.07316485	10.93905415	10.70240118	11.22316872	10.27054633	10.9360396	10.35487552	11.12799705	11.00984227	10.94886663	10.66689048	11.31493633	10.84243955	11.17903865	11.02208322	11.02554586	11.04111437	11.13521089	10.56035352	11.43590062	10.80639491	11.12025122	10.40927634	10.63483179	10.78519139	10.86117193	11.23501778	11.1732015	11.08629718	10.65244821
RPL21	11.8528876	10.14242576	10.63937261	11.09405038	10.20260249	10.14105983	10.35962463	11.85804504	11.82063191	11.39358705	10.73192943	10.67504852	10.75945015	10.89935752	10.4800093	11.03670432	10.25521159	10.52256221	10.79896955	10.58174201	10.49162129	10.33153643	10.34240463	8.954014105	10.93039768	10.34308957	10.1256496	10.77627299	10.94563191	9.737095314	10.21217127	10.68353574	11.69506321	10.10155337	10.5152237	11.39554395	10.5582258	9.935708537	9.885459023	11.73833625
GPI	11.03731584	10.43513355	10.08885117	11.34949236	10.1177992	10.02042122	10.36565571	10.23646955	10.81102243	10.6357442	10.99964152	10.85583089	11.14414168	10.78409079	10.56758179	10.6670744	10.39148995	10.17160178	10.53996226	10.86491135	10.82250112	10.35996462	10.5033709	11.09804952	10.87924782	10.86539418	10.5548399	10.8824021	11.25119485	10.62245978	11.01034734	10.60626482	10.58176881	10.78242409	10.12914446	10.84319156	10.43491116	10.62346227	11.09758151	11.27002777
RCAN1	9.041552791	9.391556736	11.72205811	12.94218871	10.88531686	9.055556854	11.26100404	10.53689214	10.84290333	10.39979195	10.39220136	11.07448549	10.55889163	11.17786107	11.04040791	10.63365101	11.44134483	11.15122853	11.85141874	11.68563344	10.7799152	11.29558763	10.5967895	11.14866684	11.19714058	11.24889015	10.6233527	12.35739365	11.51390214	12.05994594	9.775673674	10.90321492	9.713914229	12.23209928	9.693979395	9.849681194	11.71418374	10.96302439	11.67206557	11.31344201
ALDH9A1	9.701244242	10.40626248	10.40961146	10.42712096	10.71193338	11.18067726	10.72262538	10.72091548	10.67802744	10.61790673	10.32575854	10.3009603	10.17905999	10.46961491	10.79592867	10.63571573	10.67030336	10.53001682	10.3682973	10.13632129	10.30561615	10.91858033	10.6220644	10.6071539	10.45064543	10.44272638	10.90081312	10.72067772	9.888869689	10.15499628	10.66002126	10.33566317	10.29071044	10.48911812	10.92107556	10.87822904	10.57419224	10.31554786	10.35392405	10.76616177
AKR1A1	9.94766266	10.29796741	10.81439121	10.07844719	10.220105	10.75846542	10.99320137	10.69032386	10.04688813	10.58074742	10.75133093	10.62788441	10.74090774	10.79974977	10.50122347	10.73631893	10.5279459	10.39773493	10.32935331	10.22716746	11.0196579	10.92600927	10.80248117	10.73325901	10.40790189	10.11940671	11.01019947	10.55438974	9.841560574	10.55210834	11.05863672	11.03405296	10.85346405	10.76119573	10.72400939	10.73730257	10.60187564	10.68886542	10.8183798	10.69854761
TMCO1	9.360874961	9.818709103	10.48868023	10.2219932	10.2432817	10.25594313	10.15725854	10.67486268	10.9798622	10.71729131	10.77519671	10.37424985	10.41251405	10.83259253	10.59355001	10.85239865	10.45766819	10.2789805	10.66539889	10.53350534	10.53222199	11.18140286	10.95827355	10.62223461	10.9710574	10.19350137	10.92908681	10.87000877	9.990864711	10.6965619	10.84019331	11.20258359	10.8852681	10.63269933	10.59074024	10.98926096	10.80368747	10.70517298	10.71222761	10.86827456
ULK1	11.74275485	10.46201864	11.15677774	11.20077283	11.69003497	10.42205762	10.08811634	9.640881435	10.56222546	10.60459867	10.2565223	10.42104214	10.32613394	10.36921931	10.55609342	10.04310218	9.618547754	9.955009136	11.71567252	10.61450538	10.65575766	10.91905566	10.80950391	10.88402007	11.03610829	12.02808567	10.76814977	11.27575766	10.17722019	10.17813935	10.58968688	10.74039659	10.42951391	10.58118247	11.03612203	11.40393143	10.65233704	10.38839395	10.59088486	10.04464593
RNASET2	9.743126132	9.783918558	10.22353919	9.630939353	9.341267552	10.27880123	10.2815464	11.03674836	10.51553509	10.91293207	10.37871958	10.1213446	11.21932351	10.10170934	10.10885762	10.37921936	10.14262367	10.01695049	9.966317194	10.12675	11.30062178	10.78479152	10.90637016	10.27906595	9.949320089	10.21266353	10.75428394	10.15000976	9.703792542	9.991316514	11.0759973	10.83605393	11.07738488	11.92505735	10.84951186	10.80264788	11.06152571	10.11026347	10.22225775	11.45565222
NCOR2	13.17802807	11.43252541	11.54210479	11.32907756	12.05663813	11.62990229	11.37799588	9.62911919	9.664762828	9.774001608	10.59953107	11.57488996	10.91448053	10.32262482	10.88688348	10.52696091	11.0004865	10.94273758	11.37271781	11.10342066	10.47590622	10.0431927	9.836661997	10.38814325	10.80153047	11.0385464	10.36108411	10.4507522	11.17176572	10.69565405	10.01594517	10.51244969	9.823962406	10.66076406	10.80059154	10.34038461	10.3716623	10.93701465	10.49993945	9.869095494
DAB2	10.41271932	10.2515062	10.59243575	10.70324719	10.84455022	11.08092307	10.05739757	10.91561954	9.840345169	10.5138626	11.07243001	10.38786312	10.65037384	10.46523587	11.03190029	10.86852495	10.43660368	10.26472934	9.962526455	10.42614672	10.9967248	10.2596913	10.6208185	10.82060689	10.2888706	10.20735345	10.96118327	10.35610553	9.899017441	10.60676223	11.6409292	11.00054934	11.11212991	11.18903792	10.83202951	10.13403005	10.70819874	10.706388	10.76296604	10.62710017
ZNF385D	10.4329854	10.6291801	9.43107598	10.63173721	10.87991479	9.024353549	8.863031705	9.910492188	11.68002442	10.8910507	10.13740544	9.683664295	9.928074086	10.54840441	10.26648045	10.14580352	9.575816358	10.41915942	10.54711909	10.37699654	9.716326104	11.17245414	11.99007248	11.92569023	10.62519913	10.69847499	10.52416074	10.6880037	9.833469767	10.41303528	11.10739248	11.39494152	10.7512441	9.928057269	10.6636775	10.71783285	10.81787819	11.10367664	10.21420289	11.17436932
RTKN	9.541133077	9.563804932	9.92713221	9.974297756	9.508476725	9.809625339	9.883556609	10.41664672	10.55097031	10.99174544	10.58050834	10.20144257	10.42342605	10.44786808	10.62012936	10.57500704	10.36687722	10.43997533	9.994439281	10.35269725	9.861412145	10.96459053	11.32611429	11.57862565	10.34134998	10.87927809	11.39092625	10.63967407	10.20868397	10.71125728	11.14612604	11.06196769	10.79025185	10.08611672	11.46125692	11.31675916	11.13259032	10.87321482	10.89497592	11.08959597
YTHDC1	12.16372436	11.53004533	10.73902889	11.45302432	11.38698485	11.11303082	11.16211552	10.49410284	9.772484012	9.892903554	10.42552239	10.76722864	10.20565746	10.43244618	10.50600594	10.6830789	10.51644101	10.49983556	10.96293586	10.58826959	10.55170096	10.48796532	10.0805476	9.660509919	10.95324624	11.01566545	10.03157436	10.8341938	10.43772627	10.72370338	10.19840808	10.46030191	10.0149928	10.28541368	10.45416814	10.18620661	9.960145432	10.5809403	10.57952852	10.04364031
RPP21	10.62031973	10.36275424	10.13843521	10.30276587	10.39161943	10.35615917	10.46234285	10.71447079	10.79325859	10.88870833	10.56803364	10.25994034	10.7078086	10.52215823	10.28286871	10.42365741	10.10485935	10.05702708	10.24942044	10.38737852	10.48385661	10.73359171	10.78328944	10.7741157	10.48998738	10.30748293	11.0488163	10.6796998	10.1410226	10.2823951	11.02729399	10.74384913	10.88880322	10.71708472	10.85410529	10.73117608	10.75637271	10.41744843	10.44171349	11.08792276
SRPX2	7.800487059	7.903627907	10.67707682	10.14574847	9.973404577	9.456008119	9.771471568	10.98500265	11.02122652	11.02770715	11.30565317	11.5033717	10.38474714	11.46184455	10.41050536	11.12515366	10.68810914	11.3897035	11.32577553	11.45860801	9.722743127	11.07474183	11.11148935	11.38761255	10.91087812	11.3180914	11.16004741	11.94379536	11.42149763	11.67139666	10.41334389	11.43991221	10.34928079	10.27690475	10.48398257	10.57387393	11.19289047	11.14544701	10.87406988	11.45539939
IGF2R	10.4336247	10.22826264	10.29809038	9.929574052	10.53859254	10.51997467	10.71472927	9.905929462	10.56250576	10.60802026	10.2919571	10.35393525	10.41137463	10.3765069	10.59098945	10.28214369	10.45198729	10.70105332	10.3697347	10.44408187	10.42983272	11.01986362	10.74433711	10.82111519	10.82298806	11.41084485	10.73133438	10.87480351	10.27250214	10.50148829	10.65612588	10.68802569	10.57124353	10.60662015	10.95376722	10.62914073	10.81073466	10.55518072	10.2819343	10.79457543
CSPG4	9.565913207	9.997941247	9.621807454	9.414970608	10.22661524	9.919410503	9.036702071	10.11009754	10.72927111	10.7027393	10.48093793	10.04556296	10.26966662	10.36032918	10.9363712	10.38947593	9.9859441	10.56712386	9.961366215	10.41355038	10.43446022	11.01579421	11.22574273	11.84968613	10.02064777	10.55427934	10.9954825	10.37876386	10.50770928	10.33115055	10.82549931	10.6648636	10.89280663	10.15050588	11.41234021	11.05004415	11.37033599	10.9135441	10.09466284	11.46054745
DYNC1LI2	11.19827115	10.97408968	10.60948813	10.1411485	10.34129096	10.63456898	10.70689724	10.46225573	10.24530606	10.69385183	10.56330708	10.08572961	10.67035388	10.22602679	10.55919231	10.32287263	10.35856222	10.20053748	10.10899147	10.35845361	11.03857089	10.84920187	10.71334656	11.01090455	10.70401308	10.62845675	10.53963177	10.50740745	10.02401129	10.54453807	10.58822674	10.90186575	10.64642217	10.60354871	11.52092811	10.76386231	10.71474075	10.21624347	10.65693706	10.32297284
CXXC5	10.09391749	10.9791272	10.78468336	10.32202303	10.92614082	10.98823193	10.38285194	9.992232349	10.20248064	9.972840012	10.8456605	10.83611763	10.48802996	10.46788306	10.5396952	10.79884502	10.65997929	10.99470573	10.99369783	10.86985647	10.39748828	10.14624759	10.64824343	10.95766687	10.76309094	11.1285585	10.23809085	10.58614912	10.64390715	10.67846518	10.4488974	10.6398124	10.06132788	10.56855345	10.06676302	10.32613012	10.74219299	10.72742335	10.18418961	10.77134947
PSMB3	8.771246324	9.941634345	10.34489592	10.10392541	10.46655853	10.23378294	10.38392842	10.86832785	10.56726291	10.84334623	10.49461069	10.42270981	10.61527345	10.8862943	10.49177755	10.90441599	10.34761564	10.04636182	10.30911072	10.10327426	10.87769896	10.8073794	11.13159022	10.78951902	10.12295528	9.868622217	11.07592841	10.60429203	9.647823677	10.34733018	11.01346319	10.87421615	10.92150079	10.7067835	10.39128968	10.78726574	10.9175383	10.81929699	10.73171271	11.02335465
MYH9	10.69377888	10.40616648	11.28254513	10.57740014	10.69882705	10.9143294	10.72466995	10.06726787	9.849434557	10.28618117	10.92537118	10.49387288	11.09917303	10.26182164	11.09470525	10.87882478	11.28048975	10.96428232	10.71682235	10.73115095	11.37887395	10.41644308	9.769737462	10.38146156	11.06382999	10.94457574	10.53425091	10.73559363	10.63196873	11.09313705	10.42431099	10.32095975	10.1477995	11.48306834	10.59698593	10.51430971	10.59187559	10.56675822	10.84439111	9.963682507
POLE3	10.05439074	10.34126793	10.31513193	10.00685929	10.29133588	10.05282317	10.54170478	10.44588327	10.51235109	10.89563397	10.25398129	10.21808692	10.22276462	10.44925384	10.45890774	10.52203402	9.854468322	10.01013986	10.30844499	10.18927322	10.33236041	11.04331606	11.25962315	10.45415475	10.60551654	10.40372094	10.97916112	10.44260477	9.659268392	10.44839052	10.84321192	10.94010433	11.04189466	10.48655282	10.90498344	11.12222031	10.73152013	10.42263935	10.54942386	10.6396929
TNFRSF1A	10.46840807	10.9127277	10.59661639	11.14976636	11.55273692	11.10554267	10.05326082	9.97096568	9.79000146	10.20669159	10.63964724	10.68923253	11.06406414	10.58731233	10.91814327	10.68374447	10.68951362	10.38139847	10.93161858	10.50993728	10.78675455	10.28905022	10.28449677	10.87547874	10.69160712	10.78395962	10.35336858	10.67792523	10.67768348	10.99060449	10.85578884	10.5410608	10.12352561	11.16007769	10.43092382	9.861680558	10.55095329	10.98737859	10.65623993	10.09417558
SLC35B2	8.364380798	10.06997101	10.88579451	10.16112423	10.28626146	10.77264692	9.941819892	10.03936413	10.04630133	10.51668975	10.68110173	11.15548421	10.33677043	10.73183376	10.76670457	10.63577826	10.6750715	10.94409206	11.12215618	10.89096008	10.58843285	10.50744127	10.41866473	10.58983216	10.59299422	10.66183727	10.45481244	10.71203121	10.47225851	11.36749212	10.36883826	10.21452591	10.36490091	10.0378888	10.3589246	10.56437002	10.6525543	10.91201347	10.77449342	10.41214034
CCND1	8.313629296	9.004906713	10.8506967	9.425171128	9.266115411	10.93745054	11.10075813	10.72201292	10.42252503	11.05470291	11.26131582	10.37041977	11.90721838	10.61427493	10.96112446	10.5897944	9.729594616	10.91860221	10.84261834	11.03013357	12.34187779	11.18825911	10.5405595	11.34025807	11.24550587	10.84269741	11.06576529	10.72165192	10.58299262	10.89788252	11.08449629	10.46790642	10.8972742	11.74087922	10.97142861	11.02269074	11.2635479	10.65628338	9.911169554	10.60136761
EIF3I	9.416649802	10.58937273	10.3866592	11.35604008	11.06918381	10.23829943	10.51844406	10.85824916	10.6421894	10.65506338	10.39036572	10.36869305	10.52643917	10.75152065	10.69077691	10.58319758	10.52376647	10.24730168	10.47273127	10.39861239	10.44256087	10.72854268	10.88126864	10.7190176	10.63920306	10.01427823	10.60666864	10.52441088	9.988536115	10.3297766	10.77656922	10.74061262	10.7998644	10.48066549	10.6200908	10.72525328	10.73796039	10.71833002	10.56947112	10.93490624
POLR1D	10.73563213	10.75171765	9.878310347	11.15478201	10.70574264	9.847152162	10.65918706	10.42280909	10.5542148	10.39953607	10.26685319	10.17895913	10.68788566	10.76744554	10.0592741	10.94354841	10.05206468	10.33825459	10.31914313	10.07479529	10.56165352	9.875305445	10.5262487	10.32277965	10.71565594	10.40528274	10.44040979	10.46360426	10.01588242	10.19584091	10.40295727	10.38194794	10.2357081	10.52176073	10.48864567	10.28522578	10.46488988	10.41694108	10.38164624	10.86281387
KRT10	8.322330282	10.04257771	10.20971487	10.22188695	10.1838168	10.1055583	10.29084079	10.78756899	10.76968018	10.79886619	10.64593111	10.61376031	10.24772094	10.56849617	10.83662372	10.48900795	10.04680341	10.09797676	10.54563392	9.926484471	10.19562944	10.94783744	11.15337405	11.5834966	10.27625841	9.930496246	11.32891511	10.47643226	9.534504989	10.48444456	11.18846659	10.54948414	10.60956915	10.31105128	10.45502562	10.7927793	11.52403027	10.93843023	10.74209651	10.84509236
XRCC6	9.805810405	10.40885184	10.07062089	10.44206249	10.48161346	10.24971716	10.65828205	10.58089362	10.34884676	10.43640881	10.48874044	10.2730908	10.68350355	10.60414768	10.55911293	10.57004431	10.2788713	9.791586042	10.23784829	10.01474374	10.63317427	10.68769189	10.84761798	10.97376491	10.4838999	10.46641945	10.70285313	10.58902458	10.09712252	10.54517803	10.7228979	10.77476141	10.59459004	10.67075583	10.82588399	10.59514712	11.15786969	10.60774857	10.43399838	10.76709873
VDAC3	10.31437735	10.68786748	10.68303834	10.13529319	10.11840347	10.56737832	10.68552546	10.51682543	11.28600538	10.40922696	10.54686271	10.20765242	10.66177049	10.52909129	10.53856857	10.60392179	10.67030336	10.35829488	10.39489841	10.49276282	10.56711623	10.57794027	10.49353601	10.10474544	10.74004771	10.25383369	10.50366496	10.6432365	10.02363114	10.5106857	10.70137496	10.46437142	10.51493209	10.93198344	10.39238296	10.56740114	10.299337	10.44229739	10.42193644	10.32802774
GBP2	12.31422542	12.13884521	10.4867781	11.72551721	11.84420435	10.75443529	11.30976877	10.07886912	10.00949126	10.8233637	9.784159249	9.998160528	10.20565746	9.954187946	10.18670768	10.63296212	10.47265187	9.261156669	10.01685933	10.36459234	10.21692799	11.20681803	10.8748345	9.786326544	10.62885259	11.04661724	10.62159506	10.87998562	9.693745096	10.07353511	11.01743876	11.01637797	10.85787813	10.41907128	11.3690302	10.66786926	9.947807365	10.2446793	10.60603861	11.07046262
ID1	10.83037862	11.38244258	9.409632496	9.178177256	10.51701279	10.39106619	8.252952324	10.92828333	10.63766498	10.64876036	10.42863482	10.48279248	10.41749978	10.64328009	10.32715573	10.60673087	9.584458871	10.78138517	10.66389894	10.65651558	10.29247079	11.37615921	11.06677878	11.09909835	10.62498808	10.16825171	10.73513894	10.39160817	9.681449126	10.55537981	10.96120451	11.27904718	10.60890851	10.0415994	11.29998302	11.0446906	10.53637848	11.28867692	9.72259748	11.01177278
PCNP	10.85385974	10.95291769	10.72945129	10.97571663	10.62311892	10.56671973	10.84753388	10.74085187	9.97140415	10.25006382	10.62386217	10.66593797	10.34650796	10.5298791	10.28679398	10.80625978	10.37377248	10.21449589	10.86739923	10.22170578	10.58061838	10.66767561	10.4517629	10.31381662	11.0646734	10.84916931	10.30584337	10.71865228	9.916152796	10.84861283	10.37405379	10.78662689	10.28365216	10.41256902	10.55591129	10.52470089	10.46250397	10.53888697	10.73080263	10.23649
REEP5	10.03388153	10.65201766	10.72624559	10.20586091	10.1890911	10.49860161	10.50395844	10.84924565	10.3053409	10.64779637	11.06148746	10.66388836	10.44510016	10.83022927	10.16298021	10.74967697	10.71899467	10.53163307	10.56719661	10.70102909	10.48140375	10.79362709	10.20552106	9.386120712	10.86381421	10.57751129	10.36562436	10.30750909	9.902568002	10.54115084	10.38779447	10.87067247	10.95017769	10.34378901	10.67809055	10.93775072	10.76894609	10.37639867	9.734679194	10.75581205
MXD4	9.352103826	10.2650062	10.47184824	8.613758972	9.467253723	10.76211535	10.50782642	10.36481593	9.678311233	10.34393838	10.63637242	9.858421111	10.42090154	9.980568311	11.09481489	10.42842401	10.64393016	10.14242998	9.725218267	9.891602111	10.74003017	11.3266375	11.16572082	11.17596055	10.04757891	9.905564237	11.20298468	9.59862427	9.093408052	10.08892155	11.34402806	10.98290368	11.14348304	10.72501291	11.32245498	11.06375702	11.01253919	10.53182683	10.84958336	10.22907722
STAT3	10.76682292	10.32607193	10.76797583	10.95573908	11.0035185	10.74281713	9.569201184	9.978428883	10.11839589	11.03080501	10.21359328	10.74437047	10.55881216	10.33293879	10.7502338	10.16771007	10.69808159	10.44423274	10.83712458	10.47363909	10.67413958	10.99857673	10.8010237	10.93646806	10.73743662	10.76141968	10.82668921	10.53347822	9.883496148	10.12494144	10.81173654	10.99315589	10.63609644	10.61984426	10.5166864	10.93563855	10.64725851	10.68533755	10.64995044	10.58559444
PAPSS1	9.326736993	9.835697497	10.70121447	9.816287685	9.938908304	10.33219042	10.05138396	10.14163488	10.45145283	10.32449939	10.8099679	10.83632871	10.07404229	10.64076233	11.06053339	10.90431202	10.62525807	10.93624669	10.85657726	10.4723849	10.20966016	10.97018311	11.18513599	11.0670826	10.59270679	10.66749069	10.97224278	10.69595544	9.79852031	10.75361385	10.78474212	10.63481868	10.38735472	10.24977467	9.948353939	10.95420515	10.684505	10.99867092	11.10021265	10.35360599
PSMB4	10.53612698	10.6205258	10.5636692	10.53425482	10.61105309	10.40905922	10.72650783	10.54947294	10.59590465	10.60404602	10.36619566	10.25404702	10.55952722	10.50712952	10.36589386	10.66204818	10.41585212	10.04161578	10.46938025	10.27546075	10.53410475	10.63702865	10.72482512	10.66047447	10.60551654	10.0139435	10.52885033	10.56677696	10.10437966	10.48986303	10.67476437	10.74578751	10.41782947	10.68018031	10.62799583	10.64786721	10.72677487	10.59822225	10.31263258	10.77600986
ARL2	9.156205355	10.14790328	10.14388965	9.224388052	10.29072173	10.52981668	10.6787581	11.03235185	11.29370465	11.54848318	10.3195868	9.749056899	10.43261754	10.29452966	10.11488655	10.29073018	10.00379155	9.539377314	9.715891751	9.993585425	10.47836816	11.18549415	11.39714709	11.06042103	9.930613018	9.905324846	10.99730174	9.71321244	10.05401839	9.547885811	11.69995723	11.15381084	11.51299982	10.06315828	11.23513278	11.07471171	11.47975045	10.16798958	10.03553157	11.3257372
ARPC3	9.362624413	9.817816804	10.74168757	10.13303479	10.14881237	10.07515061	10.18192378	11.38779849	10.5109016	10.78465828	11.25031002	11.14834964	11.24551096	11.21491519	10.97310492	11.12805457	10.60363222	10.04736683	9.982215256	10.48500513	10.23545421	10.5180222	10.79383526	10.77634492	10.85634045	9.934612789	11.09484234	10.57608135	9.974233789	10.69936446	11.15880899	10.84782105	10.88706676	10.58633477	9.857901416	9.772380007	10.83501202	11.06028181	10.9663136	10.60338654
TXNDC5	9.070837675	9.879310252	10.61107545	10.66242834	10.00310273	10.23036838	10.00403416	10.53243658	9.989142121	10.65580931	11.12230861	10.6246492	10.72049358	10.90782235	10.63188065	10.56210802	10.41565123	10.66229603	10.58713919	10.43761351	10.76166198	10.76897911	10.71683894	11.06182036	10.68512928	10.78416366	10.75079704	10.67900566	9.717449618	11.04959817	10.71943681	10.99631635	10.6149159	10.88747061	10.13942875	10.46067427	10.97861566	10.86940645	10.9068926	10.23209733
SNRPN	8.601784681	9.261279132	9.725756208	10.11128678	10.09473923	10.24721978	10.02391209	10.5867538	11.06530354	11.19188853	10.29494949	10.19854299	10.00601653	10.64781765	10.14066091	10.36233987	9.960442997	10.27165024	10.40287882	10.15366216	10.20627363	10.92514189	11.34265035	10.88426337	10.38491541	10.34732607	11.07729258	10.5186503	9.988665568	10.07378658	11.22635516	11.0711515	10.99031964	9.69702536	10.79279763	10.8084624	10.74750079	10.4565876	10.38807294	11.34162135
GUK1	9.515484146	10.67989548	10.35080723	10.29177525	10.26945328	10.40799874	10.50536607	10.80098032	10.42098721	10.22521652	10.59195106	10.54056723	10.77177807	10.79667495	10.89811208	10.68881698	10.41618687	10.43775724	10.50487953	10.44657224	10.7391802	10.41733814	10.56975092	10.42544185	10.25431259	10.2400062	10.36492677	10.24479821	10.20709647	10.33810637	10.82920753	10.18217677	10.62038747	10.74463873	10.247434	10.24886385	10.77495973	10.79106187	10.21835449	10.73530761
RCN1	9.722545512	9.981190712	10.49681455	10.27528409	9.896576363	10.10700689	9.953530816	11.2757714	10.00788885	10.68093699	10.37110038	10.55267624	10.49285411	10.48637391	10.89823775	10.74475458	10.45721187	10.87815013	10.28765542	10.37177894	10.54728685	10.11535679	10.53113395	10.15405603	10.9933639	10.60017246	10.07058364	10.89973619	10.34549569	10.9039901	10.18373402	10.31646103	10.54572454	10.45235484	9.876297307	10.65891664	10.83731579	10.07498057	10.29703015	10.92244972
TPRG1L	9.575317428	10.80334987	10.28981234	9.889050077	10.72492462	10.36763248	10.82686944	9.925430262	10.45069857	10.90902756	10.14209799	10.17317593	10.25104318	10.39481175	10.25127942	10.22547355	10.11334973	9.969208149	10.42786627	10.28051998	10.36941435	10.98153155	11.2466985	10.91590662	10.35040013	10.30146837	10.87264729	10.1879358	9.573226283	10.09872012	11.1151691	10.79111618	11.01449554	10.38568199	11.07652488	11.07393642	11.10367056	10.48101344	10.36710602	10.95851653
SETD3	9.556987899	10.35180405	10.13064256	10.36238651	10.5203685	10.15211699	10.39948686	10.07621812	10.67126747	10.62456801	10.26454026	10.01380425	10.37399806	10.38568727	10.30569835	10.29073018	9.994498007	10.14209092	10.34250452	10.22886103	10.370504	10.99459737	11.12996623	10.9984805	10.67638096	10.87569039	10.94925799	10.55581798	9.60547963	10.30331831	10.80764864	10.75672202	10.61184224	10.74628762	10.85962772	10.81526292	10.84331444	10.46066442	10.68129759	10.89005299
IL11RA	10.75065006	10.44001071	10.26520424	9.042737403	9.767773031	12.16652512	10.87794707	10.96203445	9.836338635	9.946225094	9.92976174	10.04413388	10.79355407	10.25374217	10.81814697	10.62901036	10.25936528	10.24507062	10.21220478	10.03251596	10.72661735	10.45302489	10.31746287	10.14097226	10.15448356	10.06293007	10.36271556	10.03338753	9.813569828	9.990917651	11.08318671	10.48841933	10.36735565	9.83678826	11.29214517	10.26942147	10.32378181	10.4696455	10.40728478	10.77558685
RRAS	9.45757883	10.50561041	10.1889289	9.99060819	10.85302479	10.69507377	10.32531246	10.1896717	10.13291084	10.52700736	10.70930969	10.65248592	10.57517295	10.44008405	10.02565134	10.89183392	10.3448143	10.18566942	10.42125491	10.76360021	10.30926954	10.65500028	10.72238266	10.90371624	10.55979724	10.35298674	10.63162449	10.53151559	10.66356195	10.16046044	11.0685628	10.70241006	10.87097495	10.59179087	10.69098437	10.63746784	10.14877507	10.59929612	10.74701499	11.3362003
LSM1	9.064743501	9.534149014	10.11259152	9.842797244	9.717637095	10.06534946	9.831601195	11.18971209	10.7614906	10.57432529	10.49388945	10.37482352	10.31055193	10.8535556	10.46128632	10.72695353	10.2461237	10.3044807	10.31575143	10.34091383	10.44219024	11.12280644	10.79138995	10.65093672	10.60216354	10.37046706	10.89311074	10.70787767	9.91208916	10.56596239	10.66094717	10.87598467	10.69160192	10.47596282	10.26117215	10.92748919	10.95381028	10.50758323	10.55794323	10.81082946
NNMT	10.19301596	10.54489643	10.17846714	10.94953113	11.18958579	10.13932749	10.14086735	10.81132488	10.58130621	11.20818708	10.52432693	10.78174217	10.79008281	10.84612756	10.70082109	10.8233971	11.03853725	10.42467421	10.81682129	10.86131372	10.48724067	10.67734402	10.32896429	10.81615167	10.2943938	9.476312794	10.67795503	10.31049507	10.3756099	10.42814985	10.47158809	10.34808629	10.94133815	10.48375477	10.31405037	10.82690391	11.14252415	10.81511079	9.992973536	11.11391807
WDR6	11.75162713	10.88154726	10.38855771	10.32983185	10.60193865	11.34252606	11.2947403	9.731450554	9.620905148	10.29957465	10.34671205	10.53585081	10.7562478	10.33064182	10.84707685	10.43733737	10.45505886	10.48606322	10.47644563	10.20871116	10.65472977	10.41577142	10.35638695	10.76767112	10.35461068	11.08518121	10.37973748	10.6803936	10.21004348	10.69325795	10.05147134	10.43027879	9.907204973	10.19845984	10.51613805	10.10869594	10.14448922	10.67217258	10.64231373	10.16502591
SS18L2	10.07979116	10.63777935	10.40948237	10.99467556	10.6402474	10.37394763	10.26224421	10.89175459	10.270787	10.63541994	10.27021103	10.51291674	10.53267879	10.62425221	10.45337107	10.58254922	9.996167962	10.51496601	10.46714195	10.27560349	10.458924	10.50386201	10.39506611	10.30696799	10.40733349	10.09534807	10.58329012	10.49712648	10.03625575	10.51330306	10.66020649	10.51295661	10.50823132	10.16294714	10.55279331	10.43994991	10.53661344	10.49640607	10.48940314	10.51283771
NDUFA3	8.121523714	10.16730196	10.56232493	10.12578402	11.01504317	11.02991038	11.0752933	11.10704299	10.89952169	10.57556695	10.36806136	10.88117435	10.47531322	10.62252536	10.57600172	10.65940552	10.59040329	10.37697991	10.83654508	10.44689123	10.34618648	10.33887261	10.64783605	10.44989991	10.36165814	9.827631971	10.58689563	10.38737078	10.10027118	10.58467982	10.76998001	10.4833833	10.75843759	10.14852872	10.30206249	10.46001964	10.86305323	10.70839337	10.70120303	10.85509946
TMEM205	9.596047955	10.33399524	9.905426692	10.25694381	9.907174494	10.21175411	10.30301524	10.82975781	10.9741567	11.09587376	10.06637514	10.18167933	10.54050234	10.21116251	9.937373165	10.58073227	9.77479645	9.515988471	10.04333795	9.894814979	10.45304813	11.07374556	11.29640851	10.96619815	10.23359284	10.22420421	11.22970304	10.63308037	9.854816422	10.12104994	11.32922325	11.41941217	11.11821544	10.71332851	11.01647981	11.04481251	11.17601771	10.1537951	10.74513156	11.36460222
RHOC	9.251056994	10.4209652	10.44855042	11.42957767	10.94006355	10.25228381	10.23569307	10.63330834	10.48692961	10.55178484	10.83536469	10.82970085	10.80978285	10.86872195	10.56117531	10.91332971	10.93915518	10.93301333	10.80839557	11.19143536	10.45936376	9.986336762	10.24275188	9.992208544	10.65645935	10.87280143	10.05716973	10.47696431	11.30912888	10.53140371	10.1094974	9.620501973	10.77401424	10.88977679	9.859609074	10.68377425	10.27073305	10.91474903	9.524199918	10.78964398
ECH1	9.284718931	10.51989248	10.37350206	9.902641007	10.90455208	10.65767534	10.52041972	10.38485721	11.38178236	10.69416281	10.1558607	10.22264253	10.57517295	10.39260776	10.54915668	10.4740621	10.24873635	9.723319566	10.22362805	9.870504032	10.32057836	10.67509693	11.01952065	10.97981272	10.37888627	10.68004559	10.49197625	10.18338458	9.938057712	10.12165867	11.26028811	10.43831116	10.79513065	10.50397216	10.40858796	10.54225793	10.76599721	10.68474881	10.60865387	10.83492917
DYNLRB1	9.257220629	10.31368766	10.86389715	10.35997509	10.67947846	10.9009482	10.90346031	10.55844393	10.12268982	10.66451786	10.42684361	10.83527302	10.72455592	10.63449024	10.69468722	10.78762341	10.70560264	10.53979854	10.52962585	10.63274785	10.62611581	10.32630765	10.33118494	10.15285314	10.49811717	10.43457765	10.36422885	10.4826274	10.25760081	10.57100087	10.44308698	10.26722522	10.58953553	10.41256902	10.13364521	10.33558119	10.34684826	10.76628781	10.38481053	10.61467577
ALDH1A2	10.52920955	10.39749854	10.45883724	11.46258509	11.8385402	7.507294059	7.628619065	9.020037991	9.643354193	10.64038367	9.679776938	10.83463926	8.681717308	10.1231029	10.3244557	10.96748897	11.06605048	10.46966683	10.58968161	10.32406905	9.055377221	10.92734875	10.60955457	10.43457872	11.20682171	11.18277873	10.23301178	11.45881352	10.77540381	10.54946771	10.36565421	10.40795451	10.85622452	8.775096584	10.8195639	10.58579	9.756743494	11.21260876	11.30385566	10.80884968
SDF4	9.692458389	10.56646539	10.25888356	10.32578445	10.56273846	11.58063719	10.82120464	10.43601079	10.20123965	10.26225368	10.8648467	11.31183912	10.35918166	10.72146924	10.59657033	10.8119762	10.53043574	10.26031029	11.22726066	10.93742141	10.46258465	10.46433189	10.6130409	10.90311602	10.05938413	10.68099041	10.35372016	10.55975935	10.42662001	9.979303598	10.62219912	10.63784023	10.62177013	10.29915167	10.79082376	10.54858704	10.44436068	10.63460735	10.29859812	10.94687532
NBPF10	13.25936664	10.58307183	10.17290846	9.893194243	9.691681612	8.866562829	8.100989938	9.994267048	11.11334266	10.96280606	10.8314135	11.01073483	11.48159216	11.02512726	11.07271978	10.77199413	9.878173222	10.55564117	10.70684645	11.15063948	9.776586888	10.63221134	11.48504941	11.66003309	11.01076953	11.03923981	11.14209158	10.26566255	9.330911428	9.966922018	10.9128844	11.36553137	10.70158733	9.695609376	8.548709562	10.53536829	8.840622961	11.44437207	9.631718824	10.44055768
ESD	9.873053506	10.35858375	11.34037594	10.37294909	10.53417151	10.7563456	10.79697659	10.54806075	10.16209154	10.21328358	10.72553459	10.56603611	10.74217447	10.64003058	10.57309566	10.84424094	10.55823616	10.51175456	10.82168949	10.43343617	10.48270283	10.44755745	10.42936138	10.27316272	10.72734183	10.01784425	10.41881865	10.34769837	9.97619144	10.36343804	10.56059391	10.52720328	10.55560767	10.26435021	10.44239935	10.30734526	10.34167407	10.50050154	10.80011773	10.44982987
STC2	10.90000701	10.99400417	11.52068032	11.05583303	11.95107921	10.05482086	10.31641821	9.093374084	9.075012936	9.484467611	9.749088538	10.79184811	9.48548254	9.987876973	9.527411367	9.706287114	10.69024345	10.8301788	10.29817099	9.671928611	9.579545682	10.96750443	10.97571773	9.519780085	10.42035296	10.87607518	9.534999337	10.31555719	9.58338538	10.32331249	9.527001496	9.410113319	10.99735761	8.425241843	11.7751914	10.13840461	9.903061068	10.39837397	10.0951798	11.26060549
NOL7	10.13599931	10.53201514	10.39886052	10.37734331	10.30599932	9.96950616	10.40692828	10.37298375	10.57492654	10.91151351	10.25535821	10.2537362	10.45219886	10.48330788	10.20197891	10.50208923	10.75994414	10.49681522	10.41476829	10.53030732	10.37872834	10.86392162	10.79639816	10.77739278	10.54940645	10.40788224	10.79809975	10.49406299	9.87463964	10.43446793	10.81356814	10.72289773	10.92161764	10.36961048	10.44547014	10.99584885	10.74953721	10.31460028	10.03283307	10.99908692
ATP2B4	10.78513936	10.2810084	10.95206497	9.730412307	10.12012857	10.48881177	10.94392969	9.373301268	9.845450338	10.13391526	10.96214235	10.74070175	10.63511818	10.41043399	10.40680982	10.5414421	11.03169555	10.65700125	10.74418719	10.95744072	10.66580644	10.73007727	10.64361946	11.46516952	10.54028364	11.1337884	10.97416779	10.64536977	10.29040416	11.08484853	10.28858126	11.17336346	10.15293092	10.34185249	10.79021588	10.58928512	10.53057102	10.68939926	11.00324526	9.978504085
KLF9	9.943409512	10.28982862	10.80376767	10.31715823	11.24334803	11.38608381	11.0625536	9.835872348	10.72198653	11.03088644	10.74288328	10.69519348	10.72391522	11.06564174	10.19314088	10.88452729	10.66180953	9.799185149	10.95899789	10.56447347	10.59533735	11.28928448	10.1557032	11.32429876	10.99424719	10.55931491	11.10227014	11.29865541	10.06530188	11.33549438	10.42299938	10.70052274	10.3836379	11.3956982	10.41711326	10.23726076	10.97913898	9.910186588	10.86134937	9.749060149
SERPING1	11.36489029	11.75468623	10.59615878	11.09044839	11.97752677	12.16201798	11.27721681	10.36401668	9.469535069	10.41442723	9.991255767	10.59546281	10.50146563	10.13931859	10.92247476	10.55505371	11.14899011	10.27378369	10.34842871	10.25599424	10.6236243	10.01518763	9.697071793	10.03125943	10.02085759	10.14514975	9.868350733	9.916379512	10.43357001	10.00164934	9.89227689	9.965977468	10.35636281	9.949382276	10.92218855	10.15413324	10.1808252	10.96719894	9.717870586	10.5649021
RBM22	10.54629885	10.55327273	10.30418349	10.5364772	10.3588452	10.34963369	10.75678205	10.11880519	10.11633813	10.72095659	10.33872643	10.15569143	10.36489069	10.2458304	10.39548937	10.47392234	9.890642718	9.912526725	10.04174069	10.07430658	10.54112662	10.79785259	10.78070197	10.72622354	10.35763504	10.43313019	10.7056246	10.46154481	9.779657968	10.31083446	10.90899742	10.78725415	10.81238716	10.48700918	10.93513512	10.83709761	10.68698346	10.13522257	10.59552965	10.77516371
SLC22A17	10.18673254	10.44961948	10.73767174	10.38286482	10.16378468	10.64154831	10.45691208	9.950453959	10.72826847	10.34447082	10.70954383	11.22889147	9.98877438	10.91224064	10.45123599	10.62094815	10.5898646	10.93815832	11.27087263	11.11312138	10.33100264	10.13081564	10.23655446	10.06612078	11.10395098	11.59412211	10.13954029	11.19202887	10.99297349	11.28688012	9.906039924	10.27681998	9.814291301	9.886602332	10.12427304	10.23890863	10.09671043	11.01576579	10.5414202	10.38357718
SMOC1	7.853047597	8.788892518	10.7730376	8.490993596	8.067664884	12.08622622	10.87720417	10.24319426	10.57284034	10.73843737	11.35406435	10.64243746	10.73921709	11.24052515	10.94479127	10.12587197	10.5025091	10.77532715	10.80685837	10.64708627	10.49405735	11.30289658	11.11729028	11.89392308	10.54258806	10.79838075	11.30695763	11.24315623	11.32449153	11.12150779	11.22260457	11.46911287	10.03757637	10.53160721	9.485933241	10.67660393	10.87893152	11.42917527	11.13968062	10.32544381
HSPA1B	9.342703828	9.566141962	10.40644576	10.08780664	9.885395844	10.73611612	12.06479778	10.07211223	11.93190121	10.72400366	9.98326237	9.958447866	11.27620192	11.28014111	11.23988721	10.25493837	13.59850495	10.63661849	10.16385319	10.36162725	10.63258734	10.26479118	9.954312907	10.09893244	10.86933563	11.15909058	11.37757047	10.35156978	9.548816987	10.34429687	10.42791168	9.77352813	11.61554532	11.18099609	10.41554905	10.64206313	10.20524551	9.739340386	12.51967267	9.744639739
TGFBR3	11.16619491	11.85502671	11.26178875	11.07183101	11.41685403	11.53083785	11.13566887	10.1143398	9.635317381	9.315257578	10.1261285	10.32555896	9.746836575	10.37437287	10.25499673	10.22182079	10.89449503	10.98465176	10.30269042	10.68653443	10.12450647	10.9681937	10.40481277	10.31147726	9.953165428	10.40866125	9.992549972	9.95525543	9.570216224	10.2833774	10.33504507	10.05128744	10.39441477	9.528619311	10.76623524	10.45927112	9.987474038	10.58533554	10.29938145	10.45047445
BANP	11.10731746	10.7686343	9.648017321	10.09374169	10.38024549	10.45005873	10.15279189	10.43715327	10.56180491	10.53562502	10.41357834	10.11294662	10.50863172	10.44138419	10.16796365	10.32077767	9.942901285	9.70701414	10.01685933	10.01753705	10.39764107	10.42180523	10.67699687	10.51340153	10.08372721	10.54058554	10.57816716	10.19624281	9.670789976	10.09773081	10.89986053	10.78714963	10.83982563	10.09484135	10.88572487	10.20219489	10.3948593	10.541585	10.24033231	10.7098762
CTDSP2	10.28353371	10.31286484	10.19301949	10.3585263	10.56567338	10.11326859	10.33193399	9.776367306	10.49954762	10.40668322	10.73990381	10.2604562	10.6889792	10.45441609	10.78808457	10.50434929	10.42819019	10.59074384	10.25193157	10.61484836	10.38151116	10.5942767	10.37949264	10.9069531	10.83203971	11.39803029	10.65759607	10.93638354	10.30854344	10.67235542	10.5258177	10.86167519	10.6508441	10.90924662	10.55154429	10.66464983	10.38768726	10.73760442	10.83240848	10.28149444
ADM	11.77367475	10.89605824	10.84271257	12.82868101	11.34735479	12.93653307	10.69002115	10.08487738	9.347168059	9.231524592	9.845338914	10.40987685	10.70701672	10.82822116	9.262246141	10.84348227	8.338628302	10.17878304	9.817108246	10.14248711	10.23562467	10.61512635	11.3227994	8.980934726	10.40465102	11.9889971	9.905852315	10.1206168	9.974886598	10.11311366	10.81190315	11.59714185	10.20469515	9.989146559	9.795526075	10.77029176	10.19194872	9.764460207	8.592428177	10.11058116
NME4	10.42111334	10.81836424	10.3289981	10.62765404	9.7933981	10.94503515	11.07377312	10.13700304	9.713267749	10.03758309	10.21348438	10.93240164	10.46155526	10.63970524	10.43170547	10.54915993	10.46793237	10.6015279	10.66331159	10.12028281	10.29230676	9.924369993	10.49353601	9.901406114	10.0451035	10.07037224	10.25385086	10.2127155	10.07208442	10.647746	10.5638669	9.943933249	10.16303477	10.5963234	10.17216754	10.33578594	9.946169989	10.97654086	10.58723134	10.62710017
SFT2D1	8.805404852	9.838044102	10.62157868	11.05863064	10.73200439	10.78711676	10.56474268	10.62863559	10.3480402	10.47051187	10.7968484	10.81507326	10.42577263	10.69606411	10.49360521	10.43446806	10.4761338	10.40355212	10.83758801	10.53199767	10.09039307	10.3732822	10.38097553	10.37681789	10.71625232	10.74337389	10.41881865	10.80095384	10.36594133	10.69474564	10.62086704	10.55404664	10.27796054	10.43170106	10.32198887	10.11747172	10.79325126	10.53076508	10.83979416	10.2131138
HCFC1R1	8.579615986	9.476435697	10.61056542	9.482415827	8.639790393	9.858235731	9.816377676	10.45982069	10.64643516	9.821925217	11.51709765	10.72714764	11.87673326	11.10778292	10.67532269	11.23197733	10.39739625	11.11210376	10.46744059	11.20141912	11.02242466	10.01607094	9.820533366	9.850889435	11.13274695	10.42604378	10.36585682	10.97212968	10.82211998	10.83455095	10.28135205	10.29670368	9.984522146	11.47142777	9.539107516	9.843278159	10.21822867	11.08091563	10.65841736	10.57130998
NDUFA8	8.921434241	9.445728686	9.837367755	9.900384744	9.795011805	9.899775488	9.586333712	10.64822709	11.10012897	10.70829104	10.41433955	10.13463948	10.22455402	10.63130345	10.12772344	10.51321854	10.10862047	10.21248104	10.2521911	10.28570428	10.17019366	10.99752664	11.15637748	10.74776331	10.44471445	10.39920027	10.78512599	10.59304068	9.865037227	10.0528951	11.01172494	10.94151137	10.77512011	10.28314479	10.43256862	10.74871617	10.87063842	10.4944751	10.29602126	11.14134246
CLK1	11.37661272	11.10428531	10.94718904	11.40157682	11.63556861	10.85383774	11.22018069	10.54470136	9.468423376	9.685572345	9.983771175	10.73702409	10.18049329	10.15771801	10.48653111	10.14036276	10.38788081	10.08981062	10.65729389	10.03903346	10.2683275	10.61961115	10.59128245	9.726880081	10.6351552	10.53907424	10.45415584	10.47678698	10.11903849	10.94053483	9.921072654	11.20872829	10.65766288	10.04258237	11.27371257	10.59844937	10.03987685	10.31019328	11.13905649	9.706783953
PJA2	11.35324355	10.92821623	10.60021529	10.96026617	10.20309148	10.87933612	10.70400205	11.1571275	10.55463748	10.27531752	10.54451109	10.8092109	10.33888868	10.48312733	10.58304642	10.54982334	10.88565549	10.96189709	10.74603861	10.95332012	10.75806837	10.2035515	9.703761407	9.368252392	10.86795715	10.85872992	9.762223237	10.60656431	10.64294466	10.57754322	9.75392252	9.900751562	10.33051433	10.0860432	10.15792577	9.585450192	10.18301683	9.973596458	9.9440622	10.32614899
WDR61	9.122890896	9.927043042	10.285062	10.22877659	10.10322199	10.34853197	10.36693595	10.56037169	10.16154593	10.5653754	10.10472065	10.52568181	10.11832926	10.70909218	10.2653167	10.85959987	10.32008411	10.26554875	10.38718966	9.975174561	10.20531704	10.81241786	10.799078	10.80051429	10.22060057	10.25249474	10.6997985	10.37639036	9.714237509	10.30137939	10.85869421	10.76417774	10.7659208	9.970024347	10.61334257	10.59988633	10.62389202	10.66232161	10.91164653	10.91400407
EIF2A	9.962890003	10.36987375	10.3466448	10.82487275	10.48430982	9.563273836	10.17145227	10.43353243	10.1928817	10.4734279	10.71118181	10.41211655	10.46384293	10.50961521	10.37726461	10.59956977	10.15725293	10.08378265	10.5557877	10.16958379	10.4687143	10.93316503	10.53659092	10.5577602	10.87763998	10.29803426	10.72506267	10.57176887	9.658476232	10.66200344	10.7020047	10.93389669	10.38562722	10.44891169	10.38301437	10.41437167	10.5308069	10.27170234	10.49184901	10.57680662
SEC61B	9.700270106	10.3083303	10.6983784	11.31061888	10.60038297	10.37794079	10.62268881	11.06345337	10.32036285	10.6289189	10.50789113	11.01886028	10.47581725	10.68805098	10.79383656	10.57858795	11.23411992	11.61364783	10.68263496	10.8975346	10.55225181	9.83223847	9.968765517	9.905677671	10.30129132	9.905444546	10.24378392	10.11174993	10.29148299	10.48110756	10.05770739	9.93202484	10.78024742	10.30223112	9.992960869	10.63911079	10.48026439	10.42529149	10.15042345	10.53654716
SPTLC1	12.63921765	11.42380667	10.4766761	10.59866163	10.69561981	10.64889429	10.2010957	10.64921626	10.18931155	10.26211255	10.46208027	10.64571456	10.46274189	10.25857411	10.47833235	10.57285425	11.10061829	11.38380774	10.62005178	11.17302186	10.55541522	10.23252576	10.07788969	10.25118765	10.0740371	10.38880517	10.05041658	10.00666463	11.2860069	10.18538533	9.630085449	10.25983567	10.19588816	9.947455623	10.53719458	10.86653396	9.795276247	9.983260118	9.000647826	10.41136711
CENPB	8.643778926	9.726872872	9.716962886	9.490915284	9.753796027	9.944258232	9.975212217	10.49190301	10.63913027	11.30644633	10.45441426	9.608920757	10.5881656	10.19953478	10.27922127	10.1132967	9.700157915	9.777802145	9.718758189	9.788952887	10.31985395	11.11729083	11.44734758	11.22846821	10.22765954	10.1554711	11.26229413	10.07139883	9.232236055	9.603176713	11.36294774	10.93389669	11.02466533	10.80234516	11.16808566	11.13636441	11.65473938	10.36083083	10.24056554	10.87040532
BRD2	10.49386464	10.54038456	9.725353029	10.29864162	10.37923344	10.41250082	10.42904462	9.769650316	10.61171884	10.66980144	10.19430365	9.660138138	10.51494568	10.17866196	10.46188036	10.07986179	10.16538204	9.996064669	9.939787878	9.970209564	11.09789273	10.15028173	10.47195883	10.51904007	10.3651696	10.63363319	10.5427272	10.44069711	9.63179259	10.56370751	10.32617729	10.29345803	10.61469658	10.47360626	11.03289859	10.59718022	10.2627402	10.49725013	10.31141285	10.44832469
NINJ1	9.533688149	10.31912619	10.50344927	10.2177373	10.51060924	10.89964246	11.03542209	9.908078259	10.58752104	10.36192885	10.18189647	10.41751543	9.70613247	10.04254931	9.852264893	10.25850888	10.6296408	10.27215247	9.968103861	9.955392488	9.376779058	11.09592734	11.14063006	10.94535809	10.17280457	10.51218385	11.47736051	10.31258161	9.902431584	9.736621623	11.44216489	10.33666673	10.70521907	9.877135873	10.43941846	10.61241678	9.607089262	10.51344055	11.0315501	11.55221675
ISCU	9.743602006	10.65609255	11.09400114	10.39469318	10.07175797	10.92298041	11.20156246	10.58123898	10.52015442	10.71136583	10.20024879	10.94705093	10.25766557	10.40130903	10.43930775	10.29065091	10.56810203	10.14601973	10.36397658	9.765763047	10.27298835	10.73978881	10.52758275	10.63254001	10.11331751	9.775792288	10.70617827	10.18186433	9.511753707	10.1835188	10.97769875	10.83403266	10.63638432	10.52910965	10.88608115	10.81843452	10.70966275	10.31161843	10.61629194	10.54989922
COBLL1	10.89356764	10.65065663	10.84212676	9.545650251	9.967679199	10.43279654	10.89268735	9.447177921	9.99137095	10.27755284	10.32272646	10.65137273	9.362522107	10.10682537	10.37150002	10.4734331	10.25617684	10.3440992	10.20266149	10.11703887	9.689754548	11.24006683	11.33502432	10.9409199	9.985191543	10.48209937	10.85548635	10.28309349	9.594964935	10.72370338	10.68544988	10.64501972	10.31631421	9.30017723	10.65246247	10.89629948	10.35838001	10.52828488	11.0274439	10.54138097
CD68	9.475796249	10.09729969	10.23254212	10.85859964	11.02750569	10.28275815	9.693385778	11.29146969	11.28787068	10.93106834	11.12645044	10.78756681	11.33630339	11.054009	10.26822435	11.08553021	10.97347242	11.17781382	10.26870569	11.73270302	11.15473024	9.85409411	9.714664374	9.839041446	10.80440903	10.6258997	9.681342023	10.69862175	11.47161325	10.86548905	10.13664029	9.989333376	11.02466533	11.22369439	9.752285371	10.71566095	10.00004708	10.01862246	10.44515153	11.24066083
ETS1	10.82313871	10.92259257	10.09480096	10.84955433	11.02306681	10.80829102	10.50389976	10.17390079	9.834777876	10.46929506	10.12335366	10.35838749	10.13709418	9.936858489	11.14512068	10.35074878	10.23510214	9.869409295	10.22036072	10.02251837	10.64350543	9.905448411	10.2547041	10.78951902	10.97324125	11.17097941	9.863451813	10.57035624	9.561993529	10.83537741	10.71925909	10.64236058	10.22223843	10.30479276	10.36054956	10.12583512	10.54185112	10.56011154	10.42275743	9.600079692
TFG	10.11952042	10.15509495	10.72403452	10.76592469	10.37162081	10.43416632	10.46625351	9.971997191	10.33018813	10.47354927	10.57188972	10.79416509	10.18957289	10.59034152	10.56544943	10.38056129	10.23517738	10.4451396	10.66187483	10.36324528	10.34523709	10.9712532	10.96497598	11.10370416	10.57877291	10.45570982	11.07211642	10.57674367	9.933111012	10.76397665	10.9057242	10.4333632	10.40834158	10.8150252	10.36693064	10.44931451	10.73659246	10.70009154	11.04539829	10.27724133
EIF3G	10.22698613	10.45712811	10.4395246	10.52662141	10.74425656	10.53880459	10.74829846	10.48454654	10.45145283	10.96049559	10.31999229	10.33560079	10.62077409	10.4686125	10.14677198	10.38695566	10.31358907	10.19496093	10.44752264	10.17531162	10.3389717	10.67584634	10.70412045	10.85241132	10.32162518	10.08642863	10.74640435	10.18934163	10.08263438	9.942255745	10.93262247	10.75672202	10.69201655	10.72825164	10.73177668	10.55060271	10.64289159	9.996107137	10.12383142	10.73800737
SIL1	8.787619196	9.621208424	9.814339314	9.762049663	9.623684486	10.39126726	10.15147142	10.7072057	10.96075495	11.18607311	10.06865847	10.10633141	10.01462037	10.34238913	10.11767735	10.29500447	9.884703993	9.903476032	9.992891028	10.27674496	10.19781688	11.09199618	11.42043457	11.10129841	9.886074678	9.610230598	11.21891701	10.1017956	9.908695089	10.12421257	11.1826867	11.4656898	11.05922668	9.836960718	11.22007577	11.05851782	11.62049899	10.26835861	10.18200392	11.35780497
ZFP36	11.26315189	10.44132078	10.57374323	10.61630474	10.58630767	10.23822549	11.58280476	10.87875652	10.53378536	10.68198294	9.300224486	9.32955867	10.85411934	10.060856	11.71047033	10.81706322	11.73450751	9.2677445	10.65230395	9.947530804	11.60220998	9.712927902	9.377130262	10.6894144	10.89999659	11.06075583	10.39974845	10.87129342	8.932503876	10.6820523	10.4595953	9.634081028	10.66465935	11.67275173	10.38371407	9.4228217	10.38742737	10.23836534	10.73806726	9.731832997
PTOV1	10.53101695	10.48747487	10.61831111	10.38666047	10.58794102	11.01923605	10.83551995	9.51178056	9.666246218	9.930582914	10.70164074	10.69720095	10.98334959	10.57717071	10.71878422	10.7855379	10.54953652	10.70032185	10.86563902	10.33172383	10.7465708	10.08126842	10.22020017	10.27334755	10.59040534	10.88260218	10.02953071	10.50567002	10.33396981	10.52363366	10.12441605	10.14777653	9.877846697	10.54673056	10.0247314	9.976862873	9.927325543	10.80367823	10.68497614	10.09139952
SPOP	10.9420207	10.77726934	10.13581635	10.44005486	10.19163907	10.34391003	9.883992481	10.55088378	10.47078463	10.30039893	10.04334584	10.17590663	10.23957958	10.3989236	10.44025526	10.3424343	10.69405547	10.40482922	10.18302332	10.22177972	10.43728932	10.66786396	10.8990349	10.59325356	10.10282318	9.863957141	10.79062545	10.27108755	9.60203705	10.46700934	10.62077185	11.06188158	10.76932066	10.01912612	10.40671958	10.47933974	10.03866904	10.47472843	10.19795455	10.51703959
AMY1C	10.7456601	10.98514763	11.2118991	10.47139938	10.616421	10.73003355	10.83966138	10.0822366	10.39021547	10.80644242	10.49307763	10.82616349	11.02887715	10.79850596	11.28566565	10.85691701	11.64655131	11.61019415	10.25573335	11.49736883	11.18326617	9.419014114	9.52140325	10.23875198	10.8871432	10.614265	9.968536412	9.952203793	11.49944098	10.65735095	9.270531533	8.808620413	11.05721766	10.60804795	9.795823031	10.96910988	9.400989208	9.353170255	10.53156626	10.37077918
SUMO2	8.658695757	9.711981215	10.67561003	9.719910819	9.986772176	10.10596083	9.279096704	10.77312344	10.72034883	11.09034486	10.57914633	10.301663	10.510028	10.27816147	10.6296136	10.55095045	10.27469637	10.51077358	10.32886091	10.14862803	10.40404424	11.02193094	10.91914111	10.60568142	10.37391276	9.77644301	11.14812391	10.26042306	9.520064275	10.75718179	11.00795151	11.01780012	10.87895411	10.56448439	10.57843247	10.97995827	11.06229569	10.71901121	10.78074246	10.3925667
UFC1	9.529954613	10.15844564	10.35556014	10.46701432	10.51272482	10.43364464	10.63456972	10.56509277	10.43690529	10.77383323	10.24750323	10.31703987	10.47093788	10.57011581	10.45746171	10.48838539	9.980629131	9.970861854	10.12190841	10.27688758	10.5152396	10.56222869	10.71166189	10.4175886	10.23959368	9.823724908	10.76034404	10.33181473	9.829195296	10.5544718	10.7107026	10.74707829	10.60442244	9.932524052	10.52224976	10.52693011	10.77202277	10.67076904	10.73699638	10.61085937
KIF13B	9.521929178	9.776114034	10.73338368	10.02561025	9.663378527	10.22567974	10.72701798	8.977048237	10.05566435	9.980451181	10.55579979	11.18402546	9.820344571	10.50125406	9.981757176	10.20029978	10.90441072	11.1418602	10.78708566	10.7986765	10.2483534	11.01734933	10.5657212	11.61611248	10.38466811	11.24210364	10.82413615	11.1914325	10.99539561	11.70939145	10.0092293	10.72464641	9.800185645	9.900405415	11.11402511	10.59098684	10.88197526	10.87957353	11.06096121	10.11837222
PPA2	13.07746735	11.70068506	10.02689093	10.61719337	10.87413078	10.89731844	10.70317389	10.29029401	10.18519581	10.24378591	10.36393404	10.51204442	10.40443172	10.20497956	10.34876234	10.20164896	10.43051342	10.54904467	10.26844908	10.53819972	10.70620733	10.16431425	10.10564951	10.45921173	9.843366706	10.52452275	10.12496529	9.890977667	10.83209493	10.22018129	9.237204555	10.18297449	10.13176882	9.276665531	10.87865284	11.09418607	9.202071361	9.884770736	10.10842663	10.71811226
HLA-B	11.09692239	12.23588268	10.57542555	10.88707549	10.82724053	10.7726994	12.14892701	10.43009403	10.6307186	10.05617653	8.956719067	10.69124796	10.64392974	9.632989721	10.20511533	10.36339589	11.79427126	10.21358625	9.465700273	10.72717226	10.84925488	9.646318472	10.03592848	9.338455674	10.49067934	10.03037148	9.881173526	8.983455746	8.778564041	9.722180393	9.417959351	9.98695988	10.53119223	10.8652149	10.44009209	10.08497848	10.79608087	9.773318903	10.93633373	10.61114597
ECHDC2	12.37496961	11.15811463	10.34179687	10.49189394	10.56337698	10.94390686	11.1623101	9.653503117	9.837229828	10.44832224	9.838478202	10.11930617	9.702324546	9.91945678	10.02702012	10.12195945	10.36147755	9.999096071	10.14060578	9.89756345	10.21476868	10.98206251	10.50713503	10.23875198	10.09445473	10.77803078	10.89951868	10.30401765	10.30116123	10.51898917	10.17243242	10.84411036	10.1922101	9.647165847	11.49746942	10.87691921	10.45250716	10.18691247	10.28679598	10.30805408
IMPDH2	10.30023881	10.53794883	10.30425259	10.83184854	10.74380458	10.19162002	10.27131313	10.59276195	10.19341652	10.3857776	10.32181563	10.43378056	10.72220537	10.43179237	10.61180834	10.48533787	10.40125374	9.996804544	10.43269055	10.14482203	10.44189368	10.62892643	10.28678945	10.3181257	10.60073448	10.5866462	10.39519842	10.52458249	9.971096694	10.41662904	10.45842245	10.64594347	10.65112889	10.87038177	9.820849762	10.62084587	10.30172637	10.43692058	10.43532103	10.65059356
DCTN2	9.134712789	10.19363858	10.51005566	9.763657238	10.41735298	10.63468364	10.4663136	10.32985541	10.03570172	10.53190498	10.67112578	10.20968111	10.93961951	10.47615959	10.47656947	10.50722066	10.38842612	10.17266761	10.17246518	10.41211535	10.73911947	10.75786905	10.54187984	10.5971116	10.49689282	10.22069241	10.61228377	10.22045913	9.933111012	10.38742803	10.74147952	10.73823449	10.57365646	10.95525393	10.26128067	10.47740143	10.54114863	10.49387119	10.47720939	10.34609772
FHL1	9.701244242	9.780863387	10.93481702	9.593619357	9.523689767	10.59178856	10.78117747	10.53635818	12.07507674	10.58747584	10.45320998	10.8632438	9.911737171	10.04242813	9.727688699	10.62050596	10.92144388	10.36567492	10.84319543	10.47976977	9.545566279	11.32076876	10.89620317	11.2293305	10.29325574	10.84903883	11.07226045	10.3593779	10.28218222	10.99377947	10.36052201	11.20865067	10.6310487	9.420854972	10.68862616	11.18173621	11.17050433	10.59873101	9.842510942	10.46127978
CHD9	11.42386992	10.70089627	10.80971183	10.32983185	10.63745699	10.63909194	10.14948862	9.847903425	9.770629147	9.893087142	10.87207488	10.63570105	10.31635584	10.58840691	10.66510001	10.43382168	10.47155409	10.49912215	11.07175025	10.91031703	10.72189425	10.30169636	9.990278272	10.25024922	10.58889311	11.22987478	10.51589163	10.58194895	10.39680809	11.16679485	9.530500843	10.36603007	9.755197502	10.06047023	10.4593056	10.41861963	9.639668747	10.69078641	10.70424111	9.758562378
HYPK	13.58611829	12.08649051	10.64381711	10.94985178	11.15869265	11.11850784	11.01581399	10.38997335	9.34537637	9.615126782	10.32878444	10.66175697	10.55817626	10.28157339	10.54907676	10.4294331	10.57500737	10.73976146	10.85526176	10.50816108	10.82685983	10.37535574	9.74739569	9.645916865	10.32668763	10.78952719	10.04984041	10.25526788	10.92476592	10.35014872	8.855855237	10.13744226	8.962339727	9.569121695	10.18318895	10.51843976	9.20030847	10.13491874	9.778103865	10.01811888
PPP2CA	9.136676294	9.891474263	10.36641668	10.74914611	10.00757601	10.1233307	10.12914898	10.74409645	10.60083041	10.80500705	10.59734524	10.34216056	10.33011992	10.46824783	10.48444396	10.39295265	10.50901779	10.72039642	10.43848919	10.51561951	10.48335194	10.48561915	10.21074147	10.33771558	10.74265432	10.41969844	10.32806977	10.73485146	10.23521928	10.47287595	10.4644895	10.2504308	10.37947693	10.960309	10.25769512	10.46095473	10.60037618	10.41402063	10.05214792	10.68721388
TIMP4	9.337396172	10.18132914	10.43012735	10.94587066	11.48132284	9.979578961	10.52904888	9.650356806	10.22430231	10.91594173	10.07608494	11.08865773	9.545430189	10.41497573	9.722382342	11.94063151	10.25074881	10.35930857	10.79468103	10.38930074	9.804497811	10.9501651	11.10546908	10.65250691	10.09205519	10.22235175	10.5234299	10.08400606	9.816160515	10.23615086	10.45532577	10.54973114	11.06392051	9.054217364	10.54886426	10.73905886	10.63982708	10.32579912	10.67778135	11.38312696
PDHB	9.406421544	9.867464849	10.53976667	9.823591595	9.836357986	10.34453168	9.866020167	10.61941311	10.79828772	10.66832405	10.59389184	10.56855946	10.30547849	10.51041331	10.3119148	10.56388269	10.21396517	10.14466601	10.48981314	10.23832497	10.19203501	10.59931978	10.67260182	10.46165241	10.46353417	10.13372669	10.56624537	10.52398178	10.04553617	10.2056482	10.7564502	10.63120767	10.67568193	10.42257976	10.3078582	10.37115595	10.5462147	10.65519296	10.31639605	10.31754484
STX5	9.895065788	10.4238108	10.13758842	10.50984086	10.25913445	10.43839849	10.55369205	10.08775312	10.12585612	10.53213777	10.76237007	10.17022118	10.67492154	10.43989822	10.66524761	10.45535572	10.24687062	10.03779478	9.951095026	10.22753579	10.57269477	10.63731718	10.62026441	10.64032945	10.47227365	10.38950618	10.62091097	10.68316552	9.861684005	10.50825114	10.64475016	10.43229111	10.56875074	10.80809159	10.03715078	10.38594257	10.02531691	10.57084791	10.79521911	10.35613808
MKRN1	10.8442635	10.82549274	10.62977358	10.88479653	11.09267551	10.67570498	10.69746861	10.06993413	9.916137061	10.3127052	10.2716777	10.44184763	10.60274572	10.31990937	10.29594404	10.59892867	10.02160733	10.05223971	10.41469089	10.40229493	10.65517956	10.5484939	10.34527995	10.16483815	10.926306	10.85710809	10.27105608	10.80690017	10.23220479	10.55074308	10.24340381	10.56776924	10.08499762	10.71634406	10.20769208	10.29369403	10.22298317	10.17266775	10.6824107	10.05537583
AMZ2	10.04838358	10.39923659	10.45037442	10.23878714	10.60398964	10.21768398	10.35627836	10.15315408	9.989952963	10.30533441	10.28107185	10.67786477	10.11790245	10.52171835	10.23026726	10.50844952	9.791948558	10.39726869	10.49795075	10.18268778	10.42188762	10.66550783	10.52654526	10.44776784	10.36783954	10.12190666	10.53715073	10.23718371	9.651329275	10.38803807	10.34420468	10.59398705	10.31239918	9.936492817	10.5750101	10.54753422	10.49861761	10.37938985	10.35392405	10.5810123
ITGA5	10.11064113	10.21659903	9.707506651	11.21065427	11.21257745	9.358712285	10.09490362	9.384425171	10.96747147	11.17539696	10.79817289	10.17503334	11.06042256	10.87165332	10.16079466	10.5452396	10.18392601	10.17486375	10.23854696	10.71265567	9.919054444	10.53018399	10.68190805	11.8158351	11.04376743	11.51872408	11.01275057	11.23360038	10.82990073	10.81663127	10.36667843	10.80191573	10.54495542	10.99309663	10.3368117	10.50565028	10.53614348	10.70146938	10.27626018	10.74096222
AHR	12.30993381	11.32655907	10.17561519	10.67466386	10.49591523	10.80608373	10.27545512	10.35177538	10.20425179	10.32449939	9.962249012	10.08433831	10.60729237	9.979304569	10.33402305	10.24711757	10.29176425	9.985001481	9.955021402	10.02445582	10.75860796	10.26292744	10.19934327	10.61009442	9.894312802	10.54074454	10.07696212	9.762643482	10.51537163	10.12336176	9.595970007	10.26842808	10.09806767	9.977449167	10.99505226	11.08469105	9.605610987	9.839280389	9.692098674	10.38639268
FSTL1	8.807713539	9.180729264	11.13520102	9.998694638	9.180200349	9.855779538	9.615574306	10.95673113	10.6328594	10.32152632	11.38014659	11.14054875	11.00335924	10.95063945	10.61593663	10.38130627	10.62045213	11.23387219	10.6835365	11.2660764	10.81056454	10.27444451	10.12200521	10.73055709	10.96561216	10.67253939	10.55586184	10.72763267	10.3509168	10.86232096	10.22994143	10.71191952	10.39938657	11.06958279	9.416672437	10.31328853	10.84484214	10.59737394	9.986986739	10.08317823
CDC42EP5	9.351517665	10.09221775	10.23651857	10.24831141	10.35935835	10.25645475	9.983244853	10.11857049	10.32151236	10.50404109	10.64193535	10.74002694	10.69007194	10.52593589	10.13410029	10.84646047	10.87127747	11.14495096	10.37634451	10.85326153	9.930735404	10.16856421	10.6514981	10.57245313	10.45135559	10.54946461	10.34961311	10.80760645	10.55243151	10.24278231	10.41938624	10.19930989	10.3735605	10.19969147	10.10932177	10.25245637	9.890107131	10.39811721	10.06527503	10.89756936
EML3	11.05759564	11.03617515	9.877945527	9.75516063	10.49905246	10.62732789	10.43622605	9.793470986	9.688583308	10.43753001	9.994415803	9.633730463	10.48869628	9.994274096	10.92432714	10.03206074	10.14310291	9.293262452	9.79233292	9.541233413	10.39182381	10.79233111	11.01349694	10.85873891	10.12941149	9.807231979	10.73857273	10.15533078	9.695294916	10.02509239	10.9180765	10.42301092	10.49425164	10.40957739	11.33682882	10.91607779	10.62123176	10.17170356	10.02293946	10.18700601
HSPB1	9.392124476	9.757413108	10.02788373	10.07126951	9.165074091	10.39187031	10.35240843	10.40774359	11.44132432	10.80232375	10.59700868	10.46345105	10.47967583	10.21775117	10.21589004	10.58630569	11.27733008	10.18599979	10.17556771	10.36795478	10.38552161	10.49582937	10.41978615	10.56323051	10.17867354	10.24318589	10.33342582	10.13258043	10.39244768	9.339984358	10.81946328	10.05878283	11.04856636	9.980991165	10.38371407	10.67468548	10.39097517	9.786702009	10.29646974	11.2673426
ATP6V0B	8.453418723	9.419119023	9.767311153	9.772829829	9.846359584	9.943096737	10.19924597	10.63713549	11.01588966	11.04828432	10.4280694	10.03169115	10.72377281	10.98679339	10.45882272	10.32023404	9.812775944	10.05831091	10.32656083	10.2932009	10.54043286	10.16975728	10.66350095	11.00476184	10.68776423	10.48498581	10.27983029	10.79825582	10.11987565	10.51367659	10.81206973	10.21140173	10.12666179	11.20124517	10.15338142	9.900858343	10.63536492	10.72747546	10.38554786	10.61867152
BCAT1	10.96749944	10.92762879	10.65481786	10.61169125	11.55888124	10.55608393	10.49796203	9.84231882	10.19537597	10.11601658	10.41576577	11.03393229	10.06776434	10.48186288	9.746664819	10.86974988	10.43851849	10.61224413	10.89922444	10.98431841	10.26649243	10.74783247	10.46407084	10.02711647	10.62238277	11.06513742	10.62091097	10.62124814	10.5968098	10.88479227	10.0602506	10.38333584	10.10030491	10.08110936	10.26669689	10.72633206	10.73597648	10.44111107	10.77850233	10.11973464
NME1	8.746839616	9.587876761	10.25795814	9.971392728	9.987243982	10.3877784	9.739353357	11.021743	10.53421381	10.98872732	10.24920513	10.49784192	10.31102082	10.81213175	10.80305959	10.54869535	9.849644455	10.36988613	10.31152147	10.3589267	10.73735723	10.22322946	10.67166773	10.02274292	10.35797071	9.570892659	10.61954183	10.28673664	9.418659518	10.69829352	10.32148774	10.28946468	10.93133942	9.943836734	10.34545033	10.63672788	10.98644619	10.52928924	10.43124742	10.5516963
SPCS2	9.227456754	9.82804249	10.40508705	11.22910726	10.90089776	10.35629625	10.17593831	10.50687048	10.57798108	10.90546849	10.43914993	10.67450031	10.3004822	10.57793371	10.24833805	10.25518209	10.02945024	10.60230296	10.49385096	10.43742096	10.23400452	10.39661143	10.57706072	10.62310831	10.39894515	10.25115464	10.7056246	10.44885522	9.705640666	10.521499	10.86753544	10.73465983	10.92033176	9.908744302	10.46414139	10.80584893	10.77769123	10.35879166	11.22328289	10.52459104
CARM1	10.08451272	10.42077528	9.792502359	9.683158063	10.16946453	9.92575015	9.881375405	9.787693443	10.03963572	10.71187764	10.83608197	9.877850088	10.8866165	10.48068778	10.82331782	10.37959224	10.37025973	10.21404113	9.873638327	10.48711912	10.64084827	10.76546131	10.84526657	11.16588602	10.15342716	10.32374403	10.82277271	10.23425245	9.685662052	10.15915563	11.01671675	10.60246167	10.4731729	10.69346216	10.40809651	10.38830955	10.32477653	10.65240899	10.56659783	10.24921332
LMNA	7.979974658	8.755213754	9.793466701	8.821316783	8.700819573	9.349961561	9.336597403	10.7866704	11.05863379	11.55050271	11.17470968	9.782628149	11.26728333	10.54944133	10.577335	10.49659566	10.10845714	9.710973819	9.588925098	10.24132062	11.01653289	10.8166741	11.09883554	11.90578496	10.06408045	9.615150172	11.40416265	10.14845412	9.731750231	10.12214546	11.79403099	11.00727801	11.23158556	11.30837918	10.64619509	10.49821022	11.63486686	10.49211853	10.11021761	11.05455607
COLEC12	9.8690624	10.71944611	11.52074358	9.755454453	10.01398262	11.6490445	12.28893357	11.31314327	8.560990236	10.09184407	9.749088538	9.629650195	10.57839245	9.709490756	10.69439793	10.24989226	11.58828685	10.11901051	9.441240037	9.404707672	10.38205166	10.3076169	10.16630952	10.0037882	9.574401325	8.760025649	10.08725089	9.109276857	9.209724168	10.08742746	10.84043829	10.75030014	10.81687249	10.35579235	11.32335743	10.65656798	10.51499852	10.5416436	10.3103031	10.17081594
ZFYVE21	10.6437835	10.88458322	10.55840235	10.48075123	10.63429627	11.04002591	11.01047909	10.05141899	10.14692631	10.1719047	10.34422115	10.81849433	10.01233087	10.47016139	10.25216068	10.51851424	10.29770106	10.24812961	10.59769213	10.25107037	10.01198548	10.31675254	10.23271283	10.33222117	10.15419553	10.26526329	10.5325913	10.53731051	9.938324677	9.909884968	10.3288668	10.27322945	10.52081741	10.11164025	10.55564429	10.32849896	10.31779938	10.57618885	10.37232359	10.4146779
HSBP1	8.334838103	9.438038828	10.14128008	9.410123241	9.511218923	10.21062563	9.695850166	10.72310953	10.24392608	10.63531184	10.42334927	9.98582426	10.59903657	10.70060163	10.34949543	10.37847331	9.744672624	9.647543278	10.20668261	9.916393163	10.6569132	10.42892423	10.62455282	10.97867356	10.45898848	9.806594105	10.51610155	10.41057124	9.583883358	10.0655918	10.74759114	10.46607454	10.61681519	10.62272737	10.33019599	10.33168533	10.79601512	10.38029908	10.3685987	10.30638652
PRKCZ	10.28143387	10.48648026	10.22935356	10.14103613	9.970830913	9.64735921	9.709285082	10.14302173	10.27231283	10.19563563	9.89289587	10.51213167	9.852204987	10.11018775	10.0727113	10.0786697	10.67711053	10.56046593	10.34152838	10.24387322	9.632417797	10.84303821	10.97657344	10.5050606	9.922571922	10.41668823	10.66501462	10.24635789	10.26758627	10.34083758	10.31300739	10.81581304	10.59199079	9.200090806	10.61505388	10.81764231	10.57021675	10.44759369	10.12357816	10.92184281
HDDC2	9.525678634	10.18710264	10.08208008	10.50722839	10.4105014	10.40713657	10.14750331	10.89342307	10.58683178	10.5875877	10.29309285	10.39325521	9.991913672	10.40054611	10.3662562	10.58552929	10.37308434	10.58803712	10.4795584	10.64624653	10.00562428	10.43942782	10.01746172	9.613706553	10.49021807	10.57836511	10.24264706	10.57118736	10.07920689	10.20115646	10.12993673	10.25998686	10.58386419	9.706338534	10.43835928	10.68520381	10.83257638	10.26710287	9.890250406	10.82076672
COPS7A	9.158147734	9.841994691	10.04883014	9.460403901	10.20309148	10.46304108	10.20592314	10.57396914	10.01169196	10.4026036	10.61099611	10.30186371	10.51543656	10.6863959	10.51486969	10.64344798	9.961341811	10.34980378	10.06492874	10.32814259	10.4970611	10.69602832	10.76644558	10.47234331	10.31473367	10.32721304	10.92065339	10.41954569	9.725224088	10.32341868	11.0742637	10.89810057	10.62641728	10.16749138	10.216442	10.63104146	10.48950992	10.50536612	10.53432081	10.48902476
AKT1	10.24640365	10.54160078	9.871913392	9.870862484	10.17412566	10.10338289	10.31158772	10.27743861	10.33507742	10.74154678	10.41338798	10.14380942	10.65887365	10.34605372	10.36661844	10.31626714	9.87113821	9.822514805	10.30327526	9.973608423	10.40988964	10.75121535	10.85230876	11.15331917	10.46235987	10.50113327	10.85523617	10.43559771	10.03788988	10.47604002	10.87934557	10.84481312	10.49129448	10.72275173	10.32303026	10.65039369	10.44093908	10.47246457	10.47295652	10.41059345
POFUT2	10.55462783	10.31615311	10.32504904	10.2899522	10.03824065	10.60621838	10.41830387	10.04109196	9.700971546	9.841485013	10.52741612	10.35083024	10.34714877	10.3703877	10.47581329	10.51864977	10.09969332	10.50837325	10.52000807	10.37445686	10.50361962	9.942741344	10.04685105	10.14137657	10.68654867	10.93441589	10.05257522	10.70916276	10.20664263	10.57127031	10.13556985	10.41584157	10.17619027	10.137752	10.1596699	9.97008542	10.27485353	10.81929699	10.55672927	10.37679651
DNAJB2	11.05973683	11.13129795	9.918629042	10.86582246	11.1780814	10.43618617	10.68101708	10.50596215	10.14508927	9.876467489	10.33682352	10.06401811	10.27563118	10.6553231	10.22788079	10.31875744	9.974405047	10.22647007	10.56587132	10.28705073	10.26799402	9.923899914	10.21111361	10.01879566	10.28623339	10.86274482	10.03317809	10.50706013	10.21580902	10.14568457	10.09497113	10.05233565	10.29367149	9.94994377	10.34185701	10.32777844	10.03140117	10.32768021	10.03943524	10.59741725
CSRP1	10.07821445	10.41944508	10.71160468	9.777466628	10.37684513	10.91385005	11.24010892	9.825164503	9.597892714	9.872374858	9.840721948	10.48341514	10.35545453	10.25637016	10.3224974	10.64145649	10.84968737	10.3779235	10.44335446	10.44829397	10.25088605	10.22922153	10.68243795	10.23799492	10.05764483	10.29244926	10.24466753	10.32356092	9.866571827	10.34136224	10.22152518	10.13480583	10.20034821	10.28431205	10.37971133	10.16343921	10.33800545	10.61554104	10.51020574	10.64538705
ATP1B1	9.837262119	9.683501076	10.69875327	10.58567828	9.085604791	10.29142814	11.16094751	10.52492078	11.04278001	10.5458044	10.64601255	11.07015352	9.867060955	10.40692365	9.59210176	10.5272304	10.41276898	10.50728107	11.26012414	10.68090601	9.805982198	10.44008867	10.13836788	10.20700246	10.93304277	11.14479028	10.29112243	11.26713514	10.72445314	11.02291193	9.882226127	10.78599935	10.07093191	10.03773716	10.14659733	10.34973893	10.45763794	10.24941572	10.27819193	10.68477285
ARHGEF2	11.56758639	11.02145117	10.11133876	11.65157054	10.96684222	10.15477155	10.00621066	9.720325721	10.68048977	10.277832	10.35277238	10.10827337	10.28815595	10.0640845	10.60297741	10.65577173	10.15257711	9.959705179	9.992064624	10.4365863	10.25795449	9.790962619	10.33748591	10.31543401	10.59263492	11.09697411	9.926523576	10.75834184	10.29191433	10.14939241	10.28340406	10.12753068	10.3193112	10.59541792	10.05832691	10.09548839	9.792158085	10.3940678	10.47997192	11.01361568
AUTS2	11.08582281	10.85046221	10.41951874	10.79477196	10.8268132	10.48066962	10.00838411	10.34652739	10.41960185	10.44807508	10.39528785	10.54304813	9.944113198	10.26547976	10.14393032	10.14939028	10.37032869	10.44479958	10.55845543	10.47808316	10.50475728	10.55857873	10.20196749	10.11938393	10.56880378	11.08501289	10.25385086	10.66474118	10.26078948	10.52001221	9.723432786	10.4101346	10.27158776	9.736524501	10.37609962	10.56480344	10.4080748	10.17903123	9.614156092	10.38774209
CFL1	8.396331738	9.077957077	9.689345435	9.679600967	9.431740043	9.613474306	9.878928797	10.50650721	10.58116781	11.3496629	10.62749436	9.498155057	10.93107943	10.76864061	10.31078649	10.39287877	9.902265006	10.02089234	9.542637551	10.14839529	10.85572879	10.53988195	10.93113121	11.08889238	10.33982219	10.30554231	10.76744186	10.47669831	9.808665056	10.24726135	10.98110826	10.85481486	10.90397792	11.00068351	9.980427064	10.66424687	10.52181684	10.38923342	10.31750106	10.62388638
VEZF1	9.634307159	10.11957714	10.2296437	9.839198327	10.17761187	10.67492297	10.96257822	9.831372496	10.24685707	10.7138208	10.32070164	10.04924845	10.06930875	10.08118622	10.20076302	10.22870356	10.05333487	10.29038225	10.08183892	10.34936898	10.35501827	11.08261666	10.62095699	10.75775129	10.42236462	10.79838075	10.72369572	10.5889425	9.599080405	10.37783775	10.66962155	10.61655365	10.09465151	10.17076905	10.43256862	10.61743041	10.56653756	10.27760603	10.58896793	10.38762969
MANBAL	9.273155742	10.39479044	10.60574017	10.34249268	10.59088903	10.7601063	10.87915355	10.01547382	10.05508077	10.35586967	10.20463727	10.37635224	10.50838518	10.34308312	10.37681507	10.37159161	10.28398305	10.066419	10.31334766	10.20908398	10.24293587	10.18281733	10.40562191	10.6515079	10.30538002	9.938132558	10.39280402	10.19096204	9.846508832	10.2254102	10.49942704	10.28456878	10.47146925	10.09893034	10.31823382	10.38070105	10.41531869	10.69462142	10.48577555	10.54769957
STT3A	8.823802831	9.396054247	10.29572976	10.46153668	10.52797284	10.17530774	9.157004834	10.2196371	10.24340828	10.62783245	10.61839727	10.35170418	10.21748335	10.51793005	10.25977628	10.34816037	10.0584052	10.53147151	10.37427718	10.34957296	10.54057164	10.71593389	10.94542604	10.50205883	10.45403542	10.54431774	10.80820789	10.67421478	9.4928959	10.45666217	10.52102772	11.27386913	10.7756402	9.966695446	10.70400884	10.95609348	10.5973727	10.25434893	11.05495449	10.48032902
CKS1B	9.502527703	10.28027076	10.23947616	10.38267478	10.1174538	10.56857505	10.6058832	10.33271491	10.05332875	10.37787306	10.30050552	10.03959946	9.971565342	10.29452966	10.32240408	10.37368949	9.854371993	9.84081474	9.955127375	9.835150544	10.11019507	10.50691546	10.83605743	10.26686448	10.16223988	9.448232161	10.72278371	10.07701558	9.052165523	10.03273869	10.84589884	10.74535698	10.81466325	9.780774617	10.65803903	10.43852545	10.5193627	10.71512975	10.84309013	10.20813562
PDCD4	10.98784575	11.0553243	9.944085459	10.06381875	10.3808235	10.48212444	10.26804617	9.914239909	9.674873023	10.274898	9.872466782	9.760187202	9.880893614	9.838600498	10.37834295	10.4740621	9.999239462	10.08518644	9.803069383	9.890039113	10.53473181	10.57894166	10.88023662	10.72703707	10.07575761	9.993273461	10.40405799	9.892039483	9.892579533	10.4349604	10.27542079	10.71313128	10.06679297	9.398340072	10.74976992	10.52255743	9.899803154	10.02107682	10.0067986	10.70248321
DLX5	9.601708733	9.616200911	10.38075236	8.682615718	10.0057138	10.32122341	10.06742061	10.03788162	9.868992214	10.33699814	9.744458346	9.662599717	9.270952181	9.505778272	11.02138204	10.17948231	10.89818395	9.882058346	9.98367091	9.812567056	9.847500442	10.44052907	11.01796534	10.20235506	9.873516519	9.799560049	10.40925799	10.06234296	8.688314671	10.2185862	10.67988876	10.45173129	11.00760028	9.369547542	10.24392462	10.75627257	10.11902778	10.31608907	11.18302066	10.45068924
RPL13A	9.107018464	10.40568638	10.27804949	10.62909648	10.36922014	10.13451409	10.57756673	10.64905144	10.51119161	10.67327769	9.958889997	10.15170424	10.2679305	10.41620342	10.23463245	10.15740649	10.31194314	10.00484796	10.10076416	10.12107297	10.04571357	10.52634893	10.41062809	10.11650891	9.925145282	10.0161737	10.3850239	9.836594476	9.854114023	9.946783689	10.74863623	10.53757787	11.10744593	10.50431071	10.64728333	10.705297	10.70582536	10.50746347	9.811864575	10.79332338
SERINC3	9.668326804	9.878883925	10.27347418	10.38181927	10.80012916	9.7393988	9.861958474	9.901084017	10.23579395	10.48563335	10.33942688	10.30106071	10.02294723	10.37640996	10.18865081	10.2733457	10.40745969	10.57559348	10.15445055	10.8142633	9.752756168	10.72138996	11.08398901	10.69316523	10.68560256	10.88126061	10.65597424	10.55329661	9.265006709	10.68113549	10.60805395	10.85610992	10.56132103	10.09242677	10.27015293	10.30253022	10.14591923	10.59074144	10.68983791	10.35187692
RASD1	10.3540792	10.88154726	10.33875916	11.62851529	11.27941043	10.71120565	10.79839187	8.981254652	10.86053433	10.35004929	9.059267047	9.258331143	9.725165326	10.18297021	11.97504991	9.947612314	12.09961129	9.272696516	10.40739734	9.474278561	10.23289497	9.188987588	9.436344185	10.79315019	10.10381634	10.09756994	10.76832669	10.05311147	9.05865318	10.07554568	10.21685593	8.12711655	10.86909429	10.53360245	9.911595657	9.450452302	11.37908266	11.09529806	9.952380876	10.26575404
EGFLAM	8.717331503	9.575270954	9.292778069	10.62797471	9.947753868	9.443604768	8.967793305	10.29824761	10.17819217	10.9724345	9.797927982	10.36292294	10.27908358	10.8990152	10.30172868	10.71598994	10.41979763	9.716238634	10.34915743	9.997360917	9.991813615	11.07495523	10.68719784	10.94407475	10.40587091	10.55742848	10.97969786	10.25144121	9.818890674	9.84264273	10.75350327	11.12305789	10.57343043	10.01835864	10.42111402	11.17183989	10.52466172	10.96791605	10.76207549	10.56223152
SCAMP1	9.109672656	9.958213584	10.13102926	10.30527488	10.195248	10.08863907	10.04848602	10.58520486	10.06265065	10.25049084	10.74958443	10.31783438	10.09727044	10.51067925	10.21136822	10.3069687	9.624155976	10.21163538	10.57754815	10.32330837	10.3827463	10.5783409	10.33901427	10.28586217	10.83191691	10.77639127	10.35851676	10.68516418	10.1628357	10.73451848	10.53928586	10.61855547	10.16577748	10.10067951	10.16292014	10.27392486	10.40550962	10.30965002	10.29994072	10.25935851
KDELR3	7.664223893	9.077957077	10.93674802	9.538835826	9.416649952	9.93260405	9.298296236	10.97756299	9.904852806	10.88283513	11.08790783	10.74862694	10.34256547	10.67093975	10.41603124	10.47420184	10.12680564	10.56443212	10.37013373	10.37325238	10.52368486	11.33278007	11.04498225	10.69745986	10.45427165	10.37179678	11.33139529	10.66427367	9.346775349	11.01515046	10.693706	10.96494316	11.04728792	10.34366414	10.52733882	11.16298811	10.82001457	10.56335168	11.06707439	10.28282846
ILF2	9.649893684	10.12408335	10.53846086	10.91532845	10.43026308	10.41494503	10.52904888	10.1966046	10.43019098	10.48899828	10.43014153	10.27421556	10.28386538	10.36902448	10.67678768	10.56788416	10.11082383	10.46961098	10.16109397	10.03853311	10.38073868	10.39910518	10.38262133	10.27001697	10.46595818	10.24212672	10.41533901	10.33670552	9.641910697	10.75583491	10.29661069	10.15218289	10.34100164	10.48660987	10.16001848	10.16575599	10.49403048	10.48174405	10.64767245	9.992428147
PSMD4	9.504152125	10.26265879	10.15633908	10.00401928	10.65201816	9.942560369	10.42707478	10.29260065	10.3717373	10.3301578	10.08061829	10.10450138	10.32064745	10.22108842	10.28171786	10.41313012	9.682263311	9.817331309	10.22521492	9.915488876	10.19877833	10.60099693	10.83297395	10.67585894	10.13496515	10.01137478	10.52113063	10.18977391	9.707794152	10.28980083	10.56505521	10.43322923	10.37486779	10.23245275	10.60604739	10.68813767	10.84178517	10.44167313	10.63675825	10.47580229
RING1	10.65524751	10.72499215	10.0076532	10.19821262	10.21792852	10.46124799	10.38380182	9.901084017	10.48250315	10.69104988	10.40048183	10.01270962	10.31588861	10.26808724	10.25029961	10.13030524	10.19346307	10.08897081	10.10220249	10.06703891	10.14947054	10.40374129	10.54597951	10.1212292	10.20814425	10.35271765	10.20722062	10.27067882	9.861404259	10.18794798	10.35777726	10.11236674	10.38536791	10.36997895	10.71075912	10.53173291	10.57258804	10.32330991	10.28498892	10.60923417
CDK5RAP3	11.9566083	11.19249369	10.11446873	10.32113072	11.2329859	10.74008659	10.83513859	9.708212516	9.51260284	10.14990762	9.855501099	10.28318349	10.27091923	10.10240801	10.4184805	10.25988604	10.07685503	9.47123556	10.21371528	9.743124338	10.49684675	10.23822704	10.3167732	10.45170154	10.12599118	10.69293294	10.47091653	10.1844695	10.37725007	10.39635014	10.21305875	10.52670139	10.22971641	9.898583098	10.97062119	10.50202602	9.931113941	10.39657581	10.48223715	10.14831216
APP	9.230578317	8.515381286	9.581902075	9.851755365	9.799091944	8.860464193	8.825431681	10.47882007	11.09391355	10.61011323	10.88295642	10.61392341	10.86925979	10.95354802	10.6289328	10.28150563	9.130585816	10.62136155	10.72560509	10.30016933	9.778565055	11.11383286	10.81973148	10.75761857	10.91320811	11.02886429	10.92073317	10.77482928	9.909374466	10.56262394	10.63111106	10.93370816	10.4745505	10.81497876	9.796268354	10.16448224	11.1354727	11.15161186	10.4872473	10.49434076
TUBB	9.83590599	10.18574639	10.35161157	9.879917642	9.638949978	10.33636133	10.39138032	10.61537041	9.89241316	10.51751326	10.72089472	9.719310192	11.29202659	10.5364282	10.6890356	10.50078638	10.15772765	10.23650142	9.428248851	10.27296057	11.0830513	10.07943729	9.873592902	10.45268332	11.06904115	10.80932739	10.15343526	10.31971278	9.785090469	9.91044671	10.75610382	10.01769415	10.16293308	11.33185912	9.825222806	9.700621376	9.836604198	10.50464639	10.3823852	10.21921659
PRELP	9.830471248	10.25623589	11.80861356	10.47666169	10.19753999	9.680308482	10.74945568	8.940644988	10.21131638	10.82298569	11.26805296	12.16198088	10.40944439	11.06183558	10.3100338	10.57982294	10.96488103	11.28327759	11.8014604	11.77135499	10.13330116	10.86770144	10.63336442	10.65493024	10.69617893	11.09975567	10.80346482	11.65829017	10.69542637	11.97167103	9.377040451	10.64525071	10.33051433	9.806397815	10.03614084	10.62084587	10.72014742	11.01337215	11.50083204	10.12218369
PID1	8.276509656	9.132830461	10.58265607	10.11059825	10.1477975	10.15547347	10.14005435	10.0018738	10.84880411	10.65314343	10.55129456	11.61032661	9.524709256	10.44962316	9.991481584	10.4019387	10.08641211	11.23032713	11.25743541	11.13119834	9.506575811	10.89033743	10.63952658	10.76991023	10.72042037	10.94721266	11.09831329	11.24796287	10.44600807	10.99896634	10.30185918	11.01575533	10.68140384	9.36978098	10.05496394	10.38742241	11.06690728	10.58516453	10.89075956	10.71978875
ARL5A	10.09274468	10.07206468	10.23651857	10.08184702	9.924407544	9.830136885	9.377837221	11.01577151	10.34513307	10.26013516	10.52070001	10.43240117	10.37498661	10.63228472	10.19038723	10.36738674	10.70326664	10.89612567	10.34542904	10.97855642	10.58372213	10.60748995	9.836418995	10.13530026	10.56273207	10.49033218	10.35652982	10.44333084	9.921825028	10.57360335	9.651560209	10.21733187	10.13239287	10.25974807	9.935301196	10.57602476	9.982345892	10.29278348	9.877185364	10.47948797
SRP54	11.79069387	10.75498446	10.20448935	11.22868447	10.35495409	10.65037069	10.6423876	9.899465581	9.803699994	10.01621979	10.44214065	10.52057141	9.977323864	10.14984415	10.32687665	10.31899069	10.38672137	10.60163126	10.53419716	10.44081909	10.20479501	10.35751953	10.1785509	10.32848744	10.35570351	10.43806306	10.34549456	10.47047777	10.14467808	10.63902214	10.11860289	10.36448474	10.24349667	10.21459969	10.16152805	10.32468623	10.25100159	10.44117354	10.61485729	9.836402388
CSNK1E	10.43330508	10.49639353	9.803172543	10.96978398	10.11113588	10.0837477	9.728785501	9.977144643	10.57811977	10.92861702	10.23048366	9.758890522	10.69871301	10.11988456	10.25655911	10.07710934	9.871995543	9.656470418	9.915820285	10.08906116	10.61216231	10.7543242	10.58532713	11.07659175	10.43246288	10.15801533	10.9465164	10.19452059	9.891618528	10.15737449	10.87568525	10.87892732	10.60883509	10.72687844	10.75709312	10.63681011	11.39690824	10.18669204	9.710580036	10.14443705
CA9	8.66858223	8.525279709	9.118527236	10.941943	8.289587953	7.965382067	7.499368933	9.928348066	11.4017377	10.17370979	11.49741442	11.54908525	11.57107597	11.27779852	9.186184433	11.71713672	9.419451566	11.08965899	11.24452992	11.75225879	10.86742318	8.790420694	9.035522899	10.93023595	11.61547098	12.17111686	9.335554399	11.51245664	11.88343819	10.93878493	9.646837352	9.361228235	9.110659397	11.05681196	7.947470443	9.070968681	10.2612308	11.2729332	10.02728494	11.33164693
SLC7A2	10.59592739	10.58147093	11.05040346	12.83977947	12.09974774	9.296664294	9.308504125	9.140038445	10.80639365	11.23383209	10.40307203	11.93790782	9.642378187	11.03504548	9.641036789	10.60085113	10.27564954	11.46846169	11.77741499	11.68103291	9.5794124	11.35551153	10.77080014	11.04504707	10.96853368	10.9755079	11.20021348	11.26579612	11.27472268	11.37965283	9.72951243	9.816502775	10.03757637	9.845902312	10.32822627	10.88242578	10.5437228	10.42472355	10.88496981	10.71501855
ADAM15	8.763404306	9.966626636	10.18123896	9.54497026	10.3023471	10.20096252	10.3329804	10.28630152	10.23804751	10.61341156	10.44968417	9.858151355	10.46663424	10.23830185	10.63120091	10.5414421	9.993266354	9.731846165	9.431734494	9.921176893	10.54611214	10.99121007	10.77687346	11.070081	9.881478358	10.10369003	10.93557791	9.883256159	9.449455183	9.876358687	10.98480508	10.79184566	10.90663842	10.51016744	11.14893106	10.80257504	10.98239105	10.28982853	10.41493892	10.90619589
SCIN	9.794278503	10.26094901	11.19474038	9.719609647	11.19763602	10.63565798	9.795750535	9.19335244	9.683944297	10.24650028	9.167299613	10.20069137	8.636402944	9.980315648	11.02552955	10.17502525	9.668295778	9.950527989	10.60565891	9.853166197	10.02678763	11.16999184	11.35275229	10.09497485	9.910654846	10.14863194	10.52123522	10.09569782	9.206151107	10.22767789	10.48400481	10.20009817	10.63508838	9.188961035	10.47141277	10.88914109	10.16800855	10.55645841	10.21811758	10.22200484
MUC1	11.59450445	10.67061396	9.298800662	9.349669816	10.13488169	9.092497732	9.240741165	9.740712964	10.08361825	10.42765755	10.04273493	9.858690818	9.991332821	10.22313016	10.08668478	10.2935811	10.29567642	9.763646971	9.803774527	10.40058628	9.924222366	10.2691307	10.51088896	10.39223998	9.715165222	10.50398467	10.83432201	10.26237724	10.38695571	9.839110592	10.11521216	10.15283454	10.68237837	9.288528271	10.23389925	10.65478355	10.61322221	10.661344	9.434215035	10.9275974
FCGRT	9.54484452	10.25344308	10.77512908	9.869234633	10.12443252	11.42352094	11.34589168	10.04872088	9.703873005	10.27265844	9.80899419	10.28501126	10.53033185	9.848985419	10.44352378	10.25988604	10.15043259	9.678309563	9.958197244	9.846932415	10.34317799	10.2437802	10.62220276	10.29572498	9.624265828	9.654373855	10.12647034	9.695847198	9.424353124	10.11445972	10.71872581	10.24524703	10.40808654	10.67486688	10.20284626	10.03870671	10.18729107	10.21191137	10.36945097	10.34134075
FAP	7.476141247	8.005441725	10.78341622	9.795437314	9.008015212	9.722905895	9.021819506	11.13535309	9.992585369	10.40068718	11.42693491	11.07454557	11.01373568	11.23532815	10.56014449	10.17218961	9.732309206	10.50602419	10.876958	10.59835577	10.92391871	10.37650643	10.01852964	10.81462101	11.01071494	10.32264694	10.80372392	10.96707658	10.68939072	11.1643918	11.15435312	11.24889711	10.35140925	11.23224355	10.37880923	9.573840546	10.95817965	11.21606704	11.0312812	10.20352462
TOMM20	10.30680564	10.91589227	10.77032982	10.82724831	10.4194656	10.51781342	10.93055274	10.14970733	10.02542768	9.952046322	10.20354137	10.33285088	10.01759145	10.22891782	10.28075814	10.20996925	10.24021031	10.25003866	10.64624057	10.08437469	10.06430358	10.26603236	10.32451234	9.883715246	10.49221591	10.39745804	10.1893788	10.38208025	9.749076133	10.57297559	10.27056053	10.3939779	10.31831293	9.843242397	10.18478943	10.31235182	10.5122146	10.12799049	10.531281	10.27943026
GLDN	9.97548008	10.25473279	10.09448422	9.965311115	10.3520106	9.261565755	9.550465819	10.32678564	10.11633813	10.88211056	10.0876295	9.806134815	8.9035753	10.58714386	11.1759611	10.54836343	9.851768824	10.27278005	10.17237383	9.2872552	9.586459619	10.80008971	10.58944188	9.915597179	10.43030463	10.27962109	10.67531949	10.96073542	9.209304229	10.70068148	10.18399277	10.72639294	10.33787283	9.525880891	9.804704219	10.53864076	10.1659958	11.0726268	10.98190904	9.726642557
CPNE3	10.45205696	10.20360652	10.49266099	10.55792562	10.3884608	10.58339798	10.95480843	10.2687366	9.699761103	9.618477385	10.76973446	10.42502295	10.46435083	10.5749643	10.51822059	10.64232811	10.51329991	10.3748549	10.43391323	10.66467049	10.31202392	10.08688836	9.787963654	9.569852505	10.7447364	10.7412782	10.11079733	10.47979861	10.04027531	10.6315403	9.927599495	9.986045958	9.953477002	10.43671316	9.775343054	9.934056357	9.76458519	10.26430872	10.33800827	9.851938159
PTMS	10.17968244	11.17165444	11.2501415	11.11146811	11.70657515	10.88642706	11.37653011	9.162487731	9.612248754	10.01823646	10.50350732	11.64943604	10.76375561	10.99092217	10.4800093	10.67962515	11.18805468	10.77672706	11.47915167	10.96237092	10.0880403	9.604468503	9.842965386	10.33115536	10.49727554	11.12380378	9.687440893	10.74240387	11.05025087	11.10319779	9.743538076	9.84822022	9.726695895	10.41847585	8.931552774	9.671421554	9.310791484	11.21326256	10.72458213	9.843364671
LRRFIP1	13.39360728	11.89131582	10.74335344	11.91140998	11.36867427	10.65037069	10.64249516	10.01296417	9.098231603	8.958297311	10.37393772	10.83801627	10.55363771	10.42110416	10.5772566	10.72636618	10.50990037	10.6126036	11.52022815	10.87362732	10.73407025	9.68701276	9.066709159	9.789916505	10.94340626	11.36360391	9.886979869	10.54308241	11.06364413	11.08262615	9.271026658	9.690532269	8.499566713	10.45334555	10.01515612	9.588075501	9.468408532	10.42699408	10.17554863	9.382269203
AURKAIP1	9.029856462	10.00352176	9.522599698	9.59870625	10.28680049	10.16294097	10.1100491	10.72295292	11.30437861	11.19710172	10.18855608	9.924638235	10.3056667	10.43216601	10.20622665	10.24989226	10.2204354	10.11907926	9.739282006	10.24051749	10.07716889	10.36889504	10.76432553	10.51418596	9.882283729	9.682562556	10.52697628	9.939162205	9.759681518	9.971509906	10.6224844	10.22432291	11.13010523	9.743590965	10.43594925	11.02392924	10.82208329	9.891897554	9.909106374	11.14416932
SNURF	8.339629965	9.251075551	10.56121356	10.64921952	10.49524688	10.53929225	9.713867143	10.60062104	10.63352777	10.71085384	10.80777711	11.07700675	10.15343911	10.85890933	10.56323478	10.76617535	10.01198633	10.48551	10.95494237	10.30094163	10.21243308	10.41968507	10.59071638	9.95600125	10.5272087	10.28946237	10.57201623	10.65708624	9.80186055	10.1782565	10.71561101	10.47442973	10.52917025	9.768839134	9.896689291	10.12857214	9.982916576	10.74766918	11.09114405	10.4983921
EIF3F	8.824565882	10.22826264	10.44256013	10.27477208	10.45086642	10.39140129	10.6564705	10.41065261	10.30567263	10.4590319	10.29536176	10.41612103	10.48636285	10.46697076	10.32240408	10.45110276	10.39162598	10.09218779	10.2898489	10.14676506	10.31291395	10.4756593	10.4201064	10.18322473	10.28023864	10.41926876	10.63859508	10.09130999	9.47328008	10.38600363	10.75515083	10.48648449	10.53994556	10.64617425	10.02574913	10.1680689	10.34015404	10.21508942	10.49165349	10.35464241
UBE2M	8.880264025	9.953785585	9.513587858	10.04291761	10.01361199	9.512692237	9.802932604	10.02721565	11.02173862	10.99517481	10.11987779	9.856666827	10.21937878	10.50268053	9.994980808	10.09943637	9.779557731	9.835769777	9.913314595	10.15095355	10.01999713	10.61483338	11.10420339	10.82213125	10.06163202	10.10010532	10.56248724	10.21431003	9.614624076	9.860323225	10.80145289	10.40084622	10.84032171	10.29953693	10.40484885	10.61333732	10.63228479	10.32438681	10.17457168	11.17355366
PSMA6	9.276205338	10.0184614	10.5115065	10.0627512	10.09771813	10.30437875	10.29097509	10.7866704	10.36057471	10.21489025	10.30491494	10.12969583	10.61879007	10.53921381	10.34793717	10.61772338	9.935243395	10.11632682	10.23014088	10.15706044	10.46426552	10.36275399	10.06328375	9.891630416	10.39943507	9.849132193	10.32544414	10.26196605	9.713931262	10.19097084	10.45200807	10.28233783	10.45562968	10.44972939	9.932460177	10.1308291	10.28974056	9.996522465	10.24812461	10.37077918
PHLDB1	10.26099934	9.916028903	9.570560401	8.766848341	9.122310466	9.515755265	9.500577265	9.794624011	10.07114798	10.68229658	10.62996579	9.468868209	10.33916475	10.19877093	10.64286346	10.26884617	9.75827092	9.75177191	9.622674822	9.99392904	9.992316273	10.83466712	11.27027202	11.72144141	10.19277898	10.52492434	10.93059338	10.3609153	10.08361236	10.16164563	11.05280297	10.78996911	10.5265216	10.63524755	10.7786187	10.89949154	10.50270985	10.54930167	10.36326049	10.53291057
BNIP3L	10.51163327	10.41153187	10.30003171	11.36246188	9.988092853	9.950052726	10.09178057	10.06192164	9.970173587	9.991277709	10.46869848	10.3835925	10.15072737	10.16744664	9.894368007	10.52561274	9.823625171	9.774760966	10.47005107	9.895548392	10.0962118	10.23125579	10.66658591	10.40834489	10.57099241	10.84276292	9.947834695	10.40601657	9.738099386	10.33694934	10.39995982	10.54230265	10.06722924	10.09389059	9.775794557	10.05985071	10.42066483	10.26185973	10.48331926	10.12218369
OCIAD1	10.23887879	10.31881894	10.79453172	10.46117676	10.61340009	10.84188486	10.79995211	10.35680435	10.03766994	9.939136584	10.37598897	10.79611727	9.813810845	10.31718898	10.46188036	10.43669227	10.57319314	10.57727188	10.73352677	10.18465883	10.07327351	10.34440944	9.938580495	9.755982293	10.59522001	10.29282222	9.993598203	10.27425128	9.951750309	10.68579696	10.04049173	10.26632242	10.16130506	9.73256424	10.28880568	9.978585208	10.16529069	10.50470638	10.19374268	10.07547098
PTGES	8.364380798	8.174150698	8.916360403	11.19477886	9.111378168	7.520287601	7.378214864	9.808110525	12.48767964	11.37335921	12.26617594	11.34565296	12.24860755	11.95879515	10.02884321	11.5996067	7.455593574	10.80554288	12.68782706	12.32794775	11.26259652	10.32010395	10.12715149	10.69815135	12.30684318	12.43914709	9.971426699	12.6927795	12.51168514	11.60342224	9.83865203	10.88596489	9.404135249	11.58464381	7.715359761	10.05120538	11.34182553	11.72050962	10.91171955	11.17981496
PUF60	9.072189426	10.08675138	9.651830778	9.568580763	10.15623342	10.28577304	10.46113762	10.16116666	10.39005847	10.94663828	10.013734	9.613693401	10.26416198	10.18153551	10.33762942	9.999198484	9.921011866	9.479657561	9.702230661	9.497964014	10.26289911	10.69621303	10.96454455	10.98798832	10.02692963	9.951202729	10.89538509	10.05299274	9.490786821	9.88080617	11.28105247	10.47312744	10.5966659	10.8825812	10.21207349	10.75113877	10.42683545	10.23729867	10.22225775	10.56588989
KHDRBS1	10.37109358	10.32290993	10.37667002	10.76599753	10.67131157	10.5392313	10.28174904	10.54257567	9.887453625	10.01554693	10.43164672	10.47127128	10.49633779	10.31890239	10.38031785	10.62913597	10.61504239	10.72097479	10.80792276	10.84014155	10.55768048	9.771099664	9.451409459	9.527733728	10.72937929	10.66396889	9.702669202	10.65520539	10.08349015	10.48986303	9.73396606	9.766311302	9.962570384	10.33502456	10.0146437	9.984926247	9.447934581	10.2373698	10.26576024	10.14041706
TAX1BP1	8.892849665	9.807662272	10.42764151	10.33926444	10.32712561	10.24655804	10.13457408	9.852079123	10.28497005	10.34487002	10.18988442	10.23832218	9.745054153	10.39270365	10.04796377	10.40545902	9.802945592	10.20243584	10.42533289	9.950804098	10.17748052	10.90520753	11.10322898	10.64822059	10.50711632	9.85940126	10.70035436	10.52295141	9.159379933	10.23524939	10.33329922	10.75362173	10.30829003	10.07682571	10.48808687	10.47184828	10.16670058	10.34736287	10.71113734	10.39726291
SNRPF	8.988729619	9.521022171	10.28541179	10.19475219	10.11044186	10.27382283	10.42516415	10.53207955	10.36329309	10.6721199	10.0512647	10.13228204	10.34595846	10.46925047	10.29147144	10.46993367	9.659897353	9.953187751	10.42817305	10.07112615	10.22767747	10.21001139	10.35269447	10.30570291	10.17242514	10.02173521	10.68152433	10.26432879	9.388195268	10.11531567	10.66501407	10.45990747	10.54048597	10.12166277	9.863018513	10.41804114	10.50543174	10.56525794	10.50566279	10.40649689
SF3B5	9.347996953	10.47831489	10.26754128	10.87706149	10.50616991	10.41988777	10.52065199	10.35217832	9.864398643	10.01857229	10.05041393	10.25477201	10.4744728	10.21828994	10.33179933	10.09300136	10.20562822	10.07349915	10.18193463	9.980989902	10.287871	10.18452365	10.1375837	10.09685082	10.04096876	9.693036189	10.40394474	9.88618985	9.673147299	10.21298982	10.62333991	10.24601053	10.30600184	10.20044366	10.23555645	10.28554427	10.50343084	10.41058534	10.65370997	10.22781692
C7orf50	9.737405956	10.91720867	9.841390296	10.10876055	10.80290075	10.64240427	10.90793161	10.3402462	10.03313941	10.18060785	9.907029706	10.00844511	9.974506152	10.01144765	9.966871959	10.48561518	10.25194014	9.719739192	10.35101807	10.14014861	10.13083295	10.18321127	10.32262452	9.75467169	10.14040154	10.02782989	10.37339175	10.10741046	9.944718858	9.872041897	10.56979862	10.56752535	10.60014331	10.05904968	10.51650364	10.33650229	10.10702073	9.892075302	10.0793269	11.17317703
PROS1	9.87659371	10.52051002	10.11806033	9.464725448	9.946396468	10.07087535	10.4260273	10.45475052	9.612503995	10.12600575	10.24888617	10.0031892	10.27802952	10.18131466	10.33652071	10.52972077	10.22846642	9.960007695	10.04313839	10.46370286	10.43192435	10.51603759	9.977366238	10.15385561	10.20015519	10.36682668	10.29685798	10.04214698	10.0782263	10.30450195	10.20937846	10.48415923	10.14769667	10.02142632	10.31739807	10.12321204	10.51706319	10.19380344	10.23261425	10.31588863
ANXA7	9.320789787	10.16052118	10.62528859	10.30025249	10.63186034	10.14561768	10.47691357	10.51502042	9.553014116	10.18538658	10.07859193	10.34752413	10.05724187	10.56610613	10.32501473	10.62511081	10.64889486	10.22485691	10.41422643	10.00948176	10.08606106	10.60690087	10.06947386	10.09768382	10.56522222	10.35092253	10.36759907	10.20279009	9.660693303	10.50459177	10.37597644	10.40863614	10.3553912	10.04016164	10.26896583	10.24394988	10.25470368	10.42699408	10.23495749	10.14644275
[truncated: 14,334 more rows]
