# Supplementary material for: SLC38A1 and STX11 are mitochondria-related biomarkers associated with immune infiltration in osteoarthritis
Source: Front Genet. 2025 Jul 30;16:1585775. doi: 10.3389/fgene.2025.1585775 (PMC12343263; doi:10.3389/fgene.2025.1585775)
Supplement: Supplementary file 5 [file DataSheet2.zip › 00_rawdata/02_GSE57218/group_list.csv]

	sample	group
GSM1380887	GSM1380887	Control
GSM1380888	GSM1380888	Control
GSM1380917	GSM1380917	Control
GSM1380956	GSM1380956	Control
GSM1380957	GSM1380957	Control
GSM1380958	GSM1380958	Control
GSM1380959	GSM1380959	Control
GSM1380889	GSM1380889	OA
GSM1380891	GSM1380891	OA
GSM1380893	GSM1380893	OA
GSM1380895	GSM1380895	OA
GSM1380897	GSM1380897	OA
GSM1380899	GSM1380899	OA
GSM1380901	GSM1380901	OA
GSM1380903	GSM1380903	OA
GSM1380905	GSM1380905	OA
GSM1380907	GSM1380907	OA
GSM1380909	GSM1380909	OA
GSM1380911	GSM1380911	OA
GSM1380913	GSM1380913	OA
GSM1380915	GSM1380915	OA
GSM1380918	GSM1380918	OA
GSM1380920	GSM1380920	OA
GSM1380922	GSM1380922	OA
GSM1380924	GSM1380924	OA
GSM1380926	GSM1380926	OA
GSM1380928	GSM1380928	OA
GSM1380930	GSM1380930	OA
GSM1380932	GSM1380932	OA
GSM1380934	GSM1380934	OA
GSM1380936	GSM1380936	OA
GSM1380938	GSM1380938	OA
GSM1380940	GSM1380940	OA
GSM1380942	GSM1380942	OA
GSM1380944	GSM1380944	OA
GSM1380946	GSM1380946	OA
GSM1380948	GSM1380948	OA
GSM1380950	GSM1380950	OA
GSM1380952	GSM1380952	OA
GSM1380954	GSM1380954	OA
