# Supplementary material for: SLC38A1 and STX11 are mitochondria-related biomarkers associated with immune infiltration in osteoarthritis
Source: Front Genet. 2025 Jul 30;16:1585775. doi: 10.3389/fgene.2025.1585775 (PMC12343263; doi:10.3389/fgene.2025.1585775)
Supplement: Supplementary file 5 [file DataSheet2.zip › 00_rawdata/MD-RGs.txt]

ARMC10
DNM1L
FIS1
MFF
MIEF1
MIEF2
MTFP1
MTFR1
MTFR2
MUL1
OMA1
RAB24
SLC25A46
SPIRE1
STX17
ARL2
MFN1
MFN2
MIGA1
MIGA2
MTCH2
OPA1
PLD6
