# Supplementary material for: SLC38A1 and STX11 are mitochondria-related biomarkers associated with immune infiltration in osteoarthritis
Source: Front Genet. 2025 Jul 30;16:1585775. doi: 10.3389/fgene.2025.1585775 (PMC12343263; doi:10.3389/fgene.2025.1585775)
Supplement: Supplementary file 5 [file DataSheet2.zip › 00_rawdata/MP-RGs.txt]

ATG12
FUNDC1
MTERF3
SQSTM1
TOMM5
UBB
ATG5
MAP1LC3A
PGAM5
SRC
TOMM6
UBC
CSNK2A1
MAP1LC3B
PINK1
TOMM20
TOMM7
ULK1
CSNK2A2
MFN1
PARK2
TOMM22
TOMM70A
VDAC1
CSNK2B
MFN2
RPS27A
TOMM40
UBA52
