# Supplementary material for: SLC38A1 and STX11 are mitochondria-related biomarkers associated with immune infiltration in osteoarthritis
Source: Front Genet. 2025 Jul 30;16:1585775. doi: 10.3389/fgene.2025.1585775 (PMC12343263; doi:10.3389/fgene.2025.1585775)
Supplement: Supplementary file 6 [file Table1.xlsx]

## Sheet: GSE57218
geo_accession	age (yrs):ch1	disease state:ch1	Sex:ch1	tissue:ch1
GSM1380887	16	Healthy	Male	cartilage
GSM1380888	18	Healthy	Female	cartilage
GSM1380889	78	OA	Female	cartilage
GSM1380891	56	OA	Male	cartilage
GSM1380893	55	OA	Male	cartilage
GSM1380895	61	OA	Female	cartilage
GSM1380897	79	OA	Female	cartilage
GSM1380899	80	OA	Female	cartilage
GSM1380901	67	OA	Male	cartilage
GSM1380903	70	OA	Female	cartilage
GSM1380905	77	OA	Female	cartilage
GSM1380907	58	OA	Female	cartilage
GSM1380909	74	OA	Female	cartilage
GSM1380911	73	OA	Male	cartilage
GSM1380913	63	OA	Male	cartilage
GSM1380915	76	OA	Female	cartilage
GSM1380917	64	Healthy	Female	cartilage
GSM1380918	54	OA	Male	cartilage
GSM1380920	58	OA	Male	cartilage
GSM1380922	64	OA	Female	cartilage
GSM1380924	75	OA	Female	cartilage
GSM1380926	67	OA	Female	cartilage
GSM1380928	71	OA	Male	cartilage
GSM1380930	59	OA	Female	cartilage
GSM1380932	55	OA	Female	cartilage
GSM1380934	74	OA	Male	cartilage
GSM1380936	55	OA	Male	cartilage
GSM1380938	54	OA	Female	cartilage
GSM1380940	65	OA	Male	cartilage
GSM1380942	66	OA	Female	cartilage
GSM1380944	69	OA	Female	cartilage
GSM1380946	70	OA	Male	cartilage
GSM1380948	62	OA	Male	cartilage
GSM1380950	68	OA	Female	cartilage
GSM1380952	56	OA	Female	cartilage
GSM1380954	75	OA	Female	cartilage
GSM1380956	80	Healthy	Female	cartilage
GSM1380957	76	Healthy	Female	cartilage
GSM1380958	15	Healthy	Female	cartilage
GSM1380959	16	Healthy	Female	cartilage

## Sheet: GSE117999
geo_accession	age (yrs):ch1	disease state:ch1	gender:ch1	tissue:ch1
GSM3316962	37	control	Female	Knee cartilage
GSM3316963	45	control	Male	Knee cartilage
GSM3316964	62	control	Female	Knee cartilage
GSM3316965	58	control	Female	Knee cartilage
GSM3316966	31	control	Female	Knee cartilage
GSM3316967	53	control	Male	Knee cartilage
GSM3316968	50	control	Male	Knee cartilage
GSM3316969	65	control	Female	Knee cartilage
GSM3316970	53	control	Male	Knee cartilage
GSM3316971	43	control	Male	Knee cartilage
GSM3316972	40	control	Male	Knee cartilage
GSM3316973	53	control	Male	Knee cartilage
GSM3316974	57	OA	Male	Knee cartilage
GSM3316975	64	OA	Female	Knee cartilage
GSM3316976	53	OA	Female	Knee cartilage
GSM3316977	62	OA	Female	Knee cartilage
GSM3316978	80	OA	Male	Knee cartilage
GSM3316979	67	OA	Female	Knee cartilage
GSM3316980	70	OA	Female	Knee cartilage
GSM3316981	64	OA	Female	Knee cartilage
GSM3316982	61	OA	Male	Knee cartilage
GSM3316983	62	OA	Female	Knee cartilage
GSM3316984	79	OA	Female	Knee cartilage
GSM3316985	64	OA	Female	Knee cartilage
